# Supplementary material for: Drosophila melanogaster miPEP8 Regulates Cell Size Through its Interaction With ref(2)P/p62
Source: Mol Cell Proteomics. 2026 Feb 28;25(4):101544. doi: 10.1016/j.mcpro.2026.101544 (PMC13053990; doi:10.1016/j.mcpro.2026.101544)
Supplement: Supplementary_table_2 [file mmc2.xlsx]

## Sheet: Supp table 2
Protein.Group	Protein.Names	Genes	First.Protein.Description	N.Sequences	N.Proteotypic.Sequences	EGFP-miPEP8 R1	EGFP-miPEP8 R2	EGFP-miPEP8 R3	EGFP R1	EGFP R2	EGFP R3	Log2 EGFP-miPEP8/EGFP	-Log10 p-value
P14199	REF2P_DROME	ref(2)P	Protein ref(2)P	16	16	874454	909608	920316	264207	307437	265977	1.69093	5.2139
P02517	HSP26_DROME	Hsp26	Heat shock protein 26	8	8	2646280	2828920	2886990	744561	888474	1011570	1.66083	4.23963
Q9XZJ4	PSA6_DROME	Prosalpha1	Proteasome subunit alpha type-6	14	0	1659610	1677580	1747300	958515	1040440	942224	0.789708	4.16811
Q7K4W1	CDKAL_DROME	CG6550	Threonylcarbamoyladenosine tRNA methylthiotransferase	11	11	44109.7	42381.2	42187.7	32303.8	30147.3	31504.5	0.453721	3.71756
Q9W525	Q9W525_DROME	Unc-76	LD08195p	6	6	124036	135770	132053	63675.7	76069.7	71007.9	0.894779	3.56748
Q9V3P6	PSMD1_DROME	Rpn2	26S proteasome non-ATPase regulatory subunit 1	45	45	565258	545230	558091	382828	404586	413080	0.474992	3.47806
Q9VTK7	Q9VTK7_DROME	Duba	ubiquitinyl hydrolase 1	3	3	20391.7	21921.5	19895.3	8300.48	9296.08	8303.93	1.26413	3.4593
Q9W461	Q9W461_DROME	Dmel\CG16721	LD23868p	23	23	105758	110282	120593	44468.3	38559.9	52014.8	1.31776	3.44531
Q8MZI3	Q8MZI3_DROME	DmRH5	RNA helicase	23	23	193230	206228	203080	118304	131907	134437	0.647513	3.34122
Q9V3W1	Q9V3W1_DROME	Tpr2	Tetratricopeptide repeat protein 2	19	19	207402	204021	183409	114608	108105	93854.4	0.90997	3.09689
Q9VB08	RING1_DROME	Sce	E3 ubiquitin-protein ligase RING1	7	7	55808.1	56439.4	53808	40613.1	36274.2	37954.4	0.532019	3.08415
Q95RI2	Q95RI2_DROME	Dmel\CG10973	LD28549p	17	17	226731	240033	237510	138361	138560	158262	0.694515	3.07768
P48601	PRS4_DROME	Rpt2	26S proteasome regulatory subunit 4	26	25	1241190	1238460	1313400	872980	923352	971875	0.454407	3.04259
Q9VA54	Q9VA54_DROME	Rpt6R	26S proteasome regulatory subunit 8	8	8	301782	288692	342704	55043.7	120183	105110	1.73499	2.9161
P02825;P82910	HSP70_DROME;HSP71_DROME	Hsp70Aa;Hsp70Ab	Major heat shock 70 kDa protein Ab	21	0	2376020	2668770	2702300	1348420	1445820	1224760	0.946818	2.89991
Q9W3K5	GSH1_DROME	Gclc	Glutamate--cysteine ligase	28	28	211187	196991	197313	149907	130623	134018	0.546566	2.86108
Q86BS2;Q960F7	Q86BS2_DROME;Q960F7_DROME	Gtpbp2	Uncharacterized protein, isoform B	3	3	23392.2	20411.4	23337.2	11291.6	13308.7	11273.4	0.904263	2.79139
E1JH39;Q7JUM5	E1JH39_DROME;Q7JUM5_DROME	MCPH1	Microcephalin, isoform D	5	5	26299.7	26095.4	28383.4	19524	18028.1	18677.1	0.522652	2.77176
P25161	PSMD3_DROME	Rpn3	Probable 26S proteasome non-ATPase regulatory subunit 3	44	44	714648	688571	758665	502640	470124	541781	0.513405	2.7523
M9ND89;Q6NN29	M9ND89_DROME;Q6NN29_DROME	nuf	Nuclear fallout, isoform J	4	4	38361.2	40180	38654.6	20696.7	24973	22295.3	0.786057	2.75217
P29503	NEUR_DROME	neur	Protein neuralized	4	4	19999.4	17865.3	19164.1	13590.9	12077.8	12507.5	0.579017	2.75007
Q9VHF4	Q9VHF4_DROME	drn	Doctor no, isoform B	5	5	63115.9	72231.3	63430.4	19145.2	31503.2	18143.5	1.53084	2.72656
Q9VNS0	MAEL_DROME	mael	Protein maelstrom	8	8	30118.1	31233.9	34397.6	17886	17390.2	19933.1	0.794355	2.70745
Q9VMC7;A8DYW1	A8DYW1_DROME;Q9VMC7_DROME	CG13764;CG9545	Uncharacterized protein, isoform B	10	0	37518.5	36067.9	34974.4	30511.7	28673.9	28205.8	0.31294	2.6384
Q9VVA6	NDC_DROME	nudC	Nuclear migration protein nudC	29	29	1050650	1035780	1016760	812079	874352	834819	0.299613	2.63356
Q7KIS4	Q7KIS4_DROME	Ntan1	N-terminal amidohydrolase 1, isoform C	11	11	75628.1	78349.1	80809.4	48803.9	55504.1	56791.2	0.543401	2.61993
A0AQH0	A0AQH0_DROME	Prosbeta1	Proteasome subunit beta	8	8	791692	775665	853286	605359	557761	620812	0.44033	2.58491
Q9W414	Q9W414_DROME	Rpt4	Regulatory particle triple-A ATPase 4	25	18	667661	614787	674388	509754	469075	469051	0.434581	2.5709
Q9VH79	Q9VH79_DROME	Rpt3R	26S proteasome regulatory subunit 6B	9	9	46405.7	39016.7	40876	25171.2	21017.1	17396.6	0.99008	2.56861
Q7KSV7;Q95T08	Q7KSV7_DROME;Q95T08_DROME	Dmel\CG9636	Uncharacterized protein, isoform D	6	6	93256.8	87208.3	93083.1	37553.7	20322.9	31616.1	1.61195	2.55676
O61443	MK38B_DROME	p38b	Mitogen-activated protein kinase p38b	5	5	33432.9	32880.5	41200.9	59457.9	55471.9	62803.9	-0.725189	2.53926
Q9VUX2	MIB_DROME	mib1	E3 ubiquitin-protein ligase mind-bomb	13	13	31079	28569.1	28570.5	22578	19033.8	20502.3	0.506162	2.49402
Q8MRS5;Q9VCE7	Q8MRS5_DROME;Q9VCE7_DROME	Pacs	AT03104p	19	19	50384.3	46397.9	49970.2	40179.3	36890.5	36090.1	0.375021	2.48671
Q9VS59	AKIRN_DROME	akirin	Akirin	3	3	31267.3	26868.7	26099.1	11129.7		9645.3	1.43461	2.47875
Q9VKD6	DGT2_DROME	dgt2	Augmin complex subunit dgt2	8	8	67440.5	67429.5	69198.9	54936.6	57211	58932.5	0.254384	2.4443
A0A0B4JDA1;A0A0B4LGR2;Q9VN58	A0A0B4JDA1_DROME;A0A0B4LGR2_DROME;Q9VN58_DROME	ctrip	E3 ubiquitin-protein ligase	14	14	17680.2	18625.3	17064.1	12802.2		12446.5	0.494847	2.44225
Q9VJX3	Q9VJX3_DROME	B4	B4, isoform A	17	17	112605	110374	100573	78299	80208.5	68001.2	0.514431	2.43893
Q7KMQ0	Q7KMQ0_DROME	Rpt1	26S proteasome regulatory subunit 7	31	30	1199350	1179720	1217410	907156	862008	800864	0.484802	2.39626
Q9VW70	Q9VW70_DROME	FBpp0074674	FI21813p1	17	17	167776	165734	178148	138809	138888	125105	0.345109	2.3872
Q9VKH0	COG8_DROME	Cog8	Conserved oligomeric Golgi complex subunit 8	23	23	76285.8	80528.3	79584.4	67312.1	61024.5	64526	0.293647	2.38689
Q86B87	MMD4_DROME	mod(mdg4)	Modifier of mdg4	11	8	169307	170830	176303	211023	214151	200462	-0.276723	2.35306
Q9W579	Q9W579_DROME	inc	Insomniac, isoform B	4	4	37016.7	40106.8	41309.2	29534.7	31586.7	27858.5	0.412516	2.33826
A0A0B4KF34;Q9VNC4	A0A0B4KF34_DROME;Q9VNC4_DROME	CG12167	Uncharacterized protein, isoform D	12	6	49671.3	53218.7	47510.3	38539.3	35054.4	36828.7	0.445775	2.32772
Q9VIV2	SWM_DROME	swm	Zinc finger protein swm	29	29	133725	129424	130801	115258	110120	106928	0.2455	2.31802
A0A0B4KFD1;A1Z7C4	A0A0B4KFD1_DROME;A1Z7C4_DROME	LRP1	LDL receptor protein 1, isoform F	15	15	15984	18173.7	17002.6	22591	22606.2	20763.2	-0.366575	2.30185
Q09332	UGGG_DROME	Uggt	UDP-glucose:glycoprotein glucosyltransferase	57	57	471509	461836	475984	495475	506346	495967	-0.087825	2.20805
Q8SX68	CT2NL_DROME	Naus	CTTNBP2 N-terminal-like protein	25	25	70626	73088.1	74907.3	62777.4	65829.3	61357	0.202711	2.20361
Q8SXX1	Q8SXX1_DROME	PIP4K	Phosphatidylinositol 5-phosphate 4-kinase, isoform A	15	15	95950.7	97899.1	86427.5	74585.7	64334.1	65373.1	0.456216	2.19576
Q9W5W8	Q9W5W8_DROME	Dmel\CG9577	Delta(3,5)-Delta(2,4)-dienoyl-CoA isomerase, mitochondrial	13	13	485416	531563	566618	677379	733779	777883	-0.467094	2.19066
Q9U1K1	SPIR_DROME	spir	Protein spire	3	3	17414.1	14720.7	17095.9	8244.67	9673.55	5456.27	1.07462	2.18241
Q05652	KPEL_DROME	pll	Serine/threonine-protein kinase pelle	15	15	133011	123129	138480	101231	89968.8	104842	0.414663	2.18005
Q9W1C8	Q9W1C8_DROME	Dmel\CG3163	LD24355p	11	11	130235	135568	136820	118359	116856	115613	0.198666	2.16914
Q9V773	C6A20_DROME	Cyp6a20	Probable cytochrome P450 6a20	27	26	258733	225513	237697	191132	161906	168311	0.469635	2.14264
Q9W5R8	RL5_DROME	RpL5	Large ribosomal subunit protein uL18	22	22	2307110	2434540	2536950	2773010	2904920	2994670	-0.252804	2.13085
Q7JUR6	GDAP2_DROME	Gdap2	Protein GDAP2 homolog	9	9	29907.2	32638.7	28813.3	23495.6	21295	23665.6	0.416369	2.12564
Q9VY76	Q9VY76_DROME	AMPdeam	AMP deaminase	13	13	60077.1	56643.2	57771.1	38617.4	36694	29461.4	0.735892	2.10394
Q9VWP2	Q9VWP2_DROME	Dmel\CG7322	RH57257p	11	11	98407.2	108624	105839	166984	198747	184860	-0.815417	2.1015
Q9VVT8;E2QCY2;M9PCX4	E2QCY2_DROME;M9PCX4_DROME;Q9VVT8_DROME	ACSL1	Long-chain-fatty-acid--CoA ligase	24	24	255980	262902	263531	327511	304794	313018	-0.272877	2.08545
Q7K5K0	Q7K5K0_DROME	Gasz	GH09064p	8	8	13078.9	11403.8	11559.9	15013.2	16319.7	14977.2	-0.361624	2.06748
Q9VL06	UFD4_DROME	Ufd4	E3 ubiquitin-protein ligase Ufd4	29	29	67472.5	72733.4	64267.6	50834.2	56048.9	47777.8	0.402805	2.06549
Q9VHR8	DPP3_DROME	DppIII	Dipeptidyl peptidase 3	51	51	757898	706348	755842	633930	634977	576323	0.266816	2.0628
Q6IDD9	SARM1_DROME	Sarm	NAD(+) hydrolase sarm1	29	29	88458.4	91435.7	92872.2	79405.4	71384.1	75696.9	0.268241	2.0497
P02518	HSP27_DROME	Hsp27	Heat shock protein 27	13	13	424496	513870	474239	153397	217478	289535	1.09692	2.04962
A0A0B4LFA6	A0A0B4LFA6_DROME	Rpn13	Proteasomal ubiquitin receptor ADRM1 homolog	19	19	407690	404800	468708	319749	256019	301132	0.547009	2.04939
A1Z6H4;Q7K1T1	A1Z6H4_DROME;Q7K1T1_DROME	vlc	RE52822p	11	11	122265	118618	129847	98932.1	97101.2	101771	0.316004	2.02325
P02516	HSP23_DROME	Hsp23	Heat shock protein 23	15	15	1389350	1765810	1843050	297202	280216	338582	2.44799	2.01778
Q8IPZ5;Q9VQJ6	Q8IPZ5_DROME;Q9VQJ6_DROME	Dmel\CG9641	Uncharacterized protein, isoform B	14	14	107346	104151	113112	91033.5	77711.3	80935.8	0.378619	2.0151
O18353;Q7KVG9	O18353_DROME;Q7KVG9_DROME	Chi	CHIP	3	3	40993.3	38588.7	38882.6	33904.5	34034.1	35067.2	0.20173	2.01212
P45594	CADF_DROME	tsr	Cofilin/actin-depolymerizing factor homolog	16	16	4501860	4734940	5501470	6519990	6726930	7548170	-0.496676	2.00844
A0A0B4K6K8;A0A0B4KGY9;A0A0B4KHV4;Q8IMS8;Q9VBQ1	A0A0B4K6K8_DROME;A0A0B4KGY9_DROME;A0A0B4KHV4_DROME;Q8IMS8_DROME;Q9VBQ1_DROME	msi	Musashi, isoform D	6	6	38570.5	37802.6	34563.4	29210	27826.9	30189.6	0.346896	2.00528
Q9W1A3	Q9W1A3_DROME	Zfrp8	Zinc finger protein RP-8, isoform A	5	5	106399	102806	113988	93130.6	85973.1	82922.1	0.302687	1.97726
Q9VDE3;A0A0B4KHK1	A0A0B4KHK1_DROME;Q9VDE3_DROME	slmb	Supernumerary limbs, isoform B	13	13	68931.1	69786.4	71024	59683	54236.1	58719.6	0.280856	1.97306
Q23976	KU70_DROME	Irbp	ATP-dependent DNA helicase 2 subunit 1	12	12	44463.1	41214.1	43716.5	38185.6	37838.4	35844.6	0.209962	1.96929
P40427	EXD_DROME	exd	Homeobox protein extradenticle	2	2	28170.4	28162.3	26971.5	23497.1	25447.9	24323.5	0.185196	1.95937
P91679	PEPT1_DROME	yin	Peptide transporter family 1	21	19	572136	535665	589337	638090	663877	675754	-0.220735	1.95755
O61231	RL10_DROME	RpL10	Large ribosomal subunit protein uL16	15	15	1116200	1255170	1178970	1411620	1462250	1471780	-0.291615	1.9562
Q9W550	Q9W550_DROME	i207	FI20216p1	12	12	144728	156931	152239	118412	117052	132316	0.303525	1.95448
Q9VCZ2	Q9VCZ2_DROME	Dmel\CG5346	FI07970p	8	8	92128.6	91120.7	98591.8	54333.9	69087.6	52330.7	0.681339	1.95189
Q9W5Q1	Q9W5Q1_DROME	Dmel\CG17168	RE68879p	6	6	21087.5	23258.4	22326.4	19187.6	17847.3	16672.6	0.311964	1.9446
M9PD23;Q9VK35	M9PD23_DROME;Q9VK35_DROME	DnaJ-H	DnaJ homolog, isoform C	2	2	35392.8	31578.3	30138.2	22739.8	14740.6	15964.3	0.861563	1.92306
O46102	PAPD1_DROME	MTPAP	Poly(A) RNA polymerase, mitochondrial	10	10	33357.8	32514.5	35080.1	40280.6	39877.1	40076.5	-0.252172	1.92041
P02515	HSP22_DROME	Hsp22	Heat shock protein 22	11	11	494609	475085	630798	148353	233286	316706	1.1965	1.91797
M9PHZ1;Q9VWZ1	M9PHZ1_DROME;Q9VWZ1_DROME	Ada3	Transcriptional adaptor 3, isoform C	5	5	32654.9	35904.5	39168.4	16536	23237.2	24719.9	0.740174	1.9157
Q0E9G4;Q961L4	Q0E9G4_DROME;Q961L4_DROME	Drat	CG1600-PA	2	2	40052.3	39448.3	35120.9	26116.1	23987.7	17284.3	0.766312	1.91485
Q7K126	Q7K126_DROME	Not3	CCR4-NOT transcription complex subunit 3	10	10	204922	188182	202910	157579	161399	176126	0.267615	1.91036
Q9V3V6	Q9V3V6_DROME	Rpt5	26S proteasome regulatory complex subunit p50	24	23	1640270	1637260	1792450	1428010	1198290	1311110	0.364733	1.90591
Q961B9	Q961B9_DROME	Tmx3	LD24073p	3	3	17623	18723.5	20588.3	23982.4		25111.2	-0.371187	1.89643
Q59E33	Q59E33_DROME	scaf6	LD21442p	16	16	43276.7	40924.2	39489.7	34489.4	33712.5	33065.7	0.288563	1.89518
Q9VRA1	Q9VRA1_DROME	Dmel\CG11710	Uncharacterized protein, isoform B	9	9	38503.7	35219.3	35487.9	28449.6	31510	30950.8	0.2646	1.89316
Q7JQI1	Q7JQI1_DROME	DUBAI	Deubiquitinating apoptotic inhibitor, isoform A	6	6	22960.6	19777.6	19968.3	15226.8	11766.7	10041.3	0.759733	1.88182
Q5U191;Q7JQU9	Q5U191_DROME;Q7JQU9_DROME	puml	1-acylglycerol-3-phosphate O-acyltransferase ABHD5	6	6	46292.8	41163.8	53049.1	23564.2	24326.7	28650.8	0.876311	1.87982
O18640	GBLP_DROME	Rack1	Small ribosomal subunit protein RACK1	19	18	1694710	1559870	1626830	1791090	1862480	1924320	-0.192422	1.87752
Q9V405	Q9V405_DROME	Rpt3	26S proteasome regulatory subunit 6B	28	20	773494	771242	871169	576449	587261	620916	0.436942	1.86536
A1Z729	A1Z729_DROME	Rdh1	NADP-retinol dehydrogenase	22	18	1113610	1099290	1266370	741472	831243	934044	0.472961	1.86241
Q9VG62	Q9VG62_DROME	trus	Toys are us	7	7	35797.5	33555.2	34548.9	26927.1	25841.6	29917.5	0.329499	1.85882
Q9VRF3	Q9VRF3_DROME	Dmel\CG15445	LD38858p	14	14	51384.1	50897.3	50144.8	36515	28933.1	29725.1	0.679484	1.85477
O97125	HSP68_DROME	Hsp68	Heat shock protein 68	32	26	2328360	2314750	2792710	1420540	1525960	1346390	0.792543	1.83966
Q9VCE1	BECN1_DROME	Atg6	Beclin-1-like protein	10	10	44460.6	42197.6	47640.9	38401.1	34875.3	35338.9	0.306222	1.83901
M9MS14	M9MS14_DROME	moody	Moody, isoform C	5	5	20559.9	18350.8	19532.1	23864.6	22961.4	22046.6	-0.236905	1.83258
Q7KN62	TERA_DROME	TER94	Transitional endoplasmic reticulum ATPase TER94	55	55	2323850	2565750	2386880	2020170	2130800	1890790	0.268272	1.82778
Q9VEC3	ARP5_DROME	Arp5	Actin-related protein 5	8	8	39079	43099	38860.1	28274.4	30367.5	34235	0.38207	1.82245
A4V3J9;A8JRF7;B7Z0R6;Q0KI03	A4V3J9_DROME;A8JRF7_DROME;B7Z0R6_DROME;Q0KI03_DROME	Doa	dual-specificity kinase	2	2	14850.1		13780.9	20153.9		21330.1	-0.534977	1.8139
Q9W018	Q9W018_DROME	Svil	Supervillin, isoform AF	3	3	21609.3	19935	16781.3	13017	11322.2	7535.99	0.871695	1.8118
Q7KWG9;Q7KWH0;Q9W5Y4	Q7KWG9_DROME;Q7KWH0_DROME;Q9W5Y4_DROME	Marf1	Meiosis regulator and mRNA stability factor 1, isoform D	8	8	15562	18986.5	14878.7	6906.1	7658.44	7861.21	1.14015	1.80771
Q9V3G7	PSMD6_DROME	Rpn7	26S proteasome non-ATPase regulatory subunit 6	21	21	527943	466546	543365	389828	347895	418717	0.411228	1.80448
M9PD73;M9PDF6;M9PDR0;Q9VIT9	M9PD73_DROME;M9PDF6_DROME;M9PDR0_DROME;Q9VIT9_DROME	Tep4	TEP1-F	71	71	232421	231208	258585	189034	179127	189961	0.371846	1.80364
Q9VCA2	ORCT_DROME	Orct	Organic cation transporter protein	8	5	92464.9	93895.4	93418.2	113721	107842	116831	-0.274419	1.80078
Q9VVW5	DUSK3_DROME	Mkp3	Dual specificity protein phosphatase Mpk3	5	5	9686.55	9894.12	10452.2	6425.52	8071.96	7404.46	0.455484	1.79268
Q9VQ77	Q9VQ77_DROME	11723	LD29420p	4	4	45066.5	45413.1	49361.7	38564.6	30994.2	35405.9	0.413886	1.792
Q9VQG0	Q9VQG0_DROME	Tnpo-SR	Transportin-3	8	8	27718.5	27399.6	28507.4	30313.3	30052.3	29118.2	-0.0976836	1.77938
Q9VHR6	ATG13_DROME	Atg13	Autophagy-related protein 13 homolog	7	7	57778.4	52080.1	61641.4	37607.3	43180.1	46120.4	0.434427	1.77583
Q9VR18;X2JD52	Q9VR18_DROME;X2JD52_DROME	Dmel\CG11929	Uncharacterized protein, isoform A	9	9	32574.6	36207.5	33104.8	21403.6	23795.7	15540.9	0.746245	1.76538
B7Z0R7;Q86BR6	B7Z0R7_DROME;Q86BR6_DROME	Atg16	Autophagy-related 16, isoform F	17	17	87511.1	93518.2	91202.1	84505.8	78792.2	79526.7	0.164918	1.75956
Q9W0P2	REV1_DROME	Rev1	DNA repair protein Rev1	14	14	44077.1	39391.5	36612.5	31656.8	28420.8	26568.1	0.470809	1.75916
Q8MZ22	Q8MZ22_DROME	BcDNA:RE12890	RE12890p	14	14	128823	123915	141577	99322.3	111967	102464	0.329718	1.75728
Q03017	CACT_DROME	cact	NF-kappa-B inhibitor cactus	6	6	36774.4	35593.9	41133	31393.7	26738.5	29446.2	0.374062	1.75391
Q9VPN5	Q9VPN5_DROME	Stip1	Stress-induced-phosphoprotein 1	36	36	1856340	1753850	1921670	1498920	1660360	1582950	0.222199	1.75358
E1JHE1;Q9VKW4	E1JHE1_DROME;Q9VKW4_DROME	Klp31E	Kinesin-like protein at 31E, isoform E	9	9	37014.2	35686.2	35349.2	25430.9	29716.1	29164.4	0.357894	1.75138
Q9VW54	Q9VW54_DROME	Rpn1	26S proteasome non-ATPase regulatory subunit 2	41	41	848179	828803	788805	700127	589929	597130	0.385812	1.74997
Q9VAP2	DGT6_DROME	dgt6	Augmin complex subunit dgt6	22	22	97006.8	99953.8	102158	80692.7	90193.3	84932.6	0.225596	1.74498
Q9VGE4	Q9VGE4_DROME	GCC185	FI04457p	40	40	61539.1	61653.2	62284.7	50490.6	43150.4	45369.9	0.416042	1.73986
Q9VE23	Q9VE23_DROME	Xrp1	Xrp1, isoform A	2	2	15299.9	20289.4	17083.1	7165.74		7596.75	1.25015	1.73926
Q9VSW7	Q9VSW7_DROME	anon-WO0172774.118	LD21662p	4	4	38212.2	40405.3	40973.9	26493.2	32147.4	25344.1	0.509915	1.72737
Q24141	SGO1_DROME	mei-S332	Shugoshin	3	3	11434.4	12881.6	13822.7	8694.4	9645.15	8646.07	0.499065	1.72031
Q9VCX1	RGS_DROME	loco	Regulator of G-protein signaling loco	20	20	63757.4	64205.9	65268.6	50582.6	46759.8	41263.6	0.479344	1.71908
Q94511	NDUS1_DROME	ND-75	NADH-ubiquinone oxidoreductase 75 kDa subunit, mitochondrial	29	29	425728	412400	441392	459086	465954	485433	-0.140576	1.71332
A1Z6M6	TTC4_DROME	Dpit47	DNA polymerase interacting tetratricopeptide repeat-containing, protein of 47 kDa	19	19	211518	205476	214347	200380	191190	197149	0.10084	1.71264
Q3LHL9	WGE_DROME	wge	Protein winged eye	2	2	11274.2	11140.4	9698.73	7544.78	7280.65	7320.11	0.536156	1.69847
Q7K130	Q7K130_DROME	DCTN4-p62	Dynactin subunit 4	15	15	93508.5	95748.5	102995	80391.5	69471.3	82786.9	0.329054	1.68906
Q9VEC5	Q9VEC5_DROME	cdm	Importin-13	8	8	100061	87335.2	99317.9	74924.9	75982.7	70147.5	0.375207	1.68761
Q9VMH4	Q9VMH4_DROME	Dmel\CG9175	FI09914p	9	9	58421.1	58103	65935.6	80579.5	70207.9	79220.1	-0.334103	1.686
Q9VFV9	Q9VFV9_DROME	Droj2	DnaJ-like-2, isoform A	19	19	1363710	1428580	1420750	1209290	1034050	1058040	0.351792	1.68577
Q6NR30	Q6NR30_DROME	BEST:LD13441	RE38958p	4	4	19333.2	15988.3	18536.8	13102.8	11761.3	13058.1	0.506126	1.6796
Q9W0V1	PDPK1_DROME	Pdk1	3-phosphoinositide-dependent protein kinase 1	9	9	20520	15179.4	16814.4	12474	8089.16	8346.52	0.861144	1.67387
A1ZB73	A1ZB73_DROME	GstE8	Glutathione S transferase E8, isoform A	2	2	9982.51	10397.2	14043	3220.21		2903.47	1.90593	1.6697
M9PI97;Q9VVW6	M9PI97_DROME;Q9VVW6_DROME	MESR6	Misexpression suppressor of ras 6, isoform B	10	10	52801.4	48902.2	49692.8	59049.8	54513	57813.1	-0.178833	1.66656
Q8INP8;Q8INP9;Q9VHI8	Q8INP8_DROME;Q8INP9_DROME;Q9VHI8_DROME	Dmel\CG11980;anon-WO0118547.327	Uncharacterized protein, isoform B	19	0	306475	300746	290828	327594	313849	327491	-0.109604	1.66514
Q9V3Z4	Q9V3Z4_DROME	Rpn5	GH11341p	27	27	886613	880623	878110	723547	687788	617301	0.382946	1.66356
Q9VFW4	ELP6_DROME	Elp6	Elongator complex protein 6	9	9	120632	127807	128971	141723	154759	142256	-0.217227	1.66281
A1Z714	A1Z714_DROME	blow	Blown fuse, isoform A	8	8	34739.1	34372.5	27814.6	24947	16935.1	19258.6	0.664754	1.65688
O18413	PRS8_DROME	Rpt6	26S proteasome regulatory subunit 8	27	16	636469	619490	688913	521814	457777	556207	0.340687	1.6555
M9PB92;M9PCL9;M9PFI0	M9PB92_DROME;M9PCL9_DROME;M9PFI0_DROME	Cnot4	CCR4-NOT transcription complex subunit 4	14	14	54370	50018.2	46485.6	42882.2	37666.7	38181.9	0.345648	1.64715
B7YZV6	B7YZV6_DROME	Sfmbt	Polycomb protein Sfmbt	10	10	34122.8	37220.7	35267.3	30450.9	25283	25035.2	0.400478	1.64174
A1ZA47	ZASP_DROME	Zasp52	PDZ and LIM domain protein Zasp	14	14	107901	120922	113346	101290	91647.7	96201.5	0.242945	1.64138
Q9VEA4	Q9VEA4_DROME	Tgs1	Trimethylguanosine synthase	2	2	5946.05	5622.33	6326.69	7286.22		7264.69	-0.28651	1.63772
Q9Y0Z0	Q9Y0Z0_DROME	mmy	UDP-N-acetylglucosamine diphosphorylase	10	10	58290	62198.8	67581.6	43011.5	48498.6	53271.4	0.377396	1.63725
B7Z005;E1JHR0;Q9VPU3	B7Z005_DROME;E1JHR0_DROME;Q9VPU3_DROME	drongo	Drongo, isoform I	7	7	66661.6	72772.9	66557.7	44833.3	52085.8	57355.6	0.417088	1.63457
A1Z6J5	TBCE_DROME	Tbce	Tubulin-specific chaperone E	23	23	540557	490091	521449	442041	352580	386662	0.393864	1.63202
Q9VWB1	DCNL4_DROME	SCCRO4	DCN1-like protein 4	3	3	72507.3	76788.7	66985.3	57568.1	56392.1	62883.1	0.290437	1.62971
Q9VJE3	Q9VJE3_DROME	Dmel\CG15141	LD24839p	10	10	120083	110843	103233	83818.9	76324.6	55802.9	0.629861	1.62918
Q9VWC0	Q9VWC0_DROME	Hers	Histone gene-specific epigenetic repressor in late S phase, isoform A	3	3	17348.6	14622	16127.3	13160.4	12002.4	10087.7	0.44833	1.62655
Q24185	HOOK_DROME	hook	Protein hook	22	22	247758	249208	262539	209005	192949	166846	0.417138	1.62307
Q9VX94	Q9VX94_DROME	Dmel\CG13001	RE69682p	8	8	23729.6	26430.9	27286.8	21584.1	19279.8	21731.6	0.307156	1.62299
Q8MLY8	RS8_DROME	RpS8	Small ribosomal subunit protein eS8	15	15	1289620	1507700	1391140	1644830	1730330	1914350	-0.336714	1.61196
A8DYV5;M9NES4;Q9VMS2	A8DYV5_DROME;M9NES4_DROME;Q9VMS2_DROME	Ncoa6	Nuclear receptor coactivator 6, isoform F	3	3	14129.4		15874.8	25347.9	20713	21107.7	-0.57766	1.61089
A1ZBW7	WASC2_DROME	FAM21	WASH complex subunit 2	8	8	13690.8	12929.9	14107.9	11643.2	11964.5	12357.1	0.179457	1.608
Q9VPS5	CH60B_DROME	Hsp60B	60 kDa heat shock protein homolog 1, mitochondrial	2	2	8938.39		6711.32	17553		20182.5	-1.26979	1.60049
Q9VRK9	Q9VRK9_DROME	Klp64D	Kinesin-like protein	9	8	22647.2	21528.7	22377.9	16976.1	12731.5	12538.9	0.655689	1.59389
Q6NP91	TM63_DROME	Tmem63	Mechanosensitive cation channel Tmem63	7	7	138232	141443	143507	149612	148285	145991	-0.0689174	1.59145
Q9W3J5	SYFA_DROME	alpha-PheRS	Phenylalanine--tRNA ligase alpha subunit	28	28	272746	264325	281491	293009	309621	293293	-0.130283	1.59125
Q9VGL0	Q9VGL0_DROME	Dmel\CG14712	LD43047p	27	27	88609.8	92678.6	97025.2	82776	79117.5	81086.9	0.195871	1.58949
Q7KTX8	MED13_DROME	skd	Mediator of RNA polymerase II transcription subunit 13	5	5	3919.3	3843.79	4297.37	4951.05	5987.85	5406.6	-0.438609	1.58941
A0A0B4KFB5;Q7K3G2	A0A0B4KFB5_DROME;Q7K3G2_DROME	Dmel\CG5742	Uncharacterized protein, isoform C	11	11	28953.8	28904.2	32436.8	21005.4	23650.5	25992.6	0.353984	1.58588
Q9VFX0	Q9VFX0_DROME	Dmel\CG8773	Aminopeptidase	2	0	103456	112390	110354	90737.2	93623	100554	0.195229	1.58539
Q9VMZ9	Q9VMZ9_DROME	Dmel\CG1092	RE36666p	13	13	205619	222595	250902	274732	323293	338111	-0.46306	1.58538
Q27606	CP4E2_DROME	Cyp4e2	Cytochrome P450 4e2	12	8	58707	54680	64544.8	36516.3	42121	49399.6	0.474765	1.5722
Q9VPL3	RM10_DROME	mRpL10	Large ribosomal subunit protein uL10m	5	5	57584.4	55670.5	65474.2	70127.5	76721.9	83486.3	-0.365963	1.57024
Q8MQJ9	BRAT_DROME	brat	Protein brain tumor	16	16	49738.8	49069.6	47187.7	43731.7	39392.7	37790.5	0.271938	1.55613
Q9VIV3	CTU2_DROME	Ctu2	Cytoplasmic tRNA 2-thiolation protein 2	9	9	56748.1	54199.7	59016.7	46973.7	48724.4	52446.4	0.198228	1.5551
Q7JVI3	EIF3M_DROME	eIF3m	Eukaryotic translation initiation factor 3 subunit M	21	21	518602	513141	546952	578247	568287	582421	-0.131168	1.55265
Q9V7H4	TM131_DROME	Tmem131	Transmembrane protein 131 homolog	23	23	67372.3	70924.7	65829.9	62321.5	62535.4	59504.8	0.146927	1.5523
Q960X8	HRS_DROME	Hrs	Hepatocyte growth factor-regulated tyrosine kinase substrate	23	23	145905	145963	150703	141184	140342	138798	0.0744071	1.55105
Q9W1J3	GAD1_DROME	CG5543	Gastrulation defective protein 1 homolog	13	13	59450.8	60494.3	58195.3	53658.1	53255.6	48689.6	0.195142	1.54905
Q9V6B9	NUP54_DROME	Nup54	Probable nucleoporin Nup54	18	18	128612	125017	128268	137100	134145	142093	-0.114138	1.54535
Q9VD58	Q9VD58_DROME	Idh3b	Isocitric dehydrogenase subunit beta	12	12	262981	251130	284378	297323	334465	339155	-0.282114	1.54396
Q9I7T8	Q9I7T8_DROME	PAN3	PAN2-PAN3 deadenylation complex subunit PAN3	7	7	36115.8	33679.3	31270.5	27851	22575.5	27777.2	0.369983	1.53505
A0A0B4LGL2;D6W4U0;Q8MLP3;Q9W188	A0A0B4LGL2_DROME;D6W4U0_DROME;Q8MLP3_DROME;Q9W188_DROME	Asm	Sphingomyelin phosphodiesterase	7	7	47365.9	42630.3	44985.9	52458.1	50712.2	51433.9	-0.195811	1.53492
A1ZB72	A1ZB72_DROME	GstE7	Glutathione S transferase E7	14	12	448259	424492	475052	321514	341451	396269	0.347588	1.53463
Q9VRY5	Q9VRY5_DROME	Sbds	Ribosome maturation protein SBDS	15	15	169130	177376	179081	145646	154674	162473	0.183563	1.53272
Q7K0L8	Q7K0L8_DROME	FLASH	FLICE-associated huge protein, isoform A	9	9	30402.2	27108.7	29461.5	24204.2	23650.6	23546.2	0.284613	1.5307
Q9U3W6	MAB21_DROME	mab-21	Protein mab-21	11	11	101070	103289	101780	80033.6	79027.3	64592.5	0.452922	1.52894
P54350	WEE1_DROME	Wee1	Wee1-like protein kinase	13	13	24643.2	26882.9	23191.5	21666	19123	20149.3	0.294099	1.52806
Q9VR80	Q9VR80_DROME	Dmel\CG17068	LP10161p	13	13	63837.9	65549.8	75106	52440	55667.8	49667.9	0.374181	1.52671
Q8IRE3	Q8IRE3_DROME	gry	Trafficking protein particle complex subunit 11	21	21	44501.4	44927.4	47740.7	41845.3	42309.8	39311.4	0.15184	1.52426
Q9XZ16	UBCP1_DROME	Ublcp1	Ubiquitin-like domain-containing CTD phosphatase 1	10	10	133793	132439	153223	111387	103437	112194	0.359146	1.52033
MIPEP8	MIPEP8_DROME	miR8	miPEP8	5	5	1487580	1357940	2308840		55007.5	40561.1	5.16815	1.519
Q7K175	HENMT_DROME	Hen1	Small RNA 2'-O-methyltransferase	9	9	31717.7	28498.1	30271.2	27242.9	25284.3	26082.3	0.203007	1.51449
Q9VEN3	Q9VEN3_DROME	GckIII	non-specific serine/threonine protein kinase	23	23	154303	157489	158215	125886	141802	130178	0.2404	1.51388
Q7KLV9	PSD11_DROME	Rpn6	26S proteasome non-ATPase regulatory subunit 11	29	29	651180	644593	785107	450865	548351	500232	0.472762	1.5098
P11346	KRAF1_DROME	Raf	Raf homolog serine/threonine-protein kinase Raf	11	11	33065.3	33592.8	31562.8	28765.6	23835.8	24682.5	0.345862	1.50972
A0A0B4LFU9;Q9XZ31	A0A0B4LFU9_DROME;Q9XZ31_DROME	ana2	Anastral spindle 2, isoform B	5	5	12996.4	16232.5	16180.2	10881.5	11855.7	8940.95	0.519493	1.50893
Q9W4P5	VA0D1_DROME	VhaAC39-1	V-type proton ATPase subunit d 1	12	12	464400	495442	494985	523292	571924	577014	-0.200926	1.50675
O97365	O97365_DROME	SPARC	BM-40	8	8	309357	330415	194048	610666	485249	426312	-0.868376	1.49786
Q9VNE4	Q9VNE4_DROME	asl	Asterless	11	11	19666.8	24332.1	24764.7	17901	14892.2	15311.4	0.51547	1.49784
A1Z9A8	PTCD3_DROME	Ptcd3	Small ribosomal subunit protein mS39	26	26	160625	155534	166009	184057	170694	184886	-0.162453	1.49464
Q7JYX2	Q7JYX2_DROME	Dmel\CG2065	NADP-retinol dehydrogenase	11	11	47582.6	41896.5	51753.3	35307.6	31955.5	35718.6	0.455683	1.49198
Q9V474	Q9V474_DROME	dbr	BcDNA.LD26519	7	7	20457.6	16492	17104.2	14831.2	11876.6	11462	0.501964	1.49196
Q7K187	Q7K187_DROME	Tango10	HL07962p	5	5	27268.7	31390.2	31818.1	25431.6	21127	24808.7	0.342288	1.48837
Q9VKC7	Q9VKC7_DROME	Dmel\CG6766	Endoplasmic reticulum lectin 1	15	15	97994	86310	104033	120978	113433	121046	-0.301919	1.4871
A0A0B4KHE1;Q9VAF2	A0A0B4KHE1_DROME;Q9VAF2_DROME	Dmel\CG15514	Uncharacterized protein, isoform B	3	3	43631.5	40694.7	45529.3	37518.8	29085.2	32609.1	0.388305	1.48555
Q9V3Q6	M3K7_DROME	Tak1	Mitogen-activated protein kinase kinase kinase 7	4	4	11095.7	9876.97	10195.8	8869.31		8584	0.251624	1.47951
Q9VPH2	PRI2_DROME	Prim2	DNA primase large subunit	16	16	73374.6	73294.2	68768.7	82139.3	76552.5	78297.3	-0.137551	1.47879
Q29R09	Q29R09_DROME	Dmel\CG2924	LD28546p	9	9	122697	117771	127110	91686.1	107036	85852.7	0.369243	1.47758
Q9VWV4	Q9VWV4_DROME	Nt5b	5' nucleotidase B, isoform E	24	24	244242	239025	258350	225978	197653	215832	0.213813	1.47755
Q9V447	KRH2_DROME	Kr-h2	Krueppel homolog 2	10	10	403609	383117	464883	499612	585138	626226	-0.451036	1.47704
Q9VJ35;X2J6U8	Q9VJ35_DROME;X2J6U8_DROME	ssp3	LD01527p	5	5	13721.5	13438.5	14403.7	10840.2	7316.59	8864.31	0.621238	1.47341
P26270	PSMD7_DROME	Rpn8	26S proteasome non-ATPase regulatory subunit 7	16	16	414536	400503	442288	320221	262240	349052	0.432712	1.47318
Q9VRV5	Q9VRV5_DROME	D19A	D19A	14	14	45794.9	49628.5	44890.6	39101.9	40431.5	39911.9	0.232309	1.47198
Q9V3H8	NXT1_DROME	Nxt1	NTF2-related export protein	3	3	71905.8	65271.7	80236.1	51123.6	57748.8	53121.9	0.424499	1.46356
Q8IN02	Q8IN02_DROME	Dph5	diphthine methyl ester synthase	8	8	27839.6	27243.4	29651.5	42030	34946	42936.9	-0.500965	1.45458
A1Z7Q8	A1Z7Q8_DROME	alc	5'-AMP-activated protein kinase subunit beta-1	11	11	50664.7	45485.2	56568.2	32155.5	40547.3	40131.8	0.436662	1.45108
Q9VY93	MTNB_DROME	CG11134	Probable methylthioribulose-1-phosphate dehydratase	7	0	116858	120731	132948	138997	140713	153767	-0.226338	1.44796
Q9VCY2	Q9VCY2_DROME	CG5275	GH01248p	6	6	34135.9	35444.7	36938.1	31903.1	31423.1	33407	0.139024	1.44784
Q9V436	Q9V436_DROME	Rpn12	26S proteasome non-ATPase regulatory subunit 8	15	15	399669	456247	465468	374884	296986	355816	0.36265	1.44741
Q9VGS2	TCTP_DROME	Tctp	Translationally-controlled tumor protein homolog	16	16	1822880	2055750	2092340	2252230	2370220	2599520	-0.274427	1.44172
P00522	ABL_DROME	Abl	Tyrosine-protein kinase Abl	17	16	60344	64546.9	56396	49675.1	52104	49104.5	0.264839	1.44099
Q9W0P5	GALE_DROME	Gale	UDP-glucose 4-epimerase	22	22	1440480	1472880	1498340	1849430	1638990	1779140	-0.2558	1.43972
A1ZAX1	EIF3C_DROME	eIF3c	Eukaryotic translation initiation factor 3 subunit C	41	41	615804	593788	593251	637782	632735	627249	-0.0740283	1.43952
Q9VUA5	Q9VUA5_DROME	ssp2	LD42058p	12	12	54415.5	63327.2	57391.2	46342	46377.5	50406.5	0.291173	1.43894
Q9V771	C6A23_DROME	Cyp6a23	Probable cytochrome P450 6a23	4	4	11028.6	10372.2	8742.85	6708.6	8384.52	6060.36	0.510959	1.43618
Q7K1R6	Q7K1R6_DROME	Dmel\CG10916	LD46221p	5	5	87039.9	92835.3	110654	61119.8	68324.4	71040.7	0.53519	1.43494
E1JJE8;M9NGP0;Q9W4Q7	E1JJE8_DROME;M9NGP0_DROME;Q9W4Q7_DROME	Mnt	Max-binding protein MNT	7	7	79426	78359.3	90170.8	91946.2	99942.7	101660	-0.243516	1.43427
Q0KHX7	Q0KHX7_DROME	spdi	FI18193p1	20	20	67618.1	64089	70600.5	58133.1	61396.8	52787.1	0.231485	1.43125
Q9VRN1	Q9VRN1_DROME	TM9SF3	Transmembrane 9 superfamily member	13	13	186729	168309	200279	236244	211348	219296	-0.264133	1.42992
Q8IH18	4ET_DROME	4E-T	Eukaryotic translation initiation factor 4E transporter	17	17	45197.9	44573.5	41630.3	39600.2	34905.2	32819.7	0.291996	1.42987
Q9VG59	Q9VG59_DROME	Dmel\CG5608	Protein VAC14 homolog	11	11	55381.6	52831.1	47947.7	44255.6	39646	45814	0.267677	1.41801
Q7JW07	Q7JW07_DROME	Dmel\CG12935	LD08826p	2	2	8196.96	7339.91	10287.8	12888.5	10658.4	12894.9	-0.496844	1.41767
Q9VBZ6	Q9VBZ6_DROME	Smg6	GH14566p	9	9	16923.1	21667.8	14408.3	9981.29	8641.89	7250.49	1.03449	1.41665
P53624	MA1A1_DROME	alpha-Man-Ia	Mannosyl-oligosaccharide alpha-1,2-mannosidase IA	13	13	137394	132692	139144	148130	164081	163407	-0.216891	1.41649
Q9W0H9	Q9W0H9_DROME	Rabex-5	Rabaptin-5-associated exchange factor for Rab5	16	16	72848.4	71154	73119	67619.9	61314.4	62049.1	0.185055	1.41204
M9PDD2	M9PDD2_DROME	anon-WO0118547.182	Uncharacterized protein, isoform D	3	0	25345.2	26008.4	23520.7	20770	22466	22779.9	0.181657	1.39924
Q9VTZ6	PMM_DROME	Pmm2	Phosphomannomutase	13	13	203577	188948	233174	256684	266178	270550	-0.342601	1.39802
Q7KS38	RS19B_DROME	RpS19b	Small ribosomal subunit protein eS19B	7	7	73550.7	76656.8	57886.3	96093.3	97676.7	93879.6	-0.467078	1.39092
Q9VA70	NCASE_DROME	CDase	Neutral ceramidase	16	16	79508.6	86236.1	82172.6	87760.3	93121	89860.5	-0.127059	1.38873
Q7JRJ1	EAF_DROME	Eaf	Ell-associated factor Eaf	5	5	44238.9	43276.7	45516.6	36614.5	40149.2	33933	0.265163	1.38532
Q9VU64	Q9VU64_DROME	Dmel\CG10171	Transmembrane protein 19	2	2	11542.3	9103.65	13131.1	16415.9		16819.5	-0.56164	1.38505
Q95U34	Q95U34_DROME	Galk	GH11113p	8	8	62966.1	60537.3	60596.2	58287.8	59126.5	57521.6	0.0736601	1.38333
A1ZBF1	A1ZBF1_DROME	EB-SUN	FI16628p1	8	8	70520.6	70971.1	82370.2	53820	50748.5	65643.4	0.395277	1.38314
Q9NB04	PATJ_DROME	Patj	Patj homolog	8	8	30473.2	32364	32283.2	14739.9	23823.7	20965.3	0.676165	1.38169
Q8SYC4	Q8SYC4_DROME	Dmel\CG13893	RE68566p	14	14	128128	116363	146515	97325.6	84589	108521	0.428972	1.36949
Q9VYB1	Q9VYB1_DROME	Ndc80	Kinetochore protein NDC80	12	12	35593.4	32208.8	28119.5	25399.6	21145.6	25048.4	0.422027	1.36897
Q9W5R5	Q9W5R5_DROME	Slmap	Sarcolemmal membrane-associated protein	29	29	127791	120830	126996	110727	115670	101333	0.196755	1.3644
Q9VWL7;Q00IN0	Q00IN0_DROME;Q9VWL7_DROME	RhoGAP18B	Rho GTPase activating protein at 18B, isoform D	10	10	41084.8	44363	43156.9	35597.8	29511.7	36855.6	0.334868	1.36051
Q86BI3	Q86BI3_DROME	Zn72D	Zinc-finger protein at 72D, isoform B	23	23	81307.9	82020.4	77397	76868.5	70954.2	72990.1	0.124564	1.35723
Q9VX63	Q9VX63_DROME	Dmel\CG8915	FI18001p1	3	3	15460.4	18297.8	17233.6	13716		12126.8	0.39554	1.35644
Q9VYD5	Q9VYD5_DROME	Bcat	Branched-chain-amino-acid aminotransferase	16	16	332631	366332	360844	453375	573655	482722	-0.51051	1.35067
Q9VPF9	INT15_DROME	IntS15	Integrator complex subunit 15	3	3	14189.9	12515.1	9009.3	18833.6		18238.9	-0.63881	1.34935
Q9VIE6	MCM10_DROME	Mcm10	Protein MCM10 homolog	5	5	8606.88	8245.3	9157.91	15678.7	14336.5	11562.2	-0.676728	1.34786
A0A023GRW3;Q8IPW6	A0A023GRW3_DROME;Q8IPW6_DROME	Dmel\CG4896	Uncharacterized protein, isoform D	3	3	12250.2	12588.9	15574	11282.7	8143.59	8390.5	0.538867	1.34399
Q8MRQ4	LMBD2_DROME	CG8135	LMBR1 domain-containing protein 2 homolog	6	6	54710.9	53081.1	52964.1	59859.1	57634.9	55958.5	-0.109667	1.34318
E1JIP2	E1JIP2_DROME	Ada2a	Transcriptional adapter	3	3	18919.7	16459.3	21745.3	13993.2		12096.7	0.545651	1.34272
Q0E9G3	KTU_DROME	Nop17l	Protein kintoun	3	3	13666.3	12835.1	12420.8	9833.63		8613.75	0.492215	1.34082
Q9V9Y9	SPNF_DROME	spn-F	Protein spindle-F	13	13	61061.9	64503.3	79598.8	40033.1	53144.8	49411.3	0.524913	1.33939
P91622	PDK_DROME	Pdk	[Pyruvate dehydrogenase (acetyl-transferring)] kinase, mitochondrial	13	13	90209.7	100694	95087.4	102391	113948	115690	-0.215339	1.33806
A0A0B4K6P4;A0A0B4K6W9;A0A0B4LHY1;A8JRI1;Q7KRS7;Q8WR53;Q95UI6	A0A0B4K6P4_DROME;A0A0B4K6W9_DROME;A0A0B4LHY1_DROME;A8JRI1_DROME;Q7KRS7_DROME;Q8WR53_DROME;Q95UI6_DROME	heph	Hephaestus, isoform W	9	9	64176.5	63068.7	65814.2	60783.1	60420.5	56390.3	0.120463	1.33436
P12881	PSA1_DROME	Prosalpha6	Proteasome subunit alpha type-1	16	16	924802	1050800	1211970	590419	866760	744446	0.533889	1.33274
Q9VW19	Q9VW19_DROME	Dmel\CG9372	Phenoloxidase-activating factor 2	10	10	269206	271590	308103	312494	366020	366589	-0.29998	1.33169
Q9VWK5	Q9VWK5_DROME	Ulp1	GH15225p	30	30	65395.1	68178.1	67645.1	57376.8	59535.8	63647.8	0.15628	1.3309
Q9VHV3	Q9VHV3_DROME	Dmel\CG7800	FI02011p	10	10	69618.1	77670.1	78015.8	90968.6	84748.5	82051.9	-0.194206	1.32936
Q9VBY8	UN13B_DROME	stac	Protein unc-13 homolog 4B	33	33	100524	98348.6	98397.4	92124.5	91173.9	84349.1	0.15144	1.32831
Q9XYZ4	Q9XYZ4_DROME	mre11	Double-strand break repair protein	15	15	99098.9	101806	99882.8	83757.7	93803.3	87406.1	0.182932	1.32726
A1Z843	A1Z843_DROME	Dmel\CG1371	Nodal modulator 3	56	56	259996	268708	267232	287543	272883	281713	-0.0814059	1.32547
Q960D4	Q960D4_DROME	EG:22E5.5	SD06560p	28	1	494753	517013	479600	462058	467369	433329	0.130107	1.32336
Q9VVC6	Q9VVC6_DROME	Exn	Ephexin, isoform D	3	3	7076.53		6967.67	3092.23	2797.95	5210.49	0.92429	1.31972
O76752	O76752_DROME	Sptr	Sepiapterin reductase	6	6	16275.6	18884	18379.9	21639.4	27599.9	28148.3	-0.531499	1.31754
E4NKL4;M9PB06;Q9VQ83;Q9VQ84	E4NKL4_DROME;M9PB06_DROME;Q9VQ83_DROME;Q9VQ84_DROME	CG10874-RB;Dmel\CG10874;FBgn	LP11854p	4	0	29038.5	26071.4	35008.9	16470.5	23195.6	21692.6	0.55456	1.31655
Q7JR83	Q7JR83_DROME	Hsl	Hormone-sensitive lipase, isoform A	15	15	215233	215110	184485	176013	118004	138920	0.506026	1.31174
C0PVB3;Q7KUU5	C0PVB3_DROME;Q7KUU5_DROME	Alr	Sulfhydryl oxidase	3	3	16460.3	19498.7	20730.2	15120.7	13091.8	14615.7	0.404513	1.30774
M9PD90;Q9VKG8	M9PD90_DROME;Q9VKG8_DROME	Dlg5	Discs large 5, isoform D	33	33	67342.1	74522.5	73177.9	67411.9	60794.2	60700.5	0.186949	1.30434
Q9W3R6	Q9W3R6_DROME	Dok	Downstream of kinase	4	4	24600.6	29241.8	21053.8	15708.1	14859.5	18623.7	0.606489	1.30009
Q7PL83	Q7PL83_DROME	Spf45	Splicing factor 45	8	8	62782.6	48561.5	61247.6	45377.7	31760.6	43772	0.513426	1.29565
Q9VUU6	Q9VUU6_DROME	Dmel\CG12713	CDAN1-interacting nuclease 1	2	2	9759.07	9542.67	7035.91	12527.9		12427.9	-0.507211	1.29144
Q9VPR3	Q9VPR3_DROME	Dmel\CG2794	Carbohydrate kinase PfkB domain-containing protein	20	20	224243	210221	235495	257885	239873	272031	-0.20039	1.28962
Q7KMP8	Q7KMP8_DROME	Rpn9	26S proteasome non-ATPase regulatory subunit 13	17	17	864909	905879	1010710	562207	693280	801386	0.435409	1.28674
P35220	CTNA_DROME	alpha-Cat	Catenin alpha	15	15	38416.4	40844.8	28100.3	27408.7	18609.2	20280.1	0.695439	1.28644
P42003	MAD_DROME	Mad	Protein mothers against dpp	3	3	17025.8	13944.3	14044.2	10687.7	11225	10746	0.462916	1.28625
Q9W0A8	Q9W0A8_DROME	RpL23A	FI01658p	14	14	1105900	1150890	1269270	1376190	1493800	1714780	-0.378792	1.28605
Q8I7C3	LASP1_DROME	Lasp	LIM and SH3 domain protein Lasp	19	19	661891	659261	602152	595598	574035	549021	0.162308	1.28534
Q9VCN9	TAF5L_DROME	wda	Protein will decrease acetylation	4	4	13803.8	15833.6	11641	9150.18	8618.3	10440.8	0.549217	1.28494
Q9VPD3	PTSS_DROME	Pss	Phosphatidylserine synthase	8	8	41468.8	38980.6	52572	61031.6	53128.3	62853.1	-0.412197	1.28493
Q9VWP0	Q9VWP0_DROME	Dmel\CG7326	RE39008p	4	4	23327.4	17589	24440	17421.4	12157	13261	0.60939	1.28489
Q9VVW8	NNRD_DROME	Naxd	ATP-dependent (S)-NAD(P)H-hydrate dehydratase	8	8	179898	196065	184978	207855	215799	239939	-0.24245	1.2845
Q9VZK1	Q9VZK1_DROME	Dmel\CG14985	FI11682p	5	1	55651.5	50008.1	49502.9	64853	58335.5	57395.1	-0.218887	1.2824
M9PE01;Q7KM03;Q7KM04;Q9XTK9	M9PE01_DROME;Q7KM03_DROME;Q7KM04_DROME;Q9XTK9_DROME	Eip63E	cyclin-dependent kinase	10	10	80365.2	86170.5	83698	76964.2	64475.3	70420.5	0.240165	1.27635
A1ZBM2	A1ZBM2_DROME	Tbcb	Tubulin-binding cofactor B	11	11	283319	276792	302041	255514	233384	267699	0.188417	1.27434
Q8SZ16	SDHF3_DROME	Sdhaf3	Succinate dehydrogenase assembly factor 3, mitochondrial	3	3	14415.6	11894.7	16658.4	18553		20463.3	-0.445753	1.27169
O01939	MST_DROME	mst	Protein misato	15	15	193300	197149	204051	230740	242637	213475	-0.208322	1.26693
Q6NN40	NTM1_DROME	Ntmt	Alpha N-terminal protein methyltransferase 1	4	4	55146.6	51500.9	46512.4	59096.7	62205.6	57943.4	-0.2269	1.26648
Q9NIV1	E2AK3_DROME	PEK	Eukaryotic translation initiation factor 2-alpha kinase	14	14	65131.7	55823.5	61453.2	51358.8	49884.2	49476.4	0.275307	1.26506
Q9VA92	Q9VA92_DROME	anon-WO0118547.264	RH14937p	4	4	40528.1	32701.1	29136.7	20324.6		21899.1	0.692648	1.26383
Q9VN03	SUV3_DROME	Suv3	ATP-dependent RNA helicase SUV3 homolog, mitochondrial	9	9	41639.7	42514	40948	35434.9	33859.5	38949.3	0.208818	1.26272
M9PE35;Q9W0N7	M9PE35_DROME;Q9W0N7_DROME	RabX6	RabX6, isoform B	10	10	37268.2	43165.8	41732.9	47226	44365.4	49232.8	-0.205042	1.2616
Q0E8H9;Q8IRB6	Q0E8H9_DROME;Q8IRB6_DROME	Hexo1	beta-N-acetylhexosaminidase	13	13	100571	83372.7	96511.3	111192	113917	115251	-0.279292	1.25999
X2JA38;X2JAP2;M9MRK7;M9MRP6;M9MRV1;M9MSI8	M9MRK7_DROME;M9MRP6_DROME;M9MRV1_DROME;M9MSI8_DROME;X2JA38_DROME;X2JAP2_DROME	tweek	Tweek, isoform H	5	5		3295.19	3868.02	5239.45	4512.61	5110.08	-0.468001	1.25823
Q9VNI4	Q9VNI4_DROME	PSMG1	Proteasome assembly chaperone 1	8	8	238614	277226	278941	163896	223762	215167	0.398818	1.25786
P46867	KLP68_DROME	Klp68D	Kinesin-like protein Klp68D	6	6	17108.4	16479.4	14941.5	14669.4	11335.3	11610.2	0.367552	1.25771
Q9VAD4	Q9VAD4_DROME	eIF2Balpha	Translation initiation factor eIF2B subunit alpha	8	8	165148	180956	175158	192779	186815	191202	-0.130967	1.25688
Q8T076	Q8T076_DROME	Rcd1	LD22513p	23	23	45477.4	50256.7	48049.8	43437.3	41893.6	44110.1	0.151607	1.25432
Q9VU65	POC1_DROME	Poc1	POC1 centriolar protein homolog	15	15	333705	316996	339186	312980	311008	297357	0.103522	1.25164
Q9XTM1	EXOC5_DROME	Sec10	Exocyst complex component 5	19	19	58444.3	64277.3	61347	57075	47388.8	48683.9	0.26532	1.25031
Q9VNX1	POLH_DROME	PolH	DNA polymerase eta	11	11	21364.5	24759.9	17894.1	16205.3	14219.3	13065.6	0.557799	1.24805
Q9VYY3	UBA5_DROME	Uba5	Ubiquitin-like modifier-activating enzyme 5	12	12	220343	259559	256810	277291	339075	350152	-0.391696	1.24579
Q7K5M0	SCARF_DROME	scaf	Inactive serine protease scarface	4	4	36277.2	30782.5	53594.8	13837.1	12495.3	12366.7	1.64051	1.24233
Q9VK43	Q9VK43_DROME	A16	LD10135p	4	4	36461.3	39294.7	44309.9	31142.5	23366.4	33816.4	0.442928	1.23624
Q9VIE8	Q9VIE8_DROME	mAcon1	Aconitate hydratase, mitochondrial	38	32	816390	789748	763334	871621	818518	851229	-0.10104	1.23623
Q0KIB3	Q0KIB3_DROME	Hat1	Histone acetyltransferase type B catalytic subunit	22	22	223512	213653	221955	232290	229640	245163	-0.101359	1.23506
Q8T3P2	Q8T3P2_DROME	CG15675	GM01014p	7	7	26595.2	25683.7	28464.6	17074.1	18168.8	23790	0.451827	1.23311
O15945	ARNT_DROME	tgo	Aryl hydrocarbon receptor nuclear translocator homolog	3	3	22832.8	21389.8	21278.3	19435.5	15001.7	17638.5	0.330904	1.23062
Q9XZ11	Q9XZ11_DROME	Dmel\CG7139	Smr domain-containing protein	19	19	33325.7	36684.3	35049.1	31943.9	28255.3	25194.4	0.299001	1.22913
P26308	GBB1_DROME	Gbeta13F	Guanine nucleotide-binding protein subunit beta-1	7	7	455869	436874	416578	539982	563917	475555	-0.270607	1.22681
Q9VLR9	MPPE1_DROME	PGAP5	Metallophosphoesterase 1 homolog	5	5	36420.7	48990.6	58859.8	109435	69121.6	83260.7	-0.859778	1.2254
Q9VXE0	RUXG_DROME	SNRPG	Probable small nuclear ribonucleoprotein G	2	2	6254.27	14392.9	14243.6	23476.6	17379.9	20708.4	-0.819263	1.22462
Q7KMM4	Q7KMM4_DROME	GCS2alpha	Glucosidase II subunit alpha	56	56	520183	502804	533380	561099	539559	584473	-0.114678	1.22248
B9A0N7	B9A0N7_DROME	Dmel\CG14647	BTB domain-containing protein	2	2	14966.1	14623	13620	11397.7	7254.28	10818.4	0.55207	1.21751
Q9VGR0	Q9VGR0_DROME	Dmel\CG17187	DnaJ homolog subfamily C member 17	9	9	74793.6	83017.3	82547.8	62133.2	56400.6	73191.1	0.326151	1.21536
Q9W2R3	PI5K1_DROME	sktl	Phosphatidylinositol 4-phosphate 5-kinase type-1 sktl	8	8	26536.8	26140	20519.1	15843.1	18975.4	19288.3	0.435953	1.21325
P22769	PSA71_DROME	Prosalpha4	Proteasome subunit alpha type-7-1	10	9	804215	782152	905248	657846	740650	722135	0.232588	1.20918
A0A0B4LHT4;Q8I0J6;Q9VNJ0	A0A0B4LHT4_DROME;Q8I0J6_DROME;Q9VNJ0_DROME	dgrn	Degringolade, isoform D	2	2	10324.6	8665.74	6452.79	5273.96		4055.05	0.862518	1.2089
Q9VHH8	Q9VHH8_DROME	beag	Beag	13	13	53466.5	50111	52834.2	49617.7	44674	47869.6	0.13782	1.20845
A0A1Z1CN92;Q9Y1T2	A0A1Z1CN92_DROME;Q9Y1T2_DROME	Apc2	Adenomatous polyposis coli 2, isoform B	8	8	14720.3	16908.5	15298	8570.93	13539.2	9512.29	0.569464	1.20822
P23257	TBG1_DROME	gammaTub23C	Tubulin gamma-1 chain	17	16	146695	137349	141213	154310	157128	146441	-0.106631	1.20716
Q9VXK6	IF5_DROME	eIF5	Eukaryotic translation initiation factor 5	27	27	385370	355256	390359	357374	331047	333616	0.146132	1.20623
Q9VNA3	Q9VNA3_DROME	BEST:LD29996	GH21273p	12	12	561310	559600	558683	690034	639292	764402	-0.317962	1.20243
Q9XYN7	PSB3_DROME	Prosbeta3	Proteasome subunit beta type-3	10	10	450600	453885	481500	396283	288018	365413	0.400915	1.20095
Q9VUI8	Q9VUI8_DROME	Dmel\CG5114	GM02567p	9	9	43609	38892	38476.6	37569.4	32539	33650.3	0.221508	1.19957
Q9VX14	Q9VX14_DROME	Ucp4A	RH64870p	2	2	4127.1	3679	3864.87	4398.44		4258.15	-0.153909	1.1994
Q9VW37	Q9VW37_DROME	SREBP	LP12374p	13	13	78015.7	74354.8	76133.4	70664.5	68776.9	61734	0.183765	1.19658
Q9VSP0	Q9VSP0_DROME	Dmel\CG6511	IP13783p	16	16	28435.9	25964.8	22981.9	22238.3	16014.8	13085.6	0.591962	1.19565
Q9VUR1	Q9VUR1_DROME	mrn	General transcription factor IIH subunit 4	7	7	11878.6	10016.8	11096.7	13088.7	12667.3	12981.2	-0.231599	1.19235
Q9W009	Q9W009_DROME	Dmel\CG1146	GH12037p	3	3	31737.3	27684	35844.8	22631.2	24412.4	23104.1	0.441567	1.19105
Q9VFC8	GYS_DROME	Glys	Glycogen [starch] synthase	19	19	201285	190239	220186	240617	220544	234895	-0.186356	1.19037
Q7JZ62	Q7JZ62_DROME	Dmel\CG10465	RE57120p	6	6	19412.1	21156.1	23700	24356.7	24716.6	27583.7	-0.254312	1.18942
Q9VJ58	Q9VJ58_DROME	Faf2	Fas-associated factor 2, isoform A	14	14	181091	182475	200547	200299	229816	217085	-0.198227	1.18936
Q9VGV8	PHLP3_DROME	PhLP3	Phosducin-like protein 3	8	8	243351	242016	258499	154786	212140	198617	0.395406	1.18928
P40945	ARF4_DROME	Arf4	ADP ribosylation factor 4	6	6	55723	55652.9	79391.4	152300	91022.6	153517	-1.05674	1.18822
Q9V4F3	Q9V4F3_DROME	Dmel\CG11360	LD09246p1	3	3	9828.56	8352.57	6519.61	4643.97		5413.52	0.711321	1.18543
A0A0B4KFA3;Q0E9C6;Q8T0M2	A0A0B4KFA3_DROME;Q0E9C6_DROME;Q8T0M2_DROME	CG7701;Dmel\CG30015	Uncharacterized protein, isoform F	16	0	23116.4	19932.8	18222.5	17470	16135.9	13389.4	0.382704	1.18315
Q7KTX7	PRKN_DROME	park	E3 ubiquitin-protein ligase parkin	7	7	44706.2	54284.6	47884.1	38653.2	37315.5	43946.1	0.292578	1.1753
Q9VMA0	NSE1_DROME	Nse1	Non-structural maintenance of chromosomes element 1 homolog	2	2	15210.1	12693.3	9952.78	17981.3		18267.9	-0.522383	1.17334
P11146	HSP7B_DROME	Hsc70-2	Heat shock 70 kDa protein cognate 2	6	3	625204	611153	711643	431189	569453	358084	0.519739	1.17204
A1Z830	SPOUT_DROME	ptch	28S rRNA (uridine-N(3))-methyltransferase	14	14	101088	94184.2	97711.3	106484	108590	100859	-0.108799	1.17102
B7Z0E2	UNR_DROME	Unr	RNA-binding protein Unr	24	24	103941	107144	98478.7	97479.5	89043.4	82618.1	0.201874	1.16728
Q9VUQ9	Q9VUQ9_DROME	dop	non-specific serine/threonine protein kinase	2	2	2955.48	3833.1	3484.52	2369.77		2731.77	0.424904	1.16581
Q9VBX1	NEMF_DROME	Clbn	Ribosome quality control complex subunit NEMF homolog	29	29	162120	161789	157222	142775	148654	128420	0.196559	1.16566
Q9VRP3	Q9VRP3_DROME	Txl	AT08565p	10	10	815618	888991	854958	537243	754241	648159	0.400109	1.16494
P23696	PP2A_DROME	mts	Serine/threonine-protein phosphatase PP2A	9	9	125106	115197	137291	173653	141361	184027	-0.402323	1.16465
Q9VTP4	R10AB_DROME	RpL10Ab	Large ribosomal subunit protein uL1	15	15	1300370	1377140	1498150	2607870	1768460	2421810	-0.703136	1.16234
Q9VMV5	Q9VMV5_DROME	vkg	Viking, isoform A	11	11	34211.1	34741.8	34406.2	36855.5	40933.7	41762.5	-0.209969	1.1598
A1Z9Z1;Q7K0W0;A0A0B4LFE2	A0A0B4LFE2_DROME;A1Z9Z1_DROME;Q7K0W0_DROME	Dmel\CG8079	Uncharacterized protein, isoform C	4	4	75101	86742.5	79166.5	89321.8	108310	95477.8	-0.282347	1.15842
P26017	PC_DROME	Pc	Polycomb group protein Pc	4	4	45120.3	48828.5	54308.7	32492.6	41496.3	42841.8	0.343686	1.15661
Q9VPH4	Q9VPH4_DROME	kin17	FI03293p	11	11	48769.9	56818.1	59037.5	41902.3	39215.2	50110	0.327118	1.15623
Q9W541	Q9W541_DROME	eIF2Bepsilon	Translation initiation factor eIF2B subunit epsilon	20	20	103344	107022	101084	96023.9	83375.1	94374.3	0.186019	1.15534
Q9VF53	Q9VF53_DROME	AOX1	Aldehyde oxidase 1	26	26	376195	348758	293457	286686	262995	193030	0.455446	1.15417
Q9VJC7	EFTS_DROME	mEFTs	Elongation factor Ts, mitochondrial	10	10	179130	173334	197216	212030	194346	219269	-0.186752	1.15344
Q9VGZ2	Q9VGZ2_DROME	Rrp46	FI06805p	4	4	225890	236356	219680	275983	245584	291856	-0.254391	1.15222
Q9W237	RS16_DROME	RpS16	Small ribosomal subunit protein uS9	17	17	660749	846626	830861	938045	921528	1029680	-0.305276	1.15152
Q9VS55	Q9VS55_DROME	CTCF	CTCF	4	4	14543.4	13005	17078.1	10749.7	10124.2	12738	0.408929	1.1501
Q9VKZ8	Q9VKZ8_DROME	Usp14	Ubiquitin carboxyl-terminal hydrolase	18	18	1068140	885021	1086730	609890	866241	812740	0.409383	1.14917
Q9VMY9	GUAD_DROME	DhpD	Guanine deaminase	14	14	112262	104737	119101	128341	118476	129248	-0.162091	1.14819
Q9VDL4	Q9VDL4_DROME	Dmel\CG10877	LP04613p	10	10	53908.2	59883.8	89115.1	96481.9	103373	108871	-0.605507	1.14684
Q9VXG4	ANX11_DROME	AnxB11	Annexin B11	14	14	102577	108652	101424	127618	111938	116469	-0.187416	1.14664
Q9VWN9	ZSWM8_DROME	Dora	Zinc finger SWIM domain-containing protein 8 homolog	4	4	8552.78	8545.54	6869.62	9229.06	11591.7	9853.02	-0.3559	1.14518
P28518	XPA_DROME	Xpac	DNA repair protein complementing XP-A cells homolog	4	4	68779.5	69541	76442.5	43135.8	58471.7	60933	0.401946	1.14462
Q8IPY3	Q8IPY3_DROME	Got2	Aspartate aminotransferase	18	18	619104	570276	651958	666322	754234	683813	-0.192633	1.14435
Q9VKU7	GCP4_DROME	Grip75	Gamma-tubulin complex component 4 homolog	8	8	30776.6	28786.2	27173.6	26270.8	25198.5	25217.6	0.177657	1.1425
Q8WR19;Q9VW45	Q8WR19_DROME;Q9VW45_DROME	Fibp	AFGF intracellular binding protein	4	4	49804.3	40652.7	47194.4	56855.9	49977.5	57027.3	-0.251451	1.13884
M9PHF9	M9PHF9_DROME	cg12493	Uncharacterized protein, isoform B	5	5	50618.3	56654	76308.8	33652	32258.8	46798	0.703817	1.13854
Q9I7U5	Q9I7U5_DROME	Cnb	Centrobin, isoform A	4	4	25015.2	22256.3	23402.5	17799.3	20645.6	13905.4	0.432982	1.13756
Q9VGE2	SPT3_DROME	Spt3	SAGA complex subunit Spt3	2	2	5003.84	6324.76	5448.55	2624.56	4839.18	3405.7	0.62622	1.13534
A8JR58;Q8SXY1	A8JR58_DROME;Q8SXY1_DROME	hdly	Hadley, isoform B	2	2	6534.33	5320.97	8350.67	9046.85		9962.38	-0.496881	1.13379
Q8IQQ3;Q9VVB5;M9PFX9	M9PFX9_DROME;Q8IQQ3_DROME;Q9VVB5_DROME	Lmpt	Limpet, isoform P	4	4	16496.8	15782.8	14205.8	12741.5	14092.3	13502.3	0.204706	1.13247
Q7JRJ9	Q7JRJ9_DROME	Incenp	Inner centromere protein, isoform A	16	16	82890.2	94483.1	97341.9	75002.1	75441.3	84005.7	0.228662	1.13119
Q9VSW1	Q9VSW1_DROME	Ugp	UTP--glucose-1-phosphate uridylyltransferase	26	26	205475	215655	216921	263372	230779	237597	-0.197675	1.13097
Q70PP2	SMG1_DROME	nonC	Serine/threonine-protein kinase Smg1	22	22	21243.9	22298.3	22356.5	21226.3	20225.5	19232.1	0.118936	1.12826
Q8SZU0	Q8SZU0_DROME	Dmel\CG9331	Glyoxylate reductase/hydroxypyruvate reductase	22	20	152959	142775	153742	160926	187463	171526	-0.210032	1.12376
Q9VB25	KL98A_DROME	Klp98A	Kinesin-like protein Klp98A	16	16	40680.7	40789.9	40547.1	35968.1	33803.1	28077.9	0.31846	1.12117
A0A0B4K604;Q9I7L5;A0A0B4K6L1	A0A0B4K604_DROME;A0A0B4K6L1_DROME;Q9I7L5_DROME	alpha-Est10	Carboxylic ester hydrolase	9	9	44745.5	43196	41921.9	38834	39646	33417.3	0.21482	1.12056
P55830	RS3A_DROME	RpS3A	Small ribosomal subunit protein eS1	24	24	1714360	1769990	1784510	2378560	2006040	2581670	-0.402896	1.1181
Q9U4F8	Q9U4F8_DROME	Ube4A	Ubiquitin conjugation factor E4 A	15	15	38971.2	44185.7	48079.7	58394.3	48721.4	51861.5	-0.27665	1.11769
Q9V464	ASF1_DROME	asf1	Histone chaperone asf1	4	4	149658	181314	220066	448766	280888	305142	-0.909123	1.11761
M9PGC5	WNK_DROME	Wnk	Serine/threonine-protein kinase Wnk	17	17	24386.6	21176.6	27160.9	19501.6	17596.6	19641.9	0.358065	1.11668
Q9VWJ3	Q9VWJ3_DROME	Dmel\CG32536	LD05272p	3	3	18752.2	17811.8	23205.9	25013.7	23234.2	29621.8	-0.381643	1.11584
Q9VH90	TRBID_DROME	trbd	Ubiquitin thioesterase trabid	3	3	16507.4	13941	14886.8	12060.6		10077.1	0.449164	1.11552
Q9VHE3	Q9VHE3_DROME	Dmel\CG9356	GH05665p	9	9	53443.7	58238.7	67460	83188	67000.7	73566.3	-0.320813	1.11321
Q9VNB9	Q9VNB9_DROME	RpL35A	Large ribosomal subunit protein eL33	13	13	628299	554954	673006	814088	820617	1103130	-0.560637	1.11185
Q9VUH8	Q9VUH8_DROME	Tdrd3	Survival of motor neuron-related-splicing factor 30	29	29	326715	339277	351998	293687	270925	321809	0.199659	1.10961
Q04448	MTDC_DROME	Nmdmc	Bifunctional methylenetetrahydrofolate dehydrogenase/cyclohydrolase, mitochondrial	14	14	253529	269180	240203	349272	317305	279474	-0.310401	1.10869
Q9VLT7	Q9VLT7_DROME	RpL36A	IP17351p	4	4	288967	342712	335518	409402	365985	475748	-0.371356	1.10843
Q9VRJ5	Q9VRJ5_DROME	CHMP2B	Charged multivesicular body protein 2b	10	10	124956	141801	156579	181344	168100	224359	-0.438752	1.10525
Q7PLS1	Q7PLS1_DROME	Dmel\CG12567	LD01937p	10	10	150594	155268	151105	160579	156719	167331	-0.0847908	1.10461
P11420	DA_DROME	da	Protein daughterless	4	4	28413	33256.9	26378	26686.5	20078.1	19616	0.407527	1.10452
Q9W333	Q9W333_DROME	Dmel\CG15317	IP06839p	6	6	55357.6	59460.2	73242.5	76229.7	73864.2	86370.2	-0.330426	1.10398
Q9W3M4	Q9W3M4_DROME	orion	LD24308p	4	4	38836.7	43594.9	43550.5	78829.1	57804	57364.5	-0.62282	1.10311
P08841	TBB3_DROME	betaTub60D	Tubulin beta-3 chain	18	9	3064940	2821310	3613010	4413890	3579610	4893130	-0.439988	1.10236
Q0E981	Q0E981_DROME	Snrk	SNF-related serine/threonine-protein kinase	11	11	25674.7	28207.3	24447.3	24475.9	21848.8	21968	0.197821	1.1012
Q7KNF2	PABP2_DROME	Pabp2	Polyadenylate-binding protein 2	3	3	35337	54068.2	45368.3	61580.1	60820.8	86421.1	-0.631737	1.0973
M9NDL7;Q8MQS4	M9NDL7_DROME;Q8MQS4_DROME	Reps	RALBP1 associated Eps domain containing, isoform B	13	13	74169.6	82095.9	76762.6	70879.8	73541.1	65768	0.148817	1.09692
X2JL40	X2JL40_DROME	Rip11	Rab11 interacting protein, isoform D	26	26	219601	225145	220880	146015	200041	162031	0.389636	1.09552
Q9VMI1	Q9VMI1_DROME	Fbw5	F-box and WD repeat domain containing 5	2	2	8624.44		8844.19	5273.24		6176.73	0.609423	1.09534
M9PEA1;Q9VRQ5	M9PEA1_DROME;Q9VRQ5_DROME	Dmel\CG18586	Uncharacterized protein, isoform C	2	2	20533.1	23292.5	23780	20171.8	14829.5	18650.8	0.333508	1.09515
Q9I7X6	CARME_DROME	unmet	Carnosine N-methyltransferase unmet	11	11	108969	106683	118270	116849	128480	122704	-0.140324	1.09418
Q7K4B2	Q7K4B2_DROME	l(2)k09848	LD47540p	12	12	151850	164556	147523	142435	106211	104099	0.395278	1.0932
Q9VZW7	Q9VZW7_DROME	CPT2	Carnitine palmitoyltransferase 2	18	18	97348.8	94921.7	114129	121062	123508	120016	-0.250845	1.09266
Q9VRA2	MOCOS_DROME	mal	Molybdenum cofactor sulfurase	18	18	93664.9	94460.5	82616.8	85267.7	73517.2	70673.3	0.238688	1.09219
Q9VKW5	Q9VKW5_DROME	Dmel\CG5355	Prolyl endopeptidase	42	42	564879	545320	580002	547413	523360	530632	0.0778566	1.09152
O18399	O18399_DROME	pn	EG:152A3.5 protein (Fbgn0003116;pn protein)	12	12	42549.9	47309.8	47516.8	49139.9	49687.3	53013.7	-0.144425	1.0912
Q9VL91	Q9VL91_DROME	zf30C	LD23102p	9	9	62083.1	63211	60080.3	54642.9	49056.6	58009.6	0.197041	1.09071
P40301	PSA2_DROME	Prosalpha2	Proteasome subunit alpha type-2	9	9	702386	707196	787858	498744	564455	677773	0.335931	1.09005
A0A0B4KHR2;Q9VDZ1	A0A0B4KHR2_DROME;Q9VDZ1_DROME	Dmel\CG5555	BRCA1-associated protein	11	11	45560	43092.6	52654.7	39040.8	41235.5	30382.1	0.352723	1.08922
P46150	MOEH_DROME	Moe	Moesin/ezrin/radixin homolog 1	50	50	1354350	1409140	1426720	1492010	1696640	1550360	-0.177563	1.08811
Q9VZF1	Q9VZF1_DROME	Dmel\CG1309	GH07444p	22	22	172752	160351	188087	194354	189023	212670	-0.193617	1.08654
A8MPH9;P21525	FOSLA_DROME;FOSLD_DROME	kay	Transcription factor kayak, isoforms D/sro	8	8	87419	99999	82748	79495.1	56683	73346.4	0.366727	1.08637
Q9VX80	Q9VX80_DROME	anon-15Db	Kinesin-like protein unc-104	20	20	116897	110754	108549	108760	102409	101593	0.104254	1.08604
Q8IPE8	Q8IPE8_DROME	Mtpalpha	Trifunctional enzyme subunit alpha, mitochondrial	44	43	1101920	1101400	1234680	1239140	1250020	1365580	-0.165064	1.08517
Q9VTY5	Q9VTY5_DROME	anon-WO0172774.52	RH33377p	3	3	69607.2	69431.2	65464.1	58498.4	65627.1	62446	0.13239	1.08297
Q95TN4	COG4_DROME	Cog4	Conserved oligomeric Golgi complex subunit 4	18	18	71482.8	82135.6	78726	72189.2	53434.1	57139.3	0.346294	1.08156
O16797	RL3_DROME	RpL3	Large ribosomal subunit protein uL3	27	27	1735460	1872810	1461850	2248130	1839690	2296790	-0.332579	1.08059
Q9W2P0	DGT3_DROME	dgt3	Augmin complex subunit dgt3	9	9	66440.6	55475.7	66552.1	49395.2	51906.2	55038.1	0.26964	1.08027
P55035	PSMD4_DROME	Rpn10	26S proteasome non-ATPase regulatory subunit 4	9	9	213770	226764	266883	147145	207942	186738	0.384734	1.08008
A0A0B4KFE4;A1Z7H2;A1Z7H3;Q8T3L1	A0A0B4KFE4_DROME;A1Z7H2_DROME;A1Z7H3_DROME;Q8T3L1_DROME	Acsl	long-chain-fatty-acid--CoA ligase	31	31	325585	304336	308361	403428	360350	340551	-0.235077	1.07931
Q0E8Q7	Q0E8Q7_DROME	Eato	Engulfment ABC transporter in the ovary, isoform B	11	11	42794.8	48862.8	49541.3	37371.7	41689.5	43000.1	0.210123	1.07781
Q9VVD2	Q9VVD2_DROME	Fit2	Fermitin 2	4	4	9310.42	7662.66	10231.6	5967.9		3862.13	0.883625	1.07607
M9PFG1;Q9VUZ6	M9PFG1_DROME;Q9VUZ6_DROME	l(3)72Dn	Lethal (3) 72Dn, isoform B	20	20	101084	99281.2	101369	110956	103285	110908	-0.107823	1.07584
Q9VAA9	Q9VAA9_DROME	Jasper	JIL-1 anchoring and stabilizing protein, isoform A	27	27	136841	133362	141621	127223	125246	134275	0.090649	1.07387
A0A0B4LH48;A8DYL3;E1JGR7;E1JGR9;Q0E8Y8;Q7KVL6;Q8SX98	A0A0B4LH48_DROME;A8DYL3_DROME;E1JGR7_DROME;E1JGR9_DROME;Q0E8Y8_DROME;Q7KVL6_DROME;Q8SX98_DROME	Vrp1	Verprolin 1, isoform L	5	5	72209.9	80871.5	91679.8	65739.3	59715	71060.4	0.316738	1.07296
Q24583	VATF1_DROME	Vha14-1	V-type proton ATPase subunit F 1	3	3	38725.4	46506.1	38181.7	16594.3	30490.2	32849	0.626625	1.07246
Q9VLS8	Q9VLS8_DROME	GalT4	LD29807p	12	11	35070.5	36914.9	42635.5	45871.6	52804.5	42515.7	-0.300786	1.07213
Q7K4V4	AKTP1_DROME	peo	Protein pendolino	7	7	56175.2	64283.3	68662.8	44464.8	44582.9	58604.9	0.357105	1.07156
Q9W243	Q9W243_DROME	gas	carboxylesterase	16	16	47468.9	35179.3	49551.6	53648.7	61879.1	54955.3	-0.366909	1.06963
A1ZAE2	A1ZAE2_DROME	Dmel\CG8060	BTB domain-containing protein	8	8	32846.8	27092.2	27701	25695.2	23274.2	17574.4	0.397285	1.06943
Q9VCD3	Q9VCD3_DROME	Dmel\CG13605	LP20373p	5	5	23652.4	21224.7	27920.4	31248.9	28196.4	30222.8	-0.300706	1.06927
Q9V719	SIN1_DROME	Sin1	Stress-activated map kinase-interacting protein 1	6	6	30684.5	37949.2	29988.6	24405.5		26244.3	0.376395	1.06898
Q9VPJ7	Q9VPJ7_DROME	Dmel\CG4822	FI05267p	7	7	57269.9	46514	44924.2	59728	57390.9	64677.8	-0.289843	1.06892
Q9VLW8	Q9VLW8_DROME	r2d2	LD06392p	8	8	75742.4	65002.3	72968	81657.9	81955.2	80337.3	-0.190915	1.0689
Q9VR06	Q9VR06_DROME	FIG4	FIG4 phosphoinositide 5-phosphatase	7	7	18272.1	14561.7	17106.3	20685.8	19580.7	19204.6	-0.25199	1.06777
O18405	SURF4_DROME	Surf4	Surfeit locus protein 4 homolog	6	6	314262	296134	365985	359618	391979	440961	-0.288543	1.06768
Q9V8I2	LTOR2_DROME	Lamtor2	Ragulator complex protein LAMTOR2 homolog	3	3	4557.88	4883.88	7110.61	7540.33		8911.96	-0.576213	1.06707
Q8I0P1	SPAST_DROME	spas	Spastin	17	17	93935.3	96061.4	92289.8	84307.4	62636.2	76467.2	0.337461	1.06423
A0A0B4LGJ1;Q9W117	A0A0B4LGJ1_DROME;Q9W117_DROME	Usp15-31	ubiquitinyl hydrolase 1	4	4	16791.5	14872.4	14076.3	13884.7	9241.61	8877.78	0.515206	1.06407
Q9W0F9	Q9W0F9_DROME	312	Mitochondrial assembly of ribosomal large subunit protein 1	5	5	47612.2	45828.7	57664.2	56813.5	60852.4	70136.9	-0.313666	1.06363
Q9XZ06	NU931_DROME	Nup93-1	Nuclear pore complex protein Nup93-1	26	26	261047	253092	241047	278403	274541	258858	-0.104296	1.06351
O76922	AUB_DROME	aub	Protein aubergine	18	18	37144.9	39557.4	32076.3	49517.1	41103.3	41949.4	-0.285357	1.06315
O16129	SYFM_DROME	PheRS-m	Probable phenylalanine--tRNA ligase, mitochondrial	9	9	54419.5	46314.8	59307.8	70706.4	57807.8	69492.2	-0.307096	1.06138
Q9VEC2	Q9VEC2_DROME	Dmel\CG12321	Proteasome assembly chaperone 2	17	17	176895	177359	177005	146271	132464	164529	0.261249	1.05914
A0A0B4K618	A0A0B4K618_DROME	Fmr1	Fragile X messenger ribonucleoprotein 1, isoform G	35	35	871671	835485	866067	913244	919909	1009300	-0.14356	1.05734
Q9VXX8	RL371_DROME	RpL37-1	Large ribosomal subunit protein eL37A	4	4	234661	196454	282814	297940	415290	498725	-0.763484	1.05684
Q24134	NELFD_DROME	TH1	Negative elongation factor D	11	11	106036	98608	100033	125066	127188	107258	-0.238759	1.05496
Q9VS33	Q9VS33_DROME	BHD	Folliculin	2	2	7092.02	9280.17	6768.19	5540.15		3940.03	0.702464	1.05399
Q6NN85	SSH_DROME	ssh	Protein phosphatase Slingshot	9	9	22968.3	20688.3	21728.7	29837.8	23734	27041	-0.302043	1.05355
Q7JZB1	Q7JZB1_DROME	Daao1	RE49860p	3	3	16022.5	23480.8	25870.3	28662.3	31448.2	31343.8	-0.484343	1.05316
Q9W1B9	Q9W1B9_DROME	RpL12	Large ribosomal subunit protein uL11	6	6	1827900	1956970	2134150	2103210	2508780	2616530	-0.288342	1.05124
Q9VKZ0	Q9VKZ0_DROME	GATAd	FI19405p1	8	8	61150.6	70267.2	62092.4	38417.9	58630.8	47254.7	0.423304	1.05107
Q9VRL2	GOSR2_DROME	Membrin	Probable Golgi SNAP receptor complex member 2	8	8	109851	120997	133223	146199	139596	178361	-0.35039	1.0488
Q9VKW8	Q9VKW8_DROME	CG5356	U6 snRNA-associated Sm-like protein LSm4	5	5	27548.9	34389.7	44574.3	42902.9	49921.4	57686.3	-0.498837	1.04764
Q7K1Z5	UFC1_DROME	Ufc1	Ubiquitin-fold modifier-conjugating enzyme 1	6	6	70075.6	64127	77264.9	78900.5	82163.4	96756.3	-0.285929	1.04667
Q7K284	CLP1_DROME	cbc	Protein CLP1 homolog	10	10	79613	71238.4	87952.7	73133.6	59442.8	63791.9	0.282266	1.04618
Q9VHA8	Q9VHA8_DROME	P58IPK	LD25575p	18	18	302903	301524	302551	365724	337198	322288	-0.17678	1.04379
Q9N675	Q9N675_DROME	Zyx	Zyx102 protein	6	6	33350	35317.6	20417.7	22517.2	7856.87	16479	0.927044	1.04364
Q9VBS0	Q9VBS0_DROME	CHKov2	CHK domain ov2	14	14	65846.2	63929.1	66775.2	57067.1	63707.1	57375.5	0.14181	1.04346
P18053	PSA4_DROME	Prosalpha3	Proteasome subunit alpha type-4	12	10	739503	886372	690320	563715	577002	683534	0.344452	1.04339
P13709	FSH_DROME	fs(1)h	Homeotic protein female sterile	20	20	65093.5	69243.2	65109.5	61723.1	50841	59166.1	0.215856	1.04296
O77410	EIF3E_DROME	eIF3e	Eukaryotic translation initiation factor 3 subunit E	22	22	623841	612670	609018	630416	672164	646700	-0.0789069	1.04272
Q9VD09	PINTA_DROME	pinta	Retinol-binding protein pinta	2	2	17311.6	18834.3	18979.5	15322.4	15513.8	17751.2	0.182135	1.04107
Q9VHF5	Q9VHF5_DROME	pasi2	LD42595p	3	3	15458	12900.7	17948.7	20496.6	17895.1	24701.6	-0.446244	1.03945
Q9VWP1	Q9VWP1_DROME	Usp39	Ubiquitin carboxyl-terminal hydrolase 39	15	15	65072.1	69524.1	76571.1	90455.6	76459.7	80293.4	-0.227343	1.0394
M9PGK3	M9PGK3_DROME	Dmel\CG43736	Uncharacterized protein, isoform I	9	0	40777.6	43330.9	36553.8	32917.3	35384.9	35909.2	0.211462	1.03821
Q9VF78	COG2_DROME	Cog2	Conserved oligomeric Golgi complex subunit 2	21	21	67146.5	68208.9	64983	64230.2	56680.7	54899.3	0.18842	1.03806
Q9V7N5	VATC_DROME	Vha44	V-type proton ATPase subunit C	28	28	309311	345281	349091	373841	360083	418709	-0.19963	1.038
A0A0B4J401;B7YZL1;B7YZL3;B7YZL8;Q0E919;A1ZBH5;B7YZL2;B7YZL5;B7YZL6;B7YZL7;Q7YTZ4;A0A0B4LG19;Q1RKY1	A0A0B4J401_DROME;A0A0B4LG19_DROME;A1ZBH5_DROME;B7YZL1_DROME;B7YZL2_DROME;B7YZL3_DROME;B7YZL5_DROME;B7YZL6_DROME;B7YZL7_DROME;B7YZL8_DROME;Q0E919_DROME;Q1RKY1_DROME;Q7YTZ4_DROME	10737;Dmel\CG10737	Uncharacterized protein, isoform V	2	0	8993.75	9738.98	14764.7	5291.49		6726.78	0.893859	1.03784
A0A0B4KFD2;A0A0B4KGB4;A0A0B4KGP1;Q7KSZ0;Q9VI63	A0A0B4KFD2_DROME;A0A0B4KGB4_DROME;A0A0B4KGP1_DROME;Q7KSZ0_DROME;Q9VI63_DROME	Alh	Alhambra, isoform L	5	5	7309.43	7972.83	5777.82	9276.63		8502.93	-0.340671	1.03682
Q9VAC4	Q9VAC4_DROME	Nph	GEO09167p1	5	5	607829	623232	613520	740986	646296	705914	-0.182414	1.03665
A1ZAK7;A1ZAK8	A1ZAK7_DROME;A1ZAK8_DROME	Psi	LD35640p	18	18	108492	104913	112146	130890	117012	116665	-0.1633	1.03555
Q9V9M6	Q9V9M6_DROME	Tif-IA	LD10456p	12	12	41440.9	36874.5	34946.9	33890.2	21200.3	27928.9	0.448147	1.03523
Q9VB69	Q9VB69_DROME	Men-b	Malic enzyme	21	21	126866	120464	133383	161186	134834	147633	-0.220728	1.03506
Q9VW26	OAT_DROME	Oat	Ornithine aminotransferase, mitochondrial	24	24	299807	282435	357040	358505	369756	397075	-0.260726	1.03464
M9PEM1;Q9VZC9	M9PEM1_DROME;Q9VZC9_DROME	Syx17	Syntaxin 17, isoform B	2	2	16269.9	23841.5	20698.5	12432.7	15263.4	14648.5	0.522128	1.0343
Q9VZ22	Q9VZ22_DROME	Lint-1	L(3)mbt interacting protein 1, isoform A	7	7	31804.3	33589.7	38097.3	29322.2	28044.9	30084.4	0.242954	1.03365
Q8MKK3	Q8MKK3_DROME	Ppcdc	Phosphopantothenoylcysteine decarboxylase	6	6	9139.11	8651.52	9931.24	11263.4	12995.1	10205.1	-0.314049	1.03331
Q9VKU3	Q9VKU3_DROME	FBgn	Large ribosomal subunit protein mL62	7	7	32121.7	31593.3	43096.9	50639.7	43375.5	64986.1	-0.573966	1.03187
Q9W1I9	FKBP6_DROME	shu	Inactive peptidyl-prolyl cis-trans isomerase shutdown	13	13	41865.7	35913.7	31311.9	32743.6	25483.9	23410.9	0.418216	1.03017
Q95RN0	F172A_DROME	CG10038	FAM172 family protein homolog CG10038	12	12	120205	115646	120462	121032	123947	127461	-0.0638629	1.03011
Q9VHN5	UNC50_DROME	Unc50	Protein unc-50 homolog	2	2	76185.5	44012.6	106522	134682	101965	138890	-0.728043	1.03001
Q8T0G4	CONU_DROME	conu	Rho GTPase-activating protein conundrum	5	5	33480.8	28425.8	20587.9	16069.4		16138.1	0.771939	1.02964
Q8MLS2	Q8MLS2_DROME	Rpi	ribose-5-phosphate isomerase	9	9	178877	132360	185187	214852	190185	250711	-0.401569	1.02907
Q9W330	Q9W330_DROME	Hex-A	Phosphotransferase	10	10	81129.7	87289.2	87254.4	90993.6	92664.8	88768.5	-0.0915677	1.02817
Q0E9B6	RS11_DROME	RpS11	Small ribosomal subunit protein uS17	13	13	1405310	1485230	1463090	1666570	1711600	2053730	-0.319238	1.02804
Q9VBN5	Q9VBN5_DROME	RpL27	60S ribosomal protein L27	8	8	859544	829343	1014220	973105	1189360	1270020	-0.344635	1.02799
Q9VN63	Q9VN63_DROME	Dmel\CG14657	LD28447p	2	2	3041.58	1809.46	926.944	4293.85		3338.5	-0.986524	1.02713
Q9VL14	RTBP_DROME	REPTOR-BP	REPTOR-binding partner	2	2	12320.9	11520	11446.5	14955.8		16536.7	-0.420818	1.02648
Q7K4B4	DGT5_DROME	dgt5	Augmin complex subunit dgt5	21	21	77640	82673.3	83165.3	78944.9	75363.2	73054.4	0.0988007	1.02483
Q9VBP5	Q9VBP5_DROME	jigr1	Jing interacting gene regulatory 1, isoform A	6	5	54734.8	61995.7	55556	62034.9	67251.7	75856.7	-0.251822	1.02464
Q9VH66	Q9VH66_DROME	Dmel\CG8500	FI18258p1	2	2	16936.9	18373.5	24420.5	26690.7	23556.6	28159.8	-0.392507	1.02287
P39018	RS19A_DROME	RpS19a	Small ribosomal subunit protein eS19A	16	16	1353100	1482200	1733060	1664200	2080440	2253170	-0.392759	1.02282
Q7KML2	ACOX1_DROME	Acox1	Acyl-coenzyme A oxidase 1	26	26	172477	163601	192669	145491	153116	160124	0.204929	1.02026
Q8IMP6	SPT2_DROME	CG5815	Protein SPT2 homolog	10	10	38409.2	43247.6	37725.9	26696.4	35195	34860.3	0.303235	1.02018
Q9W245	Q9W245_DROME	Dmel\CG4610	GH24245p	9	9	28427.1	27405.3	24638.5	30896.4	29602.4	29238.5	-0.157241	1.02005
Q7K569	Q7K569_DROME	Gpo1	Glycerol-3-phosphate dehydrogenase	16	16	93411.6	93705.5	114546	59150.4	77513.8	89918.8	0.412899	1.01752
Q24307	DIAP2_DROME	Diap2	Death-associated inhibitor of apoptosis 2	5	5	30482.2	29924.3	38590.5	24125.4	24413.1	27036.4	0.389478	1.01658
Q9VQF9	SNAPN_DROME	Snapin	SNAPIN protein homolog	2	2		16394.2	20027.7	11742.8	8962.5	14720.1	0.624985	1.01366
P06754	TPM1_DROME	Tm1	Tropomyosin-1, isoforms 9A/A/B	2	2	12313.7	16672.9	17875.3	21157.4		19417.4	-0.377131	1.01286
P51123	TAF1_DROME	Taf1	Transcription initiation factor TFIID subunit 1	19	18	61871.9	61253.3	52425.5	54607	48994.3	46220.5	0.22864	1.01277
Q9W323	Q9W323_DROME	Ptpmeg2	Tyrosine-protein phosphatase non-receptor type 9	12	12	131188	125772	129684	109285	112746	125004	0.155925	1.01249
Q9VH94	Q9VH94_DROME	nmdyn-D7	FI21821p1	6	6	20869.6	17691.7	18709.2	23675.5	21928	20345.2	-0.203552	1.01079
P15357	RS27A_DROME	RpS27A	Ubiquitin-ribosomal protein eS31 fusion protein	12	1	5601780	5569040	6602360	3733070	5410750	4669080	0.363686	1.01041
Q8MRM0	Q8MRM0_DROME	GstT4	GH16740p	17	17	118885	110796	133331	168881	168230	246631	-0.685314	1.01003
O96553	C1TC_DROME	pug	C-1-tetrahydrofolate synthase, cytoplasmic	4	4	12325.2	13310.7		8827.34		10420.5	0.413469	1.01
Q9VQZ6	ELP3_DROME	Elp3	Elongator complex protein 3	20	20	80679.6	78145.9	72602.5	87965.9	84763.7	80050.9	-0.127322	1.00782
Q9VC08	Q9VC08_DROME	Mink	LD43724p	20	20	56677.8	59693.4	60061.6	57024.3	49632.3	52563.3	0.148098	1.00582
P36872	2ABA_DROME	tws	Protein phosphatase PP2A 55 kDa regulatory subunit	15	15	95576.3	97999.3	108433	86249.3	92922.8	91269.3	0.159274	1.00576
Q9VLP6	Q9VLP6_DROME	Dmel\CG7810	LD46912p	5	5	18032.3	21344.9	16559.2	16485.6	14853.1	13145.9	0.330481	1.00567
Q9VWJ9	Q9VWJ9_DROME	Dmel\CG7889	FI07229p	8	8	23919.8	28980	29621.9	25182	19013	22032.3	0.317347	1.00541
Q8IQB7	Q8IQB7_DROME	BcDNA:RH42907	MIP21654p	6	6	105063	127492	125708	130382	166373	145941	-0.305297	1.00502
Q9VBU5	Q9VBU5_DROME	Kdsr	3-dehydrosphinganine reductase	9	9	255788	219698	294910	327767	290130	325799	-0.292722	1.00411
Q7K0P0	Q7K0P0_DROME	JhI-26	Juvenile hormone-inducible protein 26	12	12	43376.2	42067	38331	39417.9	36459.9	34138.7	0.169991	1.00097
Q9VBT1	Q9VBT1_DROME	Dmel\CG31098	CHK kinase-like domain-containing protein	18	18	113010	106013	120195	125832	122192	125293	-0.138188	1.00085
Q9W4C3	UBP64_DROME	Usp16-45	Ubiquitin carboxyl-terminal hydrolase 16/45	14	14	30511	28176.5	28345.2	39410.7	36776.4	31093.7	-0.301762	0.999754
A1Z7K9	PAN2_DROME	PAN2	PAN2-PAN3 deadenylation complex catalytic subunit PAN2	23	23	43998.2	43351	41585.2	40530.2	35420.5	31678.8	0.260564	0.999439
X2JAM4	X2JAM4_DROME	Svil	Supervillin, isoform AE	39	39	49516.1	57300.5	47272.7	46395.3	42923	34063.8	0.320634	0.997329
Q9V406	Q9V406_DROME	crp	Activator protein 4	10	10	35610.5	38728.2	38032.3	49230.7	39756.1	46080.8	-0.265412	0.996411
Q9VHY5	TAF7_DROME	Taf7	Transcription initiation factor TFIID subunit 7	6	6	30802	28847.2	28075.5	18599.2	17411.7	26922.9	0.479148	0.995292
A1A714;Q960F6	A1A714_DROME;Q960F6_DROME	Tmep	IP17403p	4	4	14035.7	14958.7	15798.4	78420.9	29487.1	61431.8	-1.91858	0.994227
Q9VNE1	POLZ2_DROME	PolZ2	DNA polymerase zeta subunit 2	4	4	31175.5	37025.3	38281.1	14867.5	18363.6	31872.6	0.709797	0.993944
Q9V3H0	Q9V3H0_DROME	Drep4	DNAation factor-related protein 4	3	3	11193.1	8353.45	12170.5	8840.86	4731.82	7538.21	0.587271	0.993368
Q9W0P3	MED30_DROME	MED30	Mediator of RNA polymerase II transcription subunit 30	6	6	184249	212858	251826	112789	175167	177390	0.479766	0.993298
Q8T3U2	RS23_DROME	RpS23	Small ribosomal subunit protein uS12	12	12	1693370	1747170	1817850	2119850	2204930	2825820	-0.443443	0.993222
Q7JWR9	ZC3HF_DROME	CG8635	Zinc finger CCCH domain-containing protein 15 homolog	16	0	250880	277558	267720	237664	252626	244457	0.115807	0.992837
A0A0B4KG11;Q7K0G4	A0A0B4KG11_DROME;Q7K0G4_DROME	Spred	Sprouty-related protein with EVH-1 domain, isoform C	3	3	21945.5	23136.7	21061.3	20890.4	18105.8	20323.7	0.157083	0.99259
Q9VDT1	Q9VDT1_DROME	Arc42	Short-chain specific acyl-CoA dehydrogenase, mitochondrial	16	16	382779	347186	417992	405282	450788	472366	-0.21066	0.991667
Q9VRJ9	OTU1_DROME	Yod1	Ubiquitin thioesterase Otu1	8	8	175191	160024	193837	162238	139861	149301	0.229003	0.990228
Q9VI84	Q9VI84_DROME	Dmel\CG1227	non-specific serine/threonine protein kinase	9	9	97306	88024.5	99455.8	107507	100792	104051	-0.133284	0.989814
P50882	RL9_DROME	RpL9	Large ribosomal subunit protein uL6	11	11	976321	870490	1182000	1104410	1433970	1335160	-0.354901	0.985487
A8DYW5;B7Z029;D5SHT8;M9PB53;Q8IPJ4;Q9VM99	A8DYW5_DROME;B7Z029_DROME;D5SHT8_DROME;M9PB53_DROME;Q8IPJ4_DROME;Q9VM99_DROME	Nhe3	Sodium/hydrogen exchanger	2	2	14694.4	14752.6	13903.7	13638.4	10195.3	10792.4	0.324195	0.985357
Q6AWG9	Y5098_DROME	CG5098	Uncharacterized protein CG5098	7	0	12827.9	11467.7	10003.6	13825.9	14974.6	12436.5	-0.265764	0.985145
Q95RX5	KCMF1_DROME	Kcmf1	E3 ubiquitin-protein ligase Kcmf1	2	2	28216.2	34247.7	26694.9	23116.5	22750.6	23898.5	0.353861	0.982095
A1Z968	A1Z968_DROME	NAT1	Eukaryotic translation initiation factor 4 gamma 2	60	60	217079	222748	210013	208965	193767	207881	0.0898262	0.978811
Q9V9Z0	Q9V9Z0_DROME	Dmel\CG1750	Methionyl-tRNA formyltransferase, mitochondrial	5	5	28438.2	31071.4	29626.5	44235.9	33119	38031.7	-0.372394	0.975925
Q9VK54	Q9VK54_DROME	kek1	Kekkon 1, isoform B	11	11	22193.8	23466.9	29121.3	19794.3	18126	19529.7	0.380384	0.975294
Q9VLX0	Q9VLX0_DROME	LKRSDH	Alpha-aminoadipic semialdehyde synthase, mitochondrial	40	40	609497	568175	575359	689962	604363	649871	-0.149322	0.974245
Q9W1H5	Q9W1H5_DROME	DCP1	Decapping protein 1, isoform A	11	11	165710	184594	187755	206013	191698	193939	-0.13698	0.973822
Q960X4	TIP60_DROME	Tip60	Histone acetyltransferase Tip60	5	5	15812.8	16790.3	14478.2	14405.3	12023.7	9366.86	0.395361	0.973426
Q8MMD2	Q8MMD2_DROME	Eps-15	Epidermal growth factor receptor pathway substrate clone 15, isoform B	29	29	368134	384637	396006	373331	349309	359210	0.0865983	0.972743
Q95RV3	Q95RV3_DROME	Lhr	LD09786p	4	4	11017.9	8612.93	16842.4	19849.6	17660.7	18699.2	-0.623976	0.972443
Q9VEA2	VPS39_DROME	Vps39	Vacuolar protein sorting-associated protein 39 homolog	14	14	45930.7	44677.9	43427.7	43141.6	43230.8	40598.9	0.0781213	0.971981
A0A0B4LHH8;Q9VDB7;A0A0B4LHQ0;A0A0B4LIF6	A0A0B4LHH8_DROME;A0A0B4LHQ0_DROME;A0A0B4LIF6_DROME;Q9VDB7_DROME	aus	Argus, isoform C	2	2	3351.59	4068.13		5294.6		4882.06	-0.455827	0.97125
P16914	ELAV_DROME	elav	Protein elav	8	6	38537.5	35192.3	35435.3	33374.6	32965	34442	0.115279	0.97042
Q9VJ33	NEDD8_DROME	Nedd8	Ubiquitin-like protein NEDD8	2	2	32442.8	25298	28840.5	41125.4	31295	44329.9	-0.431299	0.970004
Q9VPC1	DMAC2_DROME	Dmac2	Distal membrane arm assembly component 2	9	9	41157.6	43256.2	45042.4	51856.4	51727.3	66970.6	-0.397767	0.969203
Q94546	ATU_DROME	Atu	Another transcription unit protein	7	7	59639.8	59417.4	70423.1	46985.9	42433.7	59669.2	0.345876	0.968647
Q9W123	POF_DROME	Pof	Protein painting of fourth	9	9	37549.5	40567.7	38823.4	32182.2	37688.8	30848.4	0.215434	0.967599
Q9VZ82	Q9VZ82_DROME	LeuRS-m	leucine--tRNA ligase	26	26	119517	114536	107316	124847	123692	120540	-0.112598	0.967188
Q9VPX5	Q9VPX5_DROME	Vps29	Vacuolar protein sorting-associated protein 29	7	7	406755	391889	449597	431027	502120	506421	-0.205739	0.967105
Q9VNA5	PSB4_DROME	Prosbeta7	Proteasome subunit beta type-4	8	8	468637	554332	574692	326231	467397	452329	0.358707	0.96662
Q8IRB5	CLSPN_DROME	Claspin	Claspin	10	10	31692.5	26730	22484	18439.6	15679	24169.2	0.473062	0.966071
Q04499	PROD_DROME	slgA	Proline dehydrogenase 1, mitochondrial	37	37	206383	191412	203616	212157	214385	237862	-0.14371	0.965985
Q9VXQ0	Q9VXQ0_DROME	mRpL3	Large ribosomal subunit protein uL3m	11	11	113726	108967	126111	125598	137049	157415	-0.268186	0.965897
O17445	RL15_DROME	RpL15	Large ribosomal subunit protein eL15	9	9	1450700	1620710	1714260	1704320	1814730	2024520	-0.212094	0.963411
Q7JWF1	Q7JWF1_DROME	Etf-QO	Electron transfer flavoprotein-ubiquinone oxidoreductase	16	16	135315	143194	160773	157526	201474	177491	-0.288407	0.963079
A1ZB86	KLD10_DROME	slim	Kelch domain-containing protein 10 homolog	2	2	11189	13095.1	9696.11	14545.1	14129.6	12812.7	-0.287978	0.9628
Q9VCC0	CHRD1_DROME	mora	Cysteine and histidine-rich domain-containing protein morgana	15	15	103129	114904	111260	101392	75709.5	93832	0.281433	0.96201
Q7JZW2;A1ZAH8	A1ZAH8_DROME;Q7JZW2_DROME	RpS15	40S ribosomal protein S15	3	3	337082	381217	456564	511614	479483	694729	-0.520963	0.961435
Q9NBK5	TRC_DROME	trc	Serine/threonine-protein kinase tricornered	15	15	137957	140150	147409	138864	126089	122227	0.136209	0.961348
Q7JVZ8	Q7JVZ8_DROME	GstE11	Glutathione S transferase E11, isoform A	4	4	49313	53067.6	43320.6	56748.9	56805	55109.8	-0.211137	0.961166
Q8SWR8	ATX2_DROME	Atx2	Ataxin-2 homolog	12	12	233720	244529	247696	216727	216050	238052	0.113915	0.960872
Q9VK21	Q9VK21_DROME	Ipp	Kelch-like protein diablo	6	6	12028.3	15095	12976.9	10850.7	5519.95	10572.5	0.573691	0.958228
Q9VTH1	Q9VTH1_DROME	Ube3a	HECT-type E3 ubiquitin transferase	7	7	47472.6	51699	48808.5	20646.6	42129.7	34634.6	0.603248	0.956138
P41126	RL13_DROME	RpL13	Large ribosomal subunit protein eL13	21	21	1131580	1270440	1247610	1284840	1486970	1620290	-0.267161	0.955303
Q9NBD7	CLASP_DROME	chb	CLIP-associating protein	34	34	152409	150242	141721	141555	117938	132679	0.180281	0.954221
P13395	SPTCA_DROME	alpha-Spec	Spectrin alpha chain	149	149	472566	502061	432858	436504	399449	326727	0.275665	0.95292
Q7JXA2	Q7JXA2_DROME	PRAS40	LOBE	7	7	35784.3	35984.1	32507	37651.4	36266.5	39076	-0.115846	0.952732
M9PGC9	M9PGC9_DROME	SMC5	Structural maintenance of chromosomes protein 5	28	28	52185.4	57632.5	49041.8	49797.3	45688	39742.2	0.232365	0.951943
Q24560	TBB1_DROME	betaTub56D	Tubulin beta-1 chain	17	8	4261410	3762950	5051620	4677350	6197360	5875030	-0.35722	0.951389
Q8INJ8;Q9VGK8;Q7KSQ2	Q7KSQ2_DROME;Q8INJ8_DROME;Q9VGK8_DROME	Csk	Tyrosine-protein kinase	10	10	144177	154061	145371	129735	118864	142767	0.18077	0.95022
Q9Y153	Q9Y153_DROME	Dmel\CG17712	BcDNA.GH03377	5	5	25890.8	31554.6	23849.8	24891.7	15997.3	19137.5	0.437571	0.950186
Q9W1R3	Q9W1R3_DROME	Golgin245	Golgin-245	57	57	53781.3	62910.9	55170.1	54276.2	46911.4	48265.5	0.20156	0.949544
Q24157	BRN_DROME	brn	Beta-1,3-galactosyltransferase brn	5	5	64951.3	67341.3	68552	77172.6	72012.7	87426.6	-0.236443	0.949519
P39736	BX42_DROME	Bx42	Puff-specific protein Bx42	18	18	200629	218862	224335	205847	192577	190894	0.127625	0.949111
Q9VBP9	NPL4_DROME	Npl4	Nuclear protein localization protein 4 homolog	26	26	239044	244761	225009	218743	212386	175355	0.224938	0.94885
Q9VFC0	SCC4_DROME	Mau2	MAU2 chromatid cohesion factor homolog	9	9	58479.2	58407.6	58810.3	63754.6	59954.8	65711.4	-0.108504	0.947328
Q7KVQ8;Q9W2T2	Q7KVQ8_DROME;Q9W2T2_DROME	Dmel\CG1628	Uncharacterized protein, isoform B	5	5	36065.7	38824.1	40563.5	58808.1	42692.7	63062.6	-0.511334	0.947327
Q8T8W3;Q8T6I0	Q8T6I0_DROME;Q8T8W3_DROME	Past1	Achaete scute target 1, isoform B	44	44	888907	879260	934026	916124	1003500	1010920	-0.117038	0.946832
Q9VGP1	ZFY26_DROME	Sptz	Zinc finger FYVE domain-containing protein 26 homolog	3	3	9233.97	8688.87	9768.18	12526.3	9780.6	12796.6	-0.342197	0.946176
Q9VBN7	SAMC_DROME	CG4743	S-adenosylmethionine mitochondrial carrier protein homolog	2	2	8973.22	12466	11877.5	12131	14806.1	16300.3	-0.376033	0.946126
Q7JZ56	Q7JZ56_DROME	S2P	Membrane-bound transcription factor site-2 protease	2	2	14789.3	9509.9	15592.3	21488	15586.9	18384.1	-0.47534	0.945803
Q9VKJ1	MPND_DROME	CG4751	MPN domain-containing protein CG4751	16	16	52950.3	50822.2	46041.3	48294.3	38673.5	38704.9	0.253499	0.944247
Q9V4S8	CSN7_DROME	CSN7	COP9 signalosome complex subunit 7	11	11	139966	160706	155905	158112	177354	187897	-0.196954	0.943417
Q8INH6;Q8INH5	Q8INH5_DROME;Q8INH6_DROME	CG11688;CG8775	Aminopeptidase	20	0	118817	120993	127376	111028	114306	119861	0.0890995	0.942233
Q9W3T2	Q9W3T2_DROME	Dmel\CG4593	Coiled-coil domain-containing protein 25	9	9	95414.8	101745	105520	109509	115607	134589	-0.249022	0.941871
P40656	SOX14_DROME	Sox14	Putative transcription factor SOX-14	3	3	24287.5	27552.9	27049.5	6243.41		13395.7	1.42115	0.941199
P41042	RS4_DROME	RpS4	Small ribosomal subunit protein eS4	20	20	2559130	2551470	2664550	3144860	2841350	3642300	-0.308442	0.940296
D5AEK7;Q9VV51	D5AEK7_DROME;Q9VV51_DROME	Agpat3	1-Acylglycerol-3-phosphate O-acyltransferase 3, isoform E	13	13	142834	146401	156159	238264	165911	206098	-0.454373	0.939979
Q9VUH6	Q9VUH6_DROME	mop	Myopic	25	25	179784	196407	170116	167393	159718	127411	0.265362	0.939851
Q9NGC3	CEG1A_DROME	CenG1A	Centaurin-gamma-1A	6	6	60277.1	61495.7	62962.3	43569.7	55227	55324.9	0.261389	0.938309
Q9VQ35	Q9VQ35_DROME	mRpL48	Mitochondrial ribosomal protein L48, isoform A	3	3	25927.1	33712.5	34695.4	42527.8	33634.3	43229.7	-0.339839	0.938115
Q9GU68	IF5A_DROME	eEF5	Eukaryotic translation initiation factor 5A	12	12	381941	423054	444751	1050910	528112	928044	-1.00437	0.93758
Q9VMA7	TGO1_DROME	Tango1	Transport and Golgi organization protein 1	43	43	127744	125458	133833	126927	119443	119427	0.0814208	0.936921
Q9VLL0	ACSF4_DROME	Aasdh	Beta-alanine-activating enzyme	5	5	4664.28	6007.73	7266.69	12537.7	8254.08	8023.14	-0.683741	0.935889
Q9VLT5	POE_DROME	poe	Protein purity of essence	73	73	203372	273677	262230	208032	193007	175871	0.357773	0.935642
Q9VX95	Q9VX95_DROME	wus	DnaJ homolog subfamily C member 22	2	2	18972.8	21083.6	20844.4	12345.1	14780.2	19028.2	0.400021	0.934333
Q06559	RS3_DROME	RpS3	Small ribosomal subunit protein uS3	26	26	2515780	2683460	2940650	2845440	3669700	3441930	-0.290712	0.933878
Q86BK4;M9PG97;Q9VIR9	M9PG97_DROME;Q86BK4_DROME;Q9VIR9_DROME	fs(2)ltoPP43	Female sterile (2) ltoPP43, isoform C	3	3	58014	81841.6	74409	34481.8	65315.1	44523.3	0.57012	0.933178
Q9VG38	Q9VG38_DROME	Su(fu)	Suppressor of fused homolog	9	9	29478.3	27890.4	31085.9	35075.7	30691.6	37585.3	-0.224566	0.931688
Q9I7K4	Q9I7K4_DROME	Dmel\CG18542	LD18367p	3	3	8778.74	7289.56	10161.4	11632.7		10386.5	-0.332523	0.931423
Q9W415	WUHO_DROME	wuho	tRNA (guanine-N(7)-)-methyltransferase non-catalytic subunit wuho	12	12	264169	256562	244065	263206	289960	271633	-0.108968	0.929568
Q7K3B7	Q7K3B7_DROME	Hacl	2-hydroxyacyl-CoA lyase	18	18	240965	233820	259796	295257	252543	278569	-0.169865	0.926875
Q7KTU3	Q7KTU3_DROME	Dmel\CG7369	FI23912p1	2	2	5062.15	4741.64		4185.63		3629.36	0.327096	0.925439
Q9W2W5	ADPR1_DROME	CG2909	ADP-ribosylarginine hydrolase CG2909	10	10	56463.5	51326.1	55847.8	52125.1	42557.1	37853.4	0.304123	0.925184
P45888	ARP2_DROME	Arp2	Actin-related protein 2	15	15	268596	245267	282913	293175	288784	298269	-0.143703	0.923741
Q9W4W8	Q9W4W8_DROME	Spg7	Paraplegin, isoform A	26	26	1003350	992633	1057100	947787	989433	969489	0.0708802	0.923446
Q9V9N9	Q9V9N9_DROME	Dmel\CG3651	GH15431p	7	2	22068.4	20324.4	17275.6	18747	15030.9	13875.9	0.324376	0.921011
Q9VJW1	Q9VJW1_DROME	Sec71	LD29171p	22	22	50643.2	58460.3	57867.9	53623.2	42955.1	46220.4	0.225618	0.920829
O61604	O61604_DROME	Fim	Fimbrin	38	38	1357480	1324260	1401290	1488790	1637810	1424340	-0.156524	0.919841
O15971	O15971_DROME	Rab10	LD39986p	10	10	644298	629113	679053	667665	780657	779978	-0.190648	0.919314
Q9VLK8	PIRAG_DROME	prg	Zinc finger protein piragua	2	2	23862	23610.7	27815.1	16627.8	17931.3	24044.9	0.361417	0.918956
Q9VF51	Q9VF51_DROME	AOX3	Aldehyde oxidase 3, isoform A	36	35	153565	154074	155131	147780	117138	115026	0.284509	0.918635
Q9VZJ3	Q9VZJ3_DROME	Rcd5	GH01794p	11	11	108540	113978	119892	91660.9	100971	110362	0.176436	0.918249
A0A0B4KEL0;A0A0B4KF99;A0A0C4DHC8;A1Z6Z3;A1Z6Z4	A0A0B4KEL0_DROME;A0A0B4KF99_DROME;A0A0C4DHC8_DROME;A1Z6Z3_DROME;A1Z6Z4_DROME	Aldh-III	Aldehyde dehydrogenase	21	21	343854	322667	331069	354544	407828	359990	-0.170019	0.918122
Q9VB96	Q9VB96_DROME	Dmel\CG31075	Uncharacterized protein, isoform A	23	1	371060	431638	469727	458268	505044	519870	-0.221115	0.917397
Q7JW27	WASH1_DROME	wash	WASH complex subunit 1	7	7	11859.7	13554	15745.5	10913.1	10940.3	10605.7	0.342592	0.913797
Q9VMA2	GALT_DROME	Galt	Probable galactose-1-phosphate uridylyltransferase	7	7	215012	177630	192367	223722	228374	211500	-0.181846	0.91242
Q7KQM6	GGYF1_DROME	Gyf	GIGYF family protein Gyf	38	38	102167	110913	104306	103342	89587.6	85378.9	0.189554	0.910605
Q7K486	ARMC6_DROME	CG5721	Armadillo repeat-containing protein 6 homolog	19	19	274143	268275	301445	306689	296719	314028	-0.120599	0.910115
Q5LJZ2	SET1_DROME	Set1	Histone-lysine N-methyltransferase SETD1	6	6	49827.9	53952.9	63198.2	51078.8	45267.9	36013.3	0.335199	0.909651
Q8SYJ2	Q8SYJ2_DROME	ND-MLRQ	GEO09626p1	5	5	78962.3	73646.5	121063	105504	139958	170661	-0.604563	0.909198
Q3ZAN1	Q3ZAN1_DROME	GPHR	Golgi pH regulator	2	2	13393.3	13319.7	15207	9342.91	13429.4	10265.3	0.343529	0.907808
Q9V8R9	EPB41_DROME	cora	Protein 4.1 homolog	76	76	308952	324818	296974	299123	241819	223147	0.284644	0.907638
Q9VIK1	Q9VIK1_DROME	TM9SF2	Transmembrane 9 superfamily member	6	6	348035	300845	348060	388148	375987	349193	-0.1593	0.907006
Q9VBL3	Q9VBL3_DROME	Dmel\CG5886	GH01188p	21	21	97247	99064.6	101815	79718.3	96253.3	86765.3	0.182306	0.905931
Q9V4C8	HCF_DROME	Hcf	Host cell factor	46	46	277964	256993	275726	254063	259998	249088	0.0871731	0.903569
Q01842	POK_DROME	aop	Ets DNA-binding protein pokkuri	2	2	9611.16	16891.8	18012.9	6174.27	9461.9	10050.7	0.793288	0.902723
Q9VRG8	Q9VRG8_DROME	Dmel\CG1486	Pyridoxal-dependent decarboxylase domain-containing protein 1	25	25	282942	305554	278669	317659	295378	323272	-0.110678	0.901777
Q9VZZ7	Q9VZZ7_DROME	BcDNA:GH02340	FI03949p	6	6	9180.55	11886.9	9348.9	10988.9	14032.4	12582.8	-0.306043	0.900972
Q95U58	Q95U58_DROME	mkg-p	GH05885p	6	6	32822.9	22493	21397.9	14872.3		18594.4	0.611797	0.900455
Q9VDT6	MRM2_DROME	Mrm2	rRNA methyltransferase 2, mitochondrial	5	5	21443.8	24970.8	25488.6	32954.4	24958.2	32997.2	-0.33838	0.899131
M9PBG8;Q9W0S2	M9PBG8_DROME;Q9W0S2_DROME	RhoGEF3	Rho guanine nucleotide exchange factor 3, isoform M	4	4	12838	11812.3	11515.4	9492.91		7588.91	0.497198	0.896956
Q9VKJ9	C2D1_DROME	l(2)gd1	Coiled-coil and C2 domain-containing protein 1-like	12	12	129976	132991	139137	109739	131344	113132	0.182943	0.896785
Q9XTL2	Q9XTL2_DROME	Stam	Jak pathway signal transduction adaptor molecule	13	13	139450	162887	181540	122699	136379	137862	0.285719	0.896273
Q9VGN7	EXD2_DROME	Exd2	Exonuclease 3'-5' domain-containing protein 2	2	2	45350.5	36581.5	30627.3	25859.8	23413.9	32686.3	0.457693	0.894092
Q9V9X4	MTNA_DROME	CG11334	Methylthioribose-1-phosphate isomerase	12	0	59742.9	63412.5	74525.3	71284.3	79349.7	78505.7	-0.213055	0.893343
Q9VZJ9	MUL1_DROME	Mul1	Mitochondrial E3 ubiquitin protein ligase 1	9	9	51531.5	45861.4	47473.5	43044.7	44535.5	45278.2	0.124834	0.893082
Q9U5L1	SRPRA_DROME	SrpRalpha	Signal recognition particle receptor subunit alpha homolog	31	31	225222	239424	269315	263595	275800	286231	-0.169785	0.892832
Q9W552	VPS26_DROME	Vps26	Vacuolar protein sorting-associated protein 26	13	13	86554.8	82771.2	98565.3	94833.8	101303	113327	-0.208123	0.891885
Q8MRA9;A0A0B4LGS5	A0A0B4LGS5_DROME;Q8MRA9_DROME	Camp	Cathelicidin-like antimicrobial protein, isoform B	3	3	17536.1	15268.9	14200.1	20134.8	16528.6	18574.3	-0.232836	0.890961
Q9W0S7	SND1_DROME	Tudor-SN	Staphylococcal nuclease domain-containing protein 1	57	57	1279390	1236140	1339100	1525680	1370650	1349440	-0.139434	0.890786
E2QCN9	E2QCN9_DROME	Gs1l	pseudouridine 5'-phosphatase	2	2	24221.6	23639.2	23110.3	22371.2	16752.2	19898.5	0.265981	0.889199
Q8IMZ9	WFS1_DROME	wfs1	Wolframin	6	6	43088.5	62639.4	65708.1	34139.6	43710.4	43750.6	0.49552	0.88876
Q0E8J3;M9PBJ1;Q0E8J4;M9PE03;Q0E8J5;Q9W053	M9PBJ1_DROME;M9PE03_DROME;Q0E8J3_DROME;Q0E8J4_DROME;Q0E8J5_DROME;Q9W053_DROME	zormin	Zormin, isoform J	9	9	9591.57	11547.1	9810.51	16048.1		13475.1	-0.51691	0.888184
P82804	PYM_DROME	Pym	Partner of Y14 and mago	3	3	14632.7	14529.1	17028.6	18883.8	16764	22675.1	-0.336469	0.887649
Q7K148	Q7K148_DROME	Prosbeta5	Proteasome subunit beta	12	12	580752	618250	624865	367651	563694	479928	0.370003	0.887449
P29843	HSP7A_DROME	Hsc70-1	Heat shock 70 kDa protein cognate 1	6	3	391432	474636	579968	339590	368194	337528	0.46817	0.886586
Q00963	SPTCB_DROME	beta-Spec	Spectrin beta chain	108	108	202402	216586	194198	194187	176612	147904	0.241416	0.886503
Q6NL44	Q6NL44_DROME	CG18238	GH28815p	16	16	175976	193526	216395	159661	174155	169212	0.220008	0.885802
Q94529	GS1_DROME	Gs1l	Probable pseudouridine-5'-phosphatase	5	5	27207.8	23398.1	26677.6	35820.9	26775	34599.5	-0.330728	0.885558
Q9W3W8	RL17_DROME	RpL17	Large ribosomal subunit protein uL22	8	8	1530900	1519180	1483540	2185140	1601860	2137110	-0.385935	0.884205
Q9W3V2	Q9W3V2_DROME	Tmf	FI19713p1	20	20	34641.7	39467	34494.2	35088.2	28762.4	30492.2	0.203078	0.882467
Q9VFR1	ABITM_DROME	abitram	Protein Abitram	3	3	22475	19268	15288.8	28998.7	20662.1	25602.2	-0.400174	0.882287
M9PHD8;Q07DP5;Q8T052	M9PHD8_DROME;Q07DP5_DROME;Q8T052_DROME	Trf2	TATA box-binding protein-like 1	5	5	8825.34	9639.18	10986.4	8800.8	7980.32	8245.01	0.234877	0.881377
Q9VAS9	Q9VAS9_DROME	Apc	APC-like, isoform A	7	6	35442.3	34105	25532.1	23176.7	26500	23517.7	0.3774	0.879071
Q9W397	Q9W397_DROME	Dmel\CG7246	RE67794p	21	21	95780.3	99738.4	91442.7	92827.8	89310.4	88130.9	0.0864601	0.878193
Q9W114	Q9W114_DROME	Dmel\CG12848	IP05433p	3	3	4930.51	8119.5	7672.15	9921.74	7692.22	11237.7	-0.47748	0.877923
Q9VHA0	SCM_DROME	Scm	Polycomb protein Scm	5	5	14866	16818.9	15715.8	14807.7	11819.1	14319.4	0.211179	0.876405
Q9W391	KPBA_DROME	CG7766	Probable phosphorylase b kinase regulatory subunit alpha	21	0	37266.2	37745.5	32845.4	34968.8	29934.9	30192.8	0.181657	0.875412
Q8SX86	NUTC_DROME	ntc	Protein nutcracker	5	5	34087.6	32734.2	26546.2	24444	22639.3	29117.6	0.29312	0.875174
Q9VW52	Q9VW52_DROME	Prp3	Precursor RNA processing 3, isoform A	23	23	102153	100685	104560	94160.6	98449.4	100989	0.0662607	0.874691
Q1LZ08	WDR48_DROME	Uaf1	WD repeat-containing protein 48 homolog	9	9	45210.1	45609.5	48440.9	31638	39550.6	43490.8	0.28018	0.872697
Q9VF20	Q9VF20_DROME	Hmt-1	ATP-binding cassette sub-family B member 6	20	19	252737	243370	257605	201269	245988	201904	0.215437	0.872388
Q9W329	Q9W329_DROME	Gga	Golgi-localized, gamma-adaptin ear containing, ARF binding protein	14	14	52805.8	49796.4	49766.2	48355.2	49718.9	46133	0.0794215	0.871665
A0A0B4KHF2;A0A0B4K6N4;A0A0B4K7R6;A0A0B4KHW6;A0A6H2EEH6;A8JRH3;C7LAH8;E1JJ21;O46231;Q9VA56;Q9VA58;Q9VA59	A0A0B4K6N4_DROME;A0A0B4K7R6_DROME;A0A0B4KHF2_DROME;A0A0B4KHW6_DROME;A0A6H2EEH6_DROME;A8JRH3_DROME;C7LAH8_DROME;E1JJ21_DROME;O46231_DROME;Q9VA56_DROME;Q9VA58_DROME;Q9VA59_DROME	tmod	Tropomodulin, isoform N	13	13	144249	139823	164961	92735.9	129195	135284	0.330029	0.871616
Q9VC18	Q9VC18_DROME	BEST:GH11240	Bifunctional purine biosynthesis protein ATIC	39	39	263948	263448	262994	287686	302939	269817	-0.122513	0.87052
Q8IRW8	TRR_DROME	trr	Histone-lysine N-methyltransferase trr	18	18	22402.2	20288.6	18277.1	18745.4	16042	17849.1	0.211986	0.870185
Q9W3F7	MIGA_DROME	Miga	Mitoguardin	2	2	23069.6	29307.1	24939.7	41974.2	28428	33896.3	-0.431872	0.868313
Q9VLD6	BOREA_DROME	borr	Borealin	11	11	109396	126762	131553	88621.9	78036.3	118301	0.367817	0.867939
Q7KTB7;Q7KTC4	Q7KTB7_DROME;Q7KTC4_DROME	MRP	ABC-type glutathione-S-conjugate transporter	57	56	367475	351540	319610	338599	260200	256418	0.280312	0.867094
Q7KVA1	XYLT_DROME	oxt	Xylosyltransferase oxt	3	3	8132.92	10768.3	11465.6	6826.12	7805.47	8778.47	0.375367	0.866676
Q9VM59	Q9VM59_DROME	Atac1	Ada2a-containing complex component 1	5	5	13186.9	11893.7	16360.5	10274	10759.7	10862.9	0.37766	0.865777
Q9VK25	Q9VK25_DROME	Pect	ethanolamine-phosphate cytidylyltransferase	20	20	512686	495244	520812	525662	622554	576890	-0.17434	0.865495
Q7JR58	Q7JR58_DROME	Echs1	Probable enoyl-CoA hydratase, mitochondrial	14	14	888660	1024500	1127650	1055840	1259840	1283370	-0.24316	0.864782
A1Z7K8	A1Z7K8_DROME	AIMP1	AaRS-interacting multifunctional protein 1	12	12	97765.7	109915	98045.6	139790	112181	114330	-0.260789	0.864493
Q9W3M6	Q9W3M6_DROME	Dhdds	Alkyl transferase	10	10	52832.8	61299.4	55288.1	63216.5	60441	73810.4	-0.221011	0.864336
Q9VK28	Q9VK28_DROME	CT35580	LD10349p	29	29	94290.4	106354	110523	122684	112819	110446	-0.152868	0.863963
Q24595	XPC_DROME	Xpc	DNA repair protein complementing XP-C cells homolog	14	14	24496.8	24419.8	18795.6	20494.6	18345.7	15028	0.329979	0.863469
A0A6H2EDG9;Q9W3D6	A0A6H2EDG9_DROME;Q9W3D6_DROME	Dmel\CG12065	Uncharacterized protein, isoform G	42	42	679886	640059	704856	652615	629322	613420	0.0953105	0.862951
Q9W1A2	NAA35_DROME	Naa35	N-alpha-acetyltransferase 35, NatC auxiliary subunit homolog	13	13	30374.2	29519	34544.6	29353.5	17721.8	24395.2	0.402017	0.862884
Q9W366	Q9W366_DROME	Dmel\CG12121	RE59932p	8	8	47278.6	52478.7	54869.8	54759	59051.9	56100.5	-0.135989	0.861617
Q9W149	Q9W149_DROME	Dmel\CG11414	RING-type E3 ubiquitin transferase	18	18	84763.2	96393.6	83532.7	85771.7	68767.5	73586.6	0.214471	0.861351
Q9VP13	Q9VP13_DROME	CRIF	Large ribosomal subunit protein mL64	6	6	88290.8	92890.2	99085.5	104074	105392	131017	-0.280783	0.860583
Q9VJ19	Q9VJ19_DROME	RpL30	Large ribosomal subunit protein eL30	9	9	288740	322907	343886	493437	347844	569690	-0.562311	0.86032
Q27884	PPP6_DROME	PpV	Serine/threonine-protein phosphatase 6 catalytic subunit	7	7	70769.8	84783.1	65579.8	97746.6	87047.3	79596.1	-0.257755	0.859366
Q9VQ34	Q9VQ34_DROME	Dmel\CG17660	GH17801p	3	3	121154	118620	119905	121883	132866	137099	-0.123584	0.858773
Q9VNI8	Q9VNI8_DROME	Hpr1	Hpr1	21	21	233234	258807	229511	267071	260657	257116	-0.121303	0.856429
Q9VWG2	Q9VWG2_DROME	SDS3	FI07430p	4	4	30027	29430	23100.7	32206.6	30876.8	34450.6	-0.240502	0.856252
A0A0B4K6Y7;Q9VHK3	A0A0B4K6Y7_DROME;Q9VHK3_DROME	pyd	Polychaetoid, isoform O	10	10	25132.6	29635.1	21833	22628.4	19883.5	18859.3	0.319796	0.853666
A0A0B4KEC2;A0A0B4KEH8;Q9W5H8	A0A0B4KEC2_DROME;A0A0B4KEH8_DROME;Q9W5H8_DROME	CG40289;Dmel\CG17883	Uncharacterized protein, isoform C	8	0	19298.7	21867.1	17448.4	15488	17225.7	17268.2	0.229844	0.853384
Q9VP36	Q9VP36_DROME	Dmel\CG5664	RE31086p	9	9	45462.3	46950.6	41495.3	41491.5	40938.7	40177.2	0.127198	0.852424
Q9W0M6	Q9W0M6_DROME	CG13886	LD06737p1	14	14	88922.3	95334.7	108602	59449.1	89836.1	81696.8	0.342426	0.851985
P42124	EZ_DROME	E(z)	Histone-lysine N-methyltransferase E(z)	6	6	41384.5	41198.6	40329.1	54483.6	45109.6	45252.7	-0.236891	0.850838
P21914	SDHB_DROME	SdhB	Succinate dehydrogenase [ubiquinone] iron-sulfur subunit, mitochondrial	14	11	368483	396244	443917	419142	514921	570260	-0.315725	0.849101
Q27297	RAD51_DROME	spn-A	DNA repair protein Rad51 homolog	4	4	33394.6	30649.3	33631.8	11703.7	26360.2	26030.5	0.607801	0.8486
Q9VWF4	DUSK4_DROME	MKP-4	Dual specificity protein phosphatase MPK-4	3	3	13767	15600.3	12786.5	18202.9	15164.9	15667.7	-0.218164	0.84852
Q9VMC6	Q9VMC6_DROME	152078_at	glutaryl-CoA dehydrogenase (ETF)	8	8	36272.9	41361.5	40639.7	55755.4	42744.5	65792.6	-0.474132	0.848371
M9PHV4;Q8IR21	M9PHV4_DROME;Q8IR21_DROME	CG9216;Dmel\CG42354	Uncharacterized protein, isoform F	8	0	74616.9	76063.5	85270.7	87259.9	85456.6	86571.2	-0.136066	0.848182
Q9VU34	Q9VU34_DROME	MICAL-like	LD45758p	13	13	35210.5	35387.4	28048.3	29559	26120	26770.4	0.258754	0.847899
Q24186	RS5A_DROME	RpS5a	Small ribosomal subunit protein uS7A	8	1	2206260	2498920	2363490	2457810	2790260	3139800	-0.246866	0.847532
H5V864;M9ND28;M9NEY3;M9NFI2;M9NFI9;X2JC06	H5V864_DROME;M9ND28_DROME;M9NEY3_DROME;M9NFI2_DROME;M9NFI9_DROME;X2JC06_DROME	Spn	Neurabin-1	24	24	26341.3	26381.2	26232.4	25482.1	21320.5	19319.8	0.25589	0.846337
M9NFF9;Q9W0R7	M9NFF9_DROME;Q9W0R7_DROME	Atac3	Ada2a-containing complex component 3, isoform D	10	10	30250.3	25865.2	32986.4	23199.1	18232.4	28063.8	0.358541	0.84439
Q9VVM8	Q9VVM8_DROME	Dmel\CG5290	FI02004p	24	24	324453	331250	316910	313050	281832	247533	0.207335	0.84409
Q9W2N5	Q9W2N5_DROME	Sou	GH10162p	10	10	59084.6	58545.2	50384.8	53000.7	47292.7	48826.1	0.172118	0.843843
Q9VZ62	Q9VZ62_DROME	feo	Fascetto	14	13	52750.2	62373.5	54860.3	44143.1	53470.1	50491.6	0.198781	0.843242
A0A0B4K6Y9	A0A0B4K6Y9_DROME	Dscam1	Down syndrome cell adhesion molecule 1, isoform CB (Fragment)	2	2	35068.5	44464.2	40308.6	48493.4	54124.2	41894.7	-0.270067	0.842931
Q9VCX4	RRF2M_DROME	mRRF2	Ribosome-releasing factor 2, mitochondrial	5	5	23783.4	19652.4	21047.3	25506.3	24549.1	22686.4	-0.173864	0.842801
Q9VSH3	BI1_DROME	BI-1	Bax inhibitor 1	2	2	3230.35	6943.29	6688.77	3559.98	1217.28	3898.66	0.958722	0.841767
E1JIS1;Q0KI33	E1JIS1_DROME;Q0KI33_DROME	sp3	Spermathreecae, isoform D	16	16	37186	34485.7	35825.3	34984.5	26812	25454.4	0.301054	0.841349
E1JGN0	E1JGN0_DROME	par-1	MAP/microtubule affinity-regulating kinase 3	36	34	140036	138510	157703	112623	137212	132851	0.188991	0.840442
Q9U915	KAD2_DROME	Ak2	Adenylate kinase 2	24	24	561958	583114	648549	617902	773342	840203	-0.315104	0.83916
P08761	MSRA_DROME	MsrA	Peptide methionine sulfoxide reductase	8	8	40079	45660.9	40570.5	25521.6	40227.3	32381.4	0.364203	0.838968
Q7K1V5	JAGN_DROME	jagn	Protein jagunal	3	3	61085.1	56227.1	81296.4	115710	70800.5	129532	-0.67019	0.838581
Q8MSB1	Q8MSB1_DROME	Kaz	E3 ubiquitin-protein transferase MAEA	11	11	69337.9	64619.8	70520.3	66261.9	61405	64239.2	0.0915451	0.838411
Q7JQW6	LIAS_DROME	Las	Lipoyl synthase, mitochondrial	8	8	74695.6	79335.6	91061.1	65519.9	71710.8	75447.6	0.204652	0.837864
Q9VEW6	Q9VEW6_DROME	pad	IP01015p	2	2	6502.18	7426.73		5908.09		5208.84	0.325324	0.837762
Q9W410	Q9W410_DROME	PF1	PHD finger protein 12	7	7	25033.8	26573.9	25329.2	24250.1	25328.1	23883.9	0.0666756	0.837259
Q0E8K5	Q0E8K5_DROME	mri	AT10158p	5	5	28544.6	26193	24785.2	25218.3	13327.2	17716.2	0.499215	0.836957
B7Z0M0	B7Z0M0_DROME	Vti1b	FI17308p1	6	6	36063	45679.8	71959.3	66427.6	71777.7	108514	-0.682734	0.836139
M9NFV3;M9PI63;M9PCJ5;M9PCK2;M9PFJ2;M9PFP0;Q400N2;M9ND93;M9PFA8	M9ND93_DROME;M9NFV3_DROME;M9PCJ5_DROME;M9PCK2_DROME;M9PFA8_DROME;M9PFJ2_DROME;M9PFP0_DROME;M9PI63_DROME;Q400N2_DROME	Plp	Pericentrin-like protein, isoform P	26	26	65703.7	82580	85661.5	59323	68082.9	65627.9	0.277317	0.834455
Q9W0Y1	TINA1_DROME	Tina-1	Troponin C-akin-1 protein	9	9	375465	405152	556364	609842	512656	822888	-0.541077	0.833742
P28750	EXU_DROME	exu	Maternal protein exuperantia	8	8	56296.1	56438.6	72732.4	25628.3	48538.3	53751.8	0.535939	0.833547
Q0KIA8;A0A126GUQ4;Q9VI16	A0A126GUQ4_DROME;Q0KIA8_DROME;Q9VI16_DROME	CRAT	Carnitine O-Acetyl-Transferase, isoform E	22	20	43644.2	41411.7	45529.4	53973.8	45156	48386.2	-0.175879	0.83344
Q8MR31	SLIP1_DROME	Slip1	Slo-interacting protein 1	4	4	16902.4	15284.5	13496	14286.9	12268.1	9182.44	0.354218	0.833011
Q9W2Y5	Q9W2Y5_DROME	ZAP3	YLP motif-containing protein 1	12	12	25512.6	26104.5	29433.4	22373.1	26297.4	23176	0.173903	0.83226
Q9V3I3	Q9V3I3_DROME	pkaap	FI03282p	4	4	20756.2	18488	22632.6	20054.9	12802.4	14817.3	0.376178	0.830755
O01666	ATPG_DROME	ATPsyngamma	ATP synthase subunit gamma, mitochondrial	18	18	1174620	1112640	1282160	1341680	1305170	1658970	-0.270598	0.830542
Q27331	VATA2_DROME	Vha68-2	V-type proton ATPase catalytic subunit A isoform 2	39	25	689990	639811	652060	971556	696701	853816	-0.347754	0.830338
Q9W2B3	Q9W2B3_DROME	Dmel\CG9304	Uncharacterized protein, isoform A	4	4	33412.3	36887.8	34769.6	48192.7	38035.9	39703.1	-0.261295	0.830115
Q9VSF3	UBC2M_DROME	UbcE2M	Nedd8-conjugating enzyme UbcE2M	7	7	101829	141298	99301.3	65954.7	75888.1	104352	0.476002	0.829592
Q8IN78	TIM22_DROME	Tim22	Mitochondrial import inner membrane translocase subunit Tim22	3	3	24105.6	23960.3	29034.5	32754	27135.4	38292.6	-0.34872	0.829557
Q9VHB1	Q9VHB1_DROME	Dmel\CG9399	Mitochondrial pyruvate carrier	6	5	98967.5	102324	125634	127958	127454	175306	-0.397782	0.828589
Q9W0E2	Q9W0E2_DROME	Dmel\CG12091	Protein phosphatase	4	4	10199	10714	9347.98	15122.6	10440.7	14985.2	-0.42219	0.828504
Q9VSG8	Q9VSG8_DROME	Arl5	ADP-ribosylation factor-like 5	3	3	31724.8	34024.1	32902.1	13046.9	26763.3	27184.1	0.558295	0.828501
Q7JXV9	VPS25_DROME	Vps25	Vacuolar protein-sorting-associated protein 25	3	3	14476.8	12581.1	15860.5	20161.4	23990.8	15295.1	-0.470015	0.828276
M9PDB2;Q2PDR9;Q7KT16	M9PDB2_DROME;Q2PDR9_DROME;Q7KT16_DROME	vari	Varicose, isoform E	7	7	21993.6	17859	30453.8	12086.4	16876.3	17136.6	0.608911	0.82769
M9PDE6;R9PY70	M9PDE6_DROME;R9PY70_DROME	CG6448	Uncharacterized protein, isoform K	8	0	25683.6	27437.6	20516.5	21195.6	19185.9	19488.1	0.298621	0.82705
Q9VK34	SIRT1_DROME	Sirt1	NAD-dependent histone deacetylase sirtuin-1	6	6	25394.8	22560.8	20506.3	22343.4	14711.1	14161.2	0.418715	0.826903
Q9VZZ9	DOS_DROME	dos	Protein daughter of sevenless	22	22	126827	138082	121978	125050	97354.6	111933	0.210607	0.826505
Q9VN86	Q9VN86_DROME	Sccpdh1	AT14148p	16	16	185912	182239	212241	202059	214958	232021	-0.161275	0.825214
Q9V4F9	MED26_DROME	MED26	Mediator of RNA polymerase II transcription subunit 26	4	4	19496.3	17782.3	14305.5	13787.7	14675.4	13050.2	0.313353	0.824152
P50887	RL22_DROME	RpL22	Large ribosomal subunit protein eL22	16	16	1594250	1746110	1873440	1771900	2196040	2314220	-0.268925	0.823088
Q9V359	VPS28_DROME	Vps28	Vacuolar protein sorting-associated protein 28 homolog	4	4	90821.6	94585	108980	43469.7	79754.3	85576.4	0.495588	0.822609
Q06943	HMGZ_DROME	HmgZ	High mobility group protein Z	2	2	23199.3	16461.3	28194.5	26271.2	54228.4	39693.4	-0.824824	0.820993
Q9VAU5	Q9VAU5_DROME	Dmel\CG10011	Uncharacterized protein	7	7	16647.2	14428.7	16928.1	22120.1		19055.9	-0.363612	0.818787
A0A0B4KGK7;E1JJ52	A0A0B4KGK7_DROME;E1JJ52_DROME	plx	Pollux, isoform E	4	4	8867.9	12674.5	11116	7436.88	10228.3	7101.38	0.399061	0.818532
Q7KW39	MMSA_DROME	CG17896	Probable methylmalonate-semialdehyde/malonate-semialdehyde dehydrogenase [acylating], mitochondrial	23	23	863121	833874	971865	904310	1163890	1115750	-0.254594	0.818505
Q7K556	TTD14_DROME	Ttd14	TRPL translocation defect protein 14	13	13	64210.7	71602.1	61203.4	62169.7	58075.2	47285.8	0.233889	0.818382
Q9W2D9	EIF3K_DROME	eIF3k	Eukaryotic translation initiation factor 3 subunit K	14	14	573231	593478	568219	717936	588916	729606	-0.231186	0.818175
A0A0B4JD23;A0A0B4JDE3;Q7KRU0;Q8IMI0;Q961V3;Q9VA53	A0A0B4JD23_DROME;A0A0B4JDE3_DROME;Q7KRU0_DROME;Q8IMI0_DROME;Q961V3_DROME;Q9VA53_DROME	Dmel\CG2246	Uncharacterized protein, isoform J	12	12	68639.3	72123.9	73476.2	76173.7	74328.5	73133.6	-0.0619273	0.817979
M9ND00;M9PBF6;Q1WWC9;Q9VIF7	M9ND00_DROME;M9PBF6_DROME;Q1WWC9_DROME;Q9VIF7_DROME	Dap160	Dynamin associated protein 160, isoform D	26	26	76228.1	80162.1	86884.9	72296.7	73773	77151.6	0.124114	0.817682
P41094	RS18_DROME	RpS18	Small ribosomal subunit protein uS13	15	15	1133620	1010690	1287200	1396620	1358160	1981880	-0.465027	0.817639
Q9VH72	Q9VH72_DROME	BVR	TA01656p1	9	9	227471	238156	238563	258799	236656	250528	-0.083178	0.817182
Q9XZT6	DNK_DROME	dnk	Deoxynucleoside kinase	2	2	37829	41623	23744.6	43230.1	57612	41733	-0.466327	0.81704
P11147	HSP7D_DROME	Hsc70-4	Heat shock 70 kDa protein cognate 4	47	41	4794680	4612960	5142770	4368200	4749120	4356750	0.110874	0.816105
A1Z7G7	LPHN_DROME	Cirl	Latrophilin Cirl	2	2	11196.5	14133.5	16987.8	17766.6		17968.8	-0.341052	0.81569
Q27580	SAHH_DROME	Ahcy	Adenosylhomocysteinase	14	14	571910	544385	556492	552567	512970	490169	0.104684	0.814291
Q7KN90	SYCC_DROME	CysRS	Cysteine--tRNA ligase, cytoplasmic	37	37	210714	217476	207129	222576	231530	213998	-0.0725915	0.814195
Q8SY53	Q8SY53_DROME	Ostgamma	GH11935p	11	11	233150	237590	283217	301883	287516	407387	-0.402802	0.814104
Q9W4K1	Q9W4K1_DROME	rb	AP-3 complex subunit beta	27	27	49377.5	50773.7	45973.7	47464.9	40424.2	44702.8	0.140209	0.813853
Q7KND8	Q7KND8_DROME	Mad1	FI09619p	33	33	131133	135286	122068	125790	112983	121198	0.109986	0.812912
Q9V3G6	CNO10_DROME	Not10	CCR4-NOT transcription complex subunit 10	13	13	51031.8	49247	51934.9	56272.5	51339.4	53755.3	-0.0842491	0.812398
O96660	O96660_DROME	Smox	Mothers against decapentaplegic homolog	4	4	37460.6	34307.4	26699.8	29614.4	20427.2	26308.1	0.36703	0.812049
Q9VXT7	ASGL1_DROME	CG7860	Probable isoaspartyl peptidase/L-asparaginase CG7860	2	0	26970.1	35356.8	34920.6	23223	30033.9	25869.1	0.297509	0.811528
Q107I8	Q107I8_DROME	CHKov1	CHK domain ov1	4	4	36779.8	28458.9	34744.6	31266.4	12790.6	21919.3	0.599739	0.809111
A0A0B4KH68;B7Z0Q8;Q8IMR0;Q8IMR1	A0A0B4KH68_DROME;B7Z0Q8_DROME;Q8IMR0_DROME;Q8IMR1_DROME	Lerp	Lysosomal enzyme receptor protein, isoform E	5	5	42669	56366.1	46975.4	66259.3	54426.6	54760.9	-0.264962	0.808691
Q8MRT7	Q8MRT7_DROME	BcDNA:SD26038	SD26038p	8	8	137428	131971	159323	150105	178788	209980	-0.329903	0.808437
A0A0B4KHW3	A0A0B4KHW3_DROME	Aralar	Aralar1, isoform F	30	29	134044	126050	148760	143806	149568	169606	-0.179364	0.808339
Q9W2I4	SGF29_DROME	Sgf29	SAGA-associated factor 29kDa	8	8	39738.4	35856.5	44827.6	28667.3	24696.1	39215.1	0.379356	0.80765
Q9VSK4	Q9VSK4_DROME	Dmel\CG6983	Adipose-secreted signaling protein	8	8	116836	137999	138870	140318	145469	170468	-0.212725	0.807568
Q24276	CDC37_DROME	Cdc37	Hsp90 co-chaperone Cdc37	16	16	227663	214581	234722	219405	205198	181030	0.16064	0.806694
Q9VPE2	Q9VPE2_DROME	ND-39	NADH dehydrogenase [ubiquinone] 1 alpha subcomplex subunit 9, mitochondrial	18	18	209447	201894	256705	240133	270235	331762	-0.334096	0.805979
A1Z9I6	A1Z9I6_DROME	anon-EST:GressD1	Uncharacterized protein, isoform A	2	2	15949.7	11689.5	14236.5	18633.3		16149.5	-0.317223	0.804788
Q9VHB5	Q9VHB5_DROME	Vps45	Vacuolar protein sorting-associated protein 45	19	19	78475.8	84273.3	66472.7	104034	86275.4	83049.5	-0.254052	0.804397
Q7KMH9	Q7KMH9_DROME	wde	BcDNA.LD26050	14	14	21225.2	22276.2	18594	19718.5	18063.4	14987.1	0.234796	0.803861
Q8WTC1	RT15_DROME	bonsai	Small ribosomal subunit protein uS15m	7	7	82421.2	81518.2	73483.4	85340.8	88139.7	106936	-0.240113	0.80362
P35122	UCHL_DROME	Uch	Ubiquitin carboxyl-terminal hydrolase	11	11	492753	535115	600781	458158	466638	504933	0.187934	0.803293
Q7K127	Q7K127_DROME	CT24026	Alpha-galactosidase	3	3	7292.63	8161.67	10289.4	8772.37	13767.1	13655.6	-0.491574	0.803157
Q95TS5	INT9_DROME	IntS9	Integrator complex subunit 9	6	6	32158.6	29695.9	29058	29381	26512.2	28405.2	0.108973	0.802649
X2JDF2;Q9VYL1	Q9VYL1_DROME;X2JDF2_DROME	Fpgs1	Folylpolyglutamate synthase	3	3	4965.02	4787.99	5214.26	7157.92		6196.49	-0.420468	0.801053
Q9VLS9	LACB2_DROME	CG12375	Beta-lactamase-like protein 2 homolog	8	8	106538	108191	117088	125448	117214	113856	-0.103587	0.800153
A0A0B4KGF6;A0A0B4KGS8;Q32KD3;Q494I1;Q7KSW1;Q9VHW9	A0A0B4KGF6_DROME;A0A0B4KGS8_DROME;Q32KD3_DROME;Q494I1_DROME;Q7KSW1_DROME;Q9VHW9_DROME	Heatr5	HEAT repeat-containing protein 5A	30	30	50537.9	52867.9	48223.2	49566.1	30624.8	32344.7	0.430164	0.799695
A8JNQ0;A8JNQ1	A8JNQ0_DROME;A8JNQ1_DROME	nudE	NudE, isoform B	3	3	34309.6	48266.5	55871.2	34123.7	33744.3	29795.8	0.503441	0.798887
Q9VCU5	MTG1_DROME	CG17141	Mitochondrial ribosome-associated GTPase 1	6	6	36662.5	34274.3	38350.4	38194.8	41392.7	48102.5	-0.224521	0.798424
P36179	2AAA_DROME	Pp2A-29B	Serine/threonine-protein phosphatase PP2A 65 kDa regulatory subunit	22	22	925184	924583	1008950	857082	911386	910782	0.0935386	0.798134
Q9VH48	CARM1_DROME	Art4	Probable histone-arginine methyltransferase CARMER	16	16	124400	117310	130801	139045	141067	125348	-0.122277	0.797086
Q7JNE1	Q7JNE1_DROME	prod	Regulatory protein zeste	17	17	98830.4	101386	118737	75232.8	92777.9	100358	0.249129	0.796128
X2JAE9	X2JAE9_DROME	CG10441	Uncharacterized protein, isoform C	3	0	4308.18	3701.02	4161.49	3644.94		3669.91	0.149548	0.795836
Q9I7M8	Q9I7M8_DROME	Ku80	ATP-dependent DNA helicase II subunit 2	13	13	74520.3	69504.7	71369.6	71100.7	59248.5	63216.6	0.154158	0.794627
Q9VWE0	DOME_DROME	dome	Cytokine receptor	18	18	139204	144520	161359	172290	168103	151849	-0.145293	0.793851
M9MRY7;Q8IRG7;Q8SZU6	M9MRY7_DROME;Q8IRG7_DROME;Q8SZU6_DROME	Dmel\CG12024	Uncharacterized protein, isoform C	2	2	9825.54	13799.8	15672.3	4750.8	10743	10387.6	0.602527	0.793105
Q95083	PSA5_DROME	Prosalpha5	Proteasome subunit alpha type-5	9	9	643674	702379	797882	344129	643794	583832	0.447885	0.793102
Q8SXZ6	Q8SXZ6_DROME	11906	RE39769p	4	4	17375.8	14433.3	14708.1	20728.8	19547.1	15754.1	-0.268435	0.792495
Q9VPB6	Q9VPB6_DROME	Dmel\CG11396	RE19263p	12	12	32894.5	31917.1	33477.7	40672.6	37316.1	33513.4	-0.181965	0.791292
Q9VAL0	SPCS1_DROME	Spase12	Signal peptidase complex subunit 1	2	2	19893	12430	19899	21229	23260.2	35336.3	-0.612192	0.791051
Q9VQ26	RB3GP_DROME	Rab3GAP1	Rab3 GTPase-activating protein catalytic subunit	20	20	55361	55966.1	59216.6	56629.2	49268	48472.1	0.143756	0.79077
Q9VSW4	Q9VSW4_DROME	mRRF1	Ribosome-recycling factor, mitochondrial	3	3	15629.5	12277.7	13490	18480.5	20186.6	33866.6	-0.809118	0.789882
Q9VKM7	Q9VKM7_DROME	Tmem214	AT01533p	22	22	940114	890498	989212	1028170	999726	1217400	-0.202745	0.789771
Q1RL13;Q7JQK6;Q961I1	Q1RL13_DROME;Q7JQK6_DROME;Q961I1_DROME	Gls	glutaminase	15	15	50752.8	46712.6	45228.8	61086.6	55301	48646.1	-0.209834	0.789053
Q4U2G8	Q4U2G8_DROME	Dmel\CG11961	FXNA-like protease	14	1	126728	128149	144333	134536	156455	155510	-0.161516	0.788871
P08879	NDKA_DROME	awd	Nucleoside diphosphate kinase	12	12	1309840	1305310	1735710	1536880	1946560	2359260	-0.425335	0.788812
E6EK15;Q9V4C7	E6EK15_DROME;Q9V4C7_DROME	PMCA	Calcium-transporting ATPase	3	3	26455.2	24064.6	25579	25092.8	17243.1	17871.3	0.337938	0.788567
Q27333	ALG3_DROME	Alg3	Dolichyl-P-Man:Man5GlcNAc2-PP-dolichol alpha-1,3-mannosyltransferase Alg3	5	5	98186.3	86021.3	105605	107316	103024	115578	-0.169389	0.787205
A0A0C4FEI8;Q9V3D8	A0A0C4FEI8_DROME;Q9V3D8_DROME	grsm	Granny smith, isoform F	15	15	345019	346348	348811	316065	337276	281297	0.154351	0.787168
Q9U6Y9	ANM5_DROME	csul	Protein arginine N-methyltransferase 5	13	13	178280	194194	174269	215315	219834	183205	-0.17757	0.786486
Q9Y0H4	SUDX_DROME	Su(dx)	E3 ubiquitin-protein ligase Su(dx)	17	17	72775.8	73103.9	79101.5	86176.4	77461.5	78929.3	-0.10858	0.785992
Q95T12	FLOWR_DROME	fwe	Calcium channel flower	2	2	74127.3	74700.2	98992.1	98424.9	97516.5	140681	-0.441841	0.785758
Q0KIF4;Q8IMC2;Q9V4E5	Q0KIF4_DROME;Q8IMC2_DROME;Q9V4E5_DROME	Eph	receptor protein-tyrosine kinase	12	11	56455	58466.5	59863.9	71263.7	70768.6	58693.1	-0.199639	0.784855
Q9V493	Q9V493_DROME	Polr1G	GM15303p	12	12	40205.4	36419.5	39179.6	45279.3	39919.7	51594.2	-0.240305	0.78373
Q9VMP9	GNPI_DROME	Gnpda	Glucosamine-6-phosphate deaminase	8	8	69053.8	75356.1	82848	79964.6	86546.7	102529	-0.243492	0.78342
Q9V853	SMUF1_DROME	Smurf	E3 ubiquitin-protein ligase Smurf1	13	13	24219.9	22394.5	24421.2	24580.3	25833.6	24662	-0.0798076	0.782645
Q27593	CP6A8_DROME	Cyp6a8	Cytochrome P450 6a8	7	6	30011	33908.8	19576.9	18705.4	18577	18695.5	0.576862	0.78193
P40304	PSB1_DROME	Prosbeta6	Proteasome subunit beta type-1	12	12	615143	677128	732055	596340	502350	647052	0.213601	0.781569
Q9V784	SAM50_DROME	CG7639	SAM50-like protein CG7639	16	16	149060	142671	160507	162734	161812	195119	-0.2005	0.781559
P61209	ARF1_DROME	Arf1	ADP-ribosylation factor 1	13	10	195894	137215	219969	372908	200644	471190	-0.917592	0.781301
M9PFD0;M9PHQ1;Q9VRG4	M9PFD0_DROME;M9PHQ1_DROME;Q9VRG4_DROME	Abca3	ATP binding cassette subfamily A member 3, isoform C	3	3	14977.2	15153.5	13226.7	9300.19	11643.6	14023.5	0.310272	0.78124
Q9VJG4	ETFR1_DROME	osi	Electron transfer flavoprotein regulatory factor 1 homolog	5	5	15085.2	12288.5	16981.1	15244.4	30381.7	31235.4	-0.793171	0.781203
O46043	PARG_DROME	Parg	Poly(ADP-ribose) glycohydrolase	15	15	35198.2	37648.9	33664	50623.4	40313.5	38734.4	-0.283855	0.78071
M9PAZ8;Q9VQ16	M9PAZ8_DROME;Q9VQ16_DROME	Dmel\CG7420	Uncharacterized protein, isoform B	5	5	16302.7	20836.8	18177.1	15927.5	15213.5	15841.8	0.23558	0.780546
P25007	PPIA_DROME	Cyp1	Peptidyl-prolyl cis-trans isomerase	12	9	1301640	1461420	1404950	1430910	1693360	1920990	-0.27557	0.780361
Q9VEJ4	Q9VEJ4_DROME	Dmel\CG5823	Ubiquitin-conjugating enzyme E2 J2	2	2	35065.3	42322.6	39906.1	16118	34856.8	31103.5	0.515056	0.778283
Q24572	CAF1_DROME	Caf1-55	Chromatin assembly factor 1 p55 subunit	13	13	585017	569307	611217	709337	674550	593303	-0.163341	0.777649
Q8INI8;Q9BIR7;Q9BIS2;Q9VG58	HSP72_DROME;HSP73_DROME;HSP74_DROME;HSP75_DROME	Hsp70Ba;Hsp70Bb;Hsp70Bbb;Hsp70Bc	Major heat shock 70 kDa protein Ba	4	0	640908	707797	860684	676836	565060	567643	0.288025	0.775149
Q9W0P4	Q9W0P4_DROME	BcDNA:LD06317	GEO05053p1	6	6	79830.9	72643.6	80100	93262.6	82744.2	80714.8	-0.142512	0.775037
Q9VKB9	RBGPR_DROME	Rab3-GAP	Rab3 GTPase-activating protein non-catalytic subunit	19	19	57527	57880.7	57253.5	57075.4	45145.9	46321.9	0.217061	0.774527
Q7KUZ9	Q7KUZ9_DROME	Chsy	Hexosyltransferase	3	3	9532.76	5016.11	5220.18	11208.7		8840.76	-0.605282	0.774356
Q9VKW2	PIE_DROME	pie	Pineapple eye protein	2	2	8573	7959.56	8629.13	8001.1		7886.05	0.078406	0.77434
Q8IPP8	Q8IPP8_DROME	Dmel\CG31548	Ketoreductase domain-containing protein	12	10	324648	309763	353965	395596	332607	422711	-0.219648	0.772897
Q9V4F4	Q9V4F4_DROME	myo	LD29161p	3	3	15811.7	16861.6	16427.5	17388.9	27486.9	22543.5	-0.457415	0.769792
Q9VVR4	BGBP2_DROME	GNBP2	Gram-negative bacteria-binding protein 2	3	3	20214.4	12630.2	22066.6	37022.4	19389.9	29686.6	-0.648894	0.768965
Q9W376	NEUFC_DROME	CG12056	Neuferricin homolog	3	3	49797.8	47135.9	49950	49869.7	75567	71215.5	-0.420972	0.768773
Q0E8E8	Q0E8E8_DROME	Mpcp2	Phosphate carrier protein, mitochondrial	19	17	1446870	1383590	1649310	1708570	1586740	2072780	-0.260984	0.768565
Q9VLV5	RUXE_DROME	SmE	Probable small nuclear ribonucleoprotein E	3	3	83221.9	77423.6	126275	105107	133053	164532	-0.489026	0.768376
Q9VRL3	PFD4_DROME	Pfdn4	Probable prefoldin subunit 4	3	3	13335.4	12742.6	19839.7	37353.4	16293.1	29583.1	-0.858046	0.767975
Q9VMR6	Q9VMR6_DROME	Acsf2	Medium-chain acyl-CoA ligase ACSF2, mitochondrial	8	8	24792.3	18048.5	28003	36049.5	24251.4	34344.2	-0.417886	0.767667
Q8SWU7	OLA1_DROME	CG1354	Obg-like ATPase 1	19	0	493712	491706	526159	557150	505049	568879	-0.109771	0.767606
Q9W0S9	DIP2_DROME	DIP2	Disco-interacting protein 2	30	30	72857	76439	73344.3	74142.5	64746.5	64782.5	0.128471	0.767295
Q9W1V3	FBRL_DROME	Fib	rRNA 2'-O-methyltransferase fibrillarin	24	24	1353800	1372960	1469530	1501060	1572020	1923890	-0.251939	0.767059
C7LAG1	C7LAG1_DROME	CoRest	CoRest, isoform G	13	13	129466	131987	142657	120630	127205	130735	0.094188	0.766885
O76742	RAB7_DROME	Rab7	Ras-related protein Rab7	13	13	380030	411880	455372	417419	617680	606765	-0.396547	0.765885
A1Z6E0	GUS_DROME	gus	Protein gustavus	5	5	29731.8	31502.5	32878.3	29969.9	27956.8	22276.8	0.230723	0.765651
Q8IPC5	Q8IPC5_DROME	CYLD	ubiquitinyl hydrolase 1	12	12	39258.1	37590.9	37285.1	34552.5	36994.3	29892.1	0.170119	0.765344
P16620	PTP69_DROME	Ptp69D	Tyrosine-protein phosphatase 69D	14	14	43875.8	44190.9	44356.4	49631.1	55910.3	45615.4	-0.190891	0.763961
Q9VEZ4	Q9VEZ4_DROME	Dmel\CG5013	Histone-arginine methyltransferase METTL23	5	5	56881	67500.4	47035	42191.6	40058.1	52727.7	0.344787	0.76304
Q9I7D0	Q9I7D0_DROME	PhKgamma	phosphorylase kinase	10	9	204693	166270	204972	186741	154893	143892	0.246357	0.762901
A8JR46	A8JR46_DROME	Ire1	non-specific serine/threonine protein kinase	11	11	27992.4	19529.6	21941.3	16794.2	16515.5	20924.8	0.35704	0.762423
Q9V7Y2	SGPL_DROME	Sply	Sphingosine-1-phosphate lyase	25	25	331726	321711	344421	338040	345648	357384	-0.0611634	0.7622
M9PI87;Q9VVF8;X2JD11	M9PI87_DROME;Q9VVF8_DROME;X2JD11_DROME	Dmel\CG7692	Uncharacterized protein, isoform B	5	4	7753.5	9596.83	9718.79	10401.6	12328.2	9560.22	-0.25444	0.761968
Q9VHG8	Q9VHG8_DROME	Dmel\CG16734	Uncharacterized protein	5	5	9061.63	8160.02	6929.34	11679		9663.92	-0.406638	0.761412
Q9VBY7	Q9VBY7_DROME	veli	Protein lin-7 homolog	8	8	50405.9	61835.4	76539.7	34966.4	41014.6	59908.3	0.474282	0.760707
Q9VVI2	EDC3_DROME	Edc3	Enhancer of mRNA-decapping protein 3	14	14	78008.6	83404.1	86899	64980.4	81096.1	74112.3	0.173411	0.760679
Q8IMM8	Q8IMM8_DROME	mino	MIP21506p	16	16	42838	43416.8	44071.9	46659.4	44045.1	44470.5	-0.0526957	0.760248
A0A0B4KEX9;A1ZAQ3	A0A0B4KEX9_DROME;A1ZAQ3_DROME	CG15612;Dmel\CG30456	Uncharacterized protein, isoform D	4	0	6551.38	4673.56	5811.73	8525.91		6922.45	-0.443773	0.760003
O02195	EIF3I_DROME	eIF3i	Eukaryotic translation initiation factor 3 subunit I	17	17	878651	826392	831336	981041	861673	902818	-0.114315	0.75844
Q0E8E5;Q2PDY3	Q0E8E5_DROME;Q2PDY3_DROME	Dmel\CG7255	RE19996p1	4	4	55340.2	60781.6	55248.6	69094.1	57703.5	75014.5	-0.235895	0.758296
Q7K237	C1GLT_DROME	C1GalTA	Glycoprotein-N-acetylgalactosamine 3-beta-galactosyltransferase 1	11	11	689842	774144	938112	1006540	1336290	877797	-0.423047	0.758253
Q9VWH4	IDH3A_DROME	Idh3a	Probable isocitrate dehydrogenase [NAD] subunit alpha, mitochondrial	24	23	951036	956366	989681	968608	1137410	1163960	-0.17468	0.756683
Q9V9N4	CLAMP_DROME	Clamp	Transcription factor Clamp	4	4	23049.6	15551.9	12634.9	32576.8		23789.2	-0.722619	0.756533
O44386	ITA3_DROME	scb	Integrin alpha-PS3	7	7	30054.2	28781.2	28728.4	29908.8	39200.8	34886.2	-0.248119	0.756367
E2QCZ5	E2QCZ5_DROME	Dmel\CG7706	FHA domain-containing protein	9	9	30930.1	30667.5	30314	30515.7	26698	25765.2	0.147502	0.756345
Q9VCE6	MTA70_DROME	Mettl3	N(6)-adenosine-methyltransferase MT-A70-like protein	13	13	75197.8	83837.1	71585.6	74489.3	63814	68669.2	0.156082	0.755747
Q9VG64	Q9VG64_DROME	Dmel\CG18549	UNC93-like protein MFSD11	2	2	34753.9	34717.1	35448	33642.3	25293.7	30883.4	0.224177	0.754938
P48610	KARG_DROME	Argk1	Arginine kinase 1	32	32	1001190	1022670	1188280	1132770	1209080	1221680	-0.149772	0.754791
Q9VLQ8	Q9VLQ8_DROME	Pvr	PDGF- and VEGF-receptor related, isoform A	41	40	269462	314952	279298	361835	352737	288330	-0.215558	0.754252
Q9VFE9	Q9VFE9_DROME	Dph2	2-(3-amino-3-carboxypropyl)histidine synthase subunit 2	13	13	168965	153616	171806	155552	142187	159062	0.114075	0.752178
Q9VNX4	Q9VNX4_DROME	P5CDh1	Multifunctional fusion protein	30	30	384514	368717	389891	430525	389006	398234	-0.0912564	0.75169
Q24210	CSKP_DROME	CASK	Peripheral plasma membrane protein CASK	10	10	31750.2	32826.9	31844.4	31818.5	23801.3	21037	0.330941	0.751679
Q7K1U0	ARC1_DROME	Arc1	Activity-regulated cytoskeleton associated protein 1	11	11	600755	636538	583056	560419	441602	571708	0.210028	0.751126
A0A0B4KG87;Q6NQZ7	A0A0B4KG87_DROME;Q6NQZ7_DROME	Tab2	TAK1-associated binding protein 2, isoform C	3	3	8533.97	11018.7	12652.7	7961.31	8333.17	8642.22	0.369031	0.751077
Q9VUJ1	Q9VUJ1_DROME	Prosbeta2	Proteasome subunit beta	19	17	393585	489092	488314	309676	403145	424862	0.26912	0.750612
Q9V730	EXT1_DROME	ttv	Exostosin-1	5	5	7986.62	12112.4	10906.9	14106.4	12906.1	11392.8	-0.308762	0.750599
P48592	RIR2_DROME	RnrS	Ribonucleoside-diphosphate reductase subunit M2	20	20	377650	357962	494887	426231	530476	572895	-0.313913	0.750231
Q8SXQ5	Q8SXQ5_DROME	Grx5	Glutaredoxin-related protein 5, mitochondrial	2	2	25297.1	22031.3	26797.1	46829	25354.4	40097.3	-0.599068	0.750012
Q9V564	COG6_DROME	Cog6	Conserved oligomeric Golgi complex subunit 6	14	14	60639.4	55317.6	58504.2	58086.5	50561.3	51440.8	0.124036	0.750007
P52295	IMA_DROME	Pen	Importin subunit alpha	24	24	703121	687673	730157	742002	815841	726191	-0.106873	0.749731
Q9V422	RYK2_DROME	dnt	Tyrosine-protein kinase Dnt	8	8	193865	213664	254789	241650	280736	248744	-0.21945	0.748074
Q9VZ23	RAN_DROME	Ran	GTP-binding nuclear protein Ran	18	18	1892760	1705920	1984200	2291630	1899190	2621160	-0.287065	0.747233
Q9VPY4	Q9VPY4_DROME	Dmel\CG4887	FI21118p1	11	9	36010.5	36235	29550.2	31201.2	26455.2	30783.6	0.202906	0.747136
Q8T8R1	CNBP_DROME	CNBP	CCHC-type zinc finger nucleic acid binding protein	4	4	54651.2	64205.8	75054.5	70509.1	126556	92814.9	-0.580057	0.746013
Q9VKD5	Q9VKD5_DROME	escl	Polycomb protein esc	3	3	11887	15925.8	13392.3	7826.63	12866.6	11185.5	0.370229	0.745978
Q9W278	MED16_DROME	MED16	Mediator of RNA polymerase II transcription subunit 16	18	18	28953.8	30545.4	31303.9	32136.2	32494	30601.8	-0.0687049	0.745262
Q9XZ63	ARMET_DROME	Manf	Mesencephalic astrocyte-derived neurotrophic factor homolog	8	8	265261	331344	314449	323052	352153	434950	-0.285153	0.744979
Q9W0A0	DRPR_DROME	drpr	Protein draper	3	3	8693.12	8938.54		9716.26	16365.4	12152.6	-0.531735	0.744874
Q9VBU9	Q9VBU9_DROME	RpS27	40S ribosomal protein S27	4	4	556334	648327	732755	892080	649165	986356	-0.383635	0.744535
Q8IQ04	Q8IQ04_DROME	Dmel\CG31955	GEO11681p1	3	3	30491	22826.8	23243.4	20043.3		21071.5	0.311993	0.744431
Q9VXG1	HANG_DROME	hang	Zinc finger protein hangover	16	16	45135.9	43238.8	43629.6	43619.6	32444.9	28181.1	0.340598	0.743889
Q24133	DNAJ1_DROME	DnaJ-1	DnaJ protein homolog 1	19	19	280374	312566	390765	227838	240794	310346	0.336643	0.743773
Q9VTG5	Q9VTG5_DROME	Adck5	AarF domain containing kinase 5, isoform A	5	5	12295.8	12412.2	11192.3	12559.6		12910.7	-0.0897826	0.743757
P42207	SEPT1_DROME	Septin1	Septin-1	12	12	633091	679952	814657	559420	658557	589386	0.235408	0.743623
Q9V6Q2	CID_DROME	cid	Histone H3-like centromeric protein cid	3	3	62951.6	84305.6	73282	91111.4	86787.7	137229	-0.514903	0.743154
Q9VSC9	Q9VSC9_DROME	Dmel\CG7565	FI19480p1	16	16	54218	61803.9	68741.2	76752.2	62092.8	80302.6	-0.246226	0.742058
Q9VYX2	Q9VYX2_DROME	Dmel\CG11696	LD18373p	5	5	13919.8	13904	16147.3	17553.7	14911.8	16748.2	-0.162504	0.74204
Q9VCC6	Q9VCC6_DROME	Dmel\CG6178	Luciferin 4-monooxygenase	18	18	114109	116643	126560	129196	120605	135743	-0.109711	0.741193
O46106	NOI_DROME	noi	Splicing factor 3A subunit 3	18	18	100678	100222	110319	89319.8	84620.2	103610	0.165182	0.741104
P05205	HP1_DROME	Su(var)205	Heterochromatin protein 1	9	9	175631	216790	231363	376187	206974	406068	-0.665258	0.740137
Q8IPG9	Q8IPG9_DROME	Bsg	Basigin, isoform A	12	12	587210	667245	657266	664179	720499	678217	-0.109798	0.739573
A0A0B4KG65;C1C553;Q70VI1;Q95U15;Q9VFC7;E1JIK6;E1JIK9	A0A0B4KG65_DROME;C1C553_DROME;E1JIK6_DROME;E1JIK9_DROME;Q70VI1_DROME;Q95U15_DROME;Q9VFC7_DROME	Mf	Myofilin, isoform O	2	2	13778.4	9770.16	19833.1	5499.35	10247.9	10489.5	0.725496	0.7389
Q9VYR1	Q9VYR1_DROME	regucalcin	Regucalcin	21	21	1512210	1429380	1847400	1674630	1876910	2171130	-0.256967	0.738746
Q9VYT6	Q9VYT6_DROME	p24-1	P24-related-1, isoform A	6	6	437096	471086	517317	474319	649088	697307	-0.353037	0.738148
Q9VT05	Q9VT05_DROME	CT11439	Leucine-rich repeat-containing protein 59	5	5	38968.5	34783.2	52863.4	26990.5	27064.4	39190.2	0.44135	0.736646
Q9W3F5	Q9W3F5_DROME	Dmel\CG12123	GH02722p	4	4	122611	140432	142172	130245	86632.5	114346	0.290883	0.736393
Q9VRU2	Q9VRU2_DROME	loj	LD30746p	4	4	22447.6	18072.4	19707	35083.4	20400.4	41230.2	-0.683314	0.736043
B7Z0Q2	B7Z0Q2_DROME	5PtaseI	inositol-polyphosphate 5-phosphatase	14	14	32728.4	33471.3	32644.5	39926	34312.4	35062.3	-0.145074	0.735852
Q7KVF6	Q7KVF6_DROME	l(2)SH0542	IP20706p	5	5	11833.7	18750.4	24820.4	24600.8	23523.1	28993.4	-0.477051	0.735131
P20480	NCD_DROME	ncd	Protein claret segregational	35	35	391015	376772	372622	386212	409345	389384	-0.0552639	0.734841
M9MRG5;M9MRJ8;M9ND53;Q9VLD9	M9MRG5_DROME;M9MRJ8_DROME;M9ND53_DROME;Q9VLD9_DROME	tai	Taiman, isoform F	9	9	32308.4	38105	28408.5	24057.9	31615.9	25467.6	0.284393	0.73462
Q9VMU4	RL37A_DROME	RpL37A	Large ribosomal subunit protein eL43	4	4	91196.3	92353.2	110699	110905	144826	210449	-0.663852	0.73451
A1Z8D6	A1Z8D6_DROME	Dmel\CG18004	Uncharacterized protein, isoform D	3	3	25933.9	31786.5	33724.6	25408.4	26189.9	25892.1	0.238887	0.734496
Q9W095	Q9W095_DROME	Gk2	glycerol kinase	7	7	18892.9	18010.2	18611.2	19489.7	20449.6	24344.9	-0.211605	0.733872
Q9VHJ2	Q9VHJ2_DROME	Dmel\CG11975	LD32381p	10	10	73454.1	77959.3	79180.4	57503.8	68719.1	74886	0.197377	0.733329
Q9VEU9	Q9VEU9_DROME	Dmel\CG14883	FI21838p1	6	6	58064.3	64160.8	65619	59306.9	42039.7	55971.2	0.255854	0.733263
Q9VX13	Q9VX13_DROME	Dmel\CG15814	FI05221p	4	4	3952.82	5356.21	5265.66	19534.3	6035.62	12168.5	-1.37257	0.73301
Q9W229	Q9W229_DROME	RpS24	40S ribosomal protein S24	5	5	758879	750770	835991	943271	902819	1359820	-0.450752	0.732695
Q9VYF0	Q9VYF0_DROME	Dmel\CG1764	GM09012p	4	4	48824.9	40530.5	50603	55213.8	50914.6	51724.2	-0.17358	0.732301
Q7K480	MEPCE_DROME	bin3	7SK snRNA methylphosphate capping enzyme bin3	2	2	9557.05	11560	11077.4	9996.42	6071	9204.01	0.349305	0.731874
Q9VKU0	Q9VKU0_DROME	Lrr47	GH06740p	3	3	8540.33	8129.46	5754.17	11587.8		9187.54	-0.474794	0.73153
Q9W074	HBS1_DROME	HBS1	Protein HBS1	27	27	132128	150880	144291	125862	136203	133328	0.111959	0.73139
Q9VMD5	MBOA7_DROME	frj	Membrane-bound acylglycerophosphatidylinositol O-acyltransferase frj	5	5	44134.7	42791.5	51868.5	39138.4	35587.5	45095.9	0.212062	0.731248
Q9W130	CP9C1_DROME	Cyp9c1	Cytochrome P450 9c1	15	15	71497.5	71348.2	77651.9	89511.1	73401	94776.5	-0.224866	0.730863
Q8IGY1	Q8IGY1_DROME	Tm1	RE08101p	2	2	462150	453522	452811	223070	338273	438313	0.453074	0.729552
O96989	O96989_DROME	Cdc45	CDC45L	2	2	12668.5	11773.7	12465.4	12287.5	7304.8	8515.97	0.392923	0.729467
Q9VPQ8	Q9VPQ8_DROME	nAChRbeta3	Nicotinic acetylcholine receptor beta 3 (Dbeta3) subunit	4	4	44550.8	48906.4	44582.3	85047	45600.9	83484.5	-0.633422	0.728862
Q7K4T8	Q7K4T8_DROME	FBgn	LD23856p	15	15	57053.4	51844.7	59891.1	58392	63626.5	75136.9	-0.224111	0.727793
Q9VW51	ELL_DROME	Ell	RNA polymerase II elongation factor Ell	4	4	6227.17	8397.08	5064.16	5230.26	2582.77	5464.63	0.568346	0.727239
Q9V769	C6A22_DROME	Cyp6a22	Cytochrome P450 6a22	7	7	19665.5	23753.2	21974.8	15447.6	18142.1	21480.3	0.247881	0.726769
Q9W0R0	Q9W0R0_DROME	Cdc5	Cell division cycle 5, isoform A	35	35	205181	225619	214330	199653	185628	212602	0.109727	0.726673
P02255	H1_DROME	His1	Histone H1	11	0	769911	802032	875082	1056340	838862	1266320	-0.36959	0.726493
Q9VTT3	Q9VTT3_DROME	ssp	LD31163p	3	3	25086.3	29229.2	19697.8	13973.4	21686.7	20785.5	0.390923	0.72619
Q7KRR5	NGLY1_DROME	Pngl	Peptide-N(4)-(N-acetyl-beta-glucosaminyl)asparagine amidase	20	20	67139.1	65368	67944.9	66592.4	63027.3	60097.5	0.0794063	0.725942
Q9VZI2	ACK_DROME	Ack	Activated Cdc42 kinase Ack	13	13	32349.4	33300	34963.6	33510.6	29082.1	26897.4	0.169017	0.725845
Q9W039	Q9W039_DROME	Dmel\CG9018	Uncharacterized protein, isoform A	7	1	82700.4	80689.8	90190.8	67252.5	69290.8	84962	0.195105	0.725406
Q9I7V5	Q9I7V5_DROME	Dmel\CG18870	LD43412p	2	2	9198.97	14961.7	7761.99	15973.9	18478.9	11630.5	-0.529663	0.725286
M9PGZ8;Q9VYK0	M9PGZ8_DROME;Q9VYK0_DROME	Smr	Smrter, isoform G	9	9	16114.6	24463.4	19453.5	15689.7	13661.7	16816.8	0.37882	0.725061
Q7JVP2	Q7JVP2_DROME	Rcd-1	CCR4-NOT transcription complex subunit 9	6	5	60867.1	74815	65507.7	51513.3	52311.8	66720.3	0.238401	0.722923
Q9VZA6	Q9VZA6_DROME	BcDNA:GM04393	Hexosyltransferase	6	6	16239.6	18231.6	25548.7	21888.1	25822	29496.9	-0.363291	0.72266
Q24143	HR96_DROME	Hr96	Nuclear hormone receptor HR96	4	4	38467.8	39901.7	33654.5	37411.3	28952.6	25776.3	0.281905	0.722239
Q9NF31;Q9W523	Q9NF31_DROME;Q9W523_DROME	ph-d	EG:BACN25G24.3 protein (Fbgn0004860;ph-d protein)	4	2	21075.9	20885.9	21030.1	19524	15102.8	19625.3	0.215487	0.721849
A0A0B4K5Z8;A0A0B4K6T4;Q9VNF8	A0A0B4K5Z8_DROME;A0A0B4K6T4_DROME;Q9VNF8_DROME	Sec23	Protein transport protein SEC23	17	17	455894	441563	409663	603808	492681	459695	-0.251621	0.721757
Q8MQX9	ANKL2_DROME	Ankle2	Ankyrin repeat and LEM domain-containing protein 2 homolog	27	27	58464.6	56928.1	55145	55699.4	38349.6	47511	0.268677	0.720992
A1ZAN2;A4UZL2;B7YZI1	A1ZAN2_DROME;A4UZL2_DROME;B7YZI1_DROME	Ehbp1	Eps15 homology domain containing protein-binding protein 1, isoform G	7	7	19372	21186.5	21987.5	20658	16929.8	13959.8	0.279012	0.720758
Q9VAQ5	DIM1_DROME	CG11837	Probable dimethyladenosine transferase	16	16	50382.2	50074	54149.7	54238.7	55127.6	65206.3	-0.175232	0.720193
P20227	TBP_DROME	Tbp	TATA-box-binding protein	2	2	104802	119676	144427	82180.2	79812.7	121942	0.377689	0.719812
Q9VM22	Q9VM22_DROME	Dmel\CG5149	MTOR-associated protein MEAK7	11	11	117422	107700	122162	118862	129707	124103	-0.10179	0.7195
A8DZ02;A8DZ03;Q59DZ3;Q9VJW9	A8DZ02_DROME;A8DZ03_DROME;Q59DZ3_DROME;Q9VJW9_DROME	kuz	ADAM10 endopeptidase	26	26	102856	122459	103122	128653	112198	127405	-0.165092	0.719066
O96689	O96689_DROME	vtd	FI11703p	18	18	62720.9	64583.6	59415.3	58981	48231.2	59115.6	0.166846	0.718367
A0A0B4LFF9	A0A0B4LFF9_DROME	Pcf11	Pre-mRNA cleavage complex 2 protein Pcf11	13	13	22756.9	20637.9	18753	19392.6	16495.8	19191.6	0.174175	0.718309
Q9VUB4	NPRL3_DROME	Nprl3	GATOR complex protein NPRL3	4	4	7519.72	9410.67	9479.51	7361.12		7808.58	0.214924	0.717623
Q23977	HEP_DROME	hep	Dual specificity mitogen-activated protein kinase kinase hemipterous	7	7	43521.5	42455.3	35967.7	38344	28761.1	36794.9	0.231029	0.717542
Q7K0S5	Q7K0S5_DROME	amls	UBX domain-containing protein 6	13	13	88661.4	96989.7	104726	67678.1	95723.4	80717.9	0.250341	0.716852
Q9VC60	Q9VC60_DROME	anon-WO0118547.376	BUD13 homolog	3	3	46199.9	44798.5	49115.1	51210.7		56886.9	-0.210701	0.716342
Q9W298	Q9W298_DROME	Dmel\CG2921	Sugar phosphate phosphatase	12	12	22981.5	24238.5	28658.7	17057.7	23185.9	23076.9	0.261022	0.716271
A1Z9K4	A1Z9K4_DROME	RN-tre	Related to the N terminus of tre oncogene, isoform A	14	14	51667.4	47681.1	57764.1	44764.7	46808.9	49022.4	0.160243	0.715614
Q9VDV2	Q9VDV2_DROME	Dmel\CG6195	AT06125p	19	19	162793	148626	168049	174855	161647	182234	-0.113566	0.715311
Q9U1M2	TM120_DROME	CG32795	Transmembrane protein 120 homolog	5	0	32915.3	32274.9	32425.5	47528.4	32193.9	47967.9	-0.387463	0.714926
Q9VA02	DHTK1_DROME	Oadh	Probable 2-oxoadipate dehydrogenase complex component E1 homolog	4	4	45669.2	15753.8	27062.3	48548.5		43480.4	-0.641612	0.714799
Q9W1H3	Q9W1H3_DROME	Upf3	FI21285p1	9	9	46923	42812.6	45377.1	43412.8	25443.4	36444.7	0.359646	0.714222
Q95TU2;Q9VKD8	Q95TU2_DROME;Q9VKD8_DROME	Dmel\CG6686	LD23187p	16	16	50446.8	57437.4	45036	47277.8	33738.4	45628.4	0.271993	0.713803
P08630	BTKL_DROME	Btk	Tyrosine-protein kinase Btk	4	4	7135.78	4455.83	5438.88	6733.02	7992.83		-0.375193	0.713626
Q9VXT5	C19L2_DROME	CG9213	CWF19-like protein 2 homolog	7	0	42358.4	50991.4	39778	40170.9	32618.7	40215.5	0.236424	0.713228
Q9VLQ1	ALG5_DROME	wol	Dolichyl-phosphate beta-glucosyltransferase	13	13	293687	299511	328791	362641	308545	400249	-0.216723	0.713224
Q9V3D0	Q9V3D0_DROME	mRpL4	Large ribosomal subunit protein uL4m	8	8	88303.2	89469.6	103693	101977	103637	133559	-0.269062	0.713063
Q9VZE4	Q9VZE4_DROME	cg1316	RE70333p	11	11	93517.8	114306	101905	154359	120969	109684	-0.313898	0.712735
Q9VB22	Q9VB22_DROME	pins	LD33695p	25	25	156312	150771	146150	145622	143023	121305	0.144805	0.712665
Q0E9E2;Q7KN97	Q0E9E2_DROME;Q7KN97_DROME	Pcb	Pyruvate carboxylase	36	36	121151	115582	119882	154103	124255	130276	-0.196442	0.71203
Q9V3U2	NHP2_DROME	NHP2	H/ACA ribonucleoprotein complex subunit 2	7	7	264714	285833	327059	294849	349378	366148	-0.203246	0.71186
P25171	RCC1_DROME	Rcc1	Regulator of chromosome condensation	21	21	189758	192550	202608	198858	207832	229898	-0.122131	0.711741
P30430	FUR1C_DROME	Fur1	Furin-like protease 1, isoform 1-CRR	7	7	44574.8	52685.7	49780.9	46428.3	43848.4	43479.6	0.136616	0.710985
Q9VD28	JMJD6_DROME	JMJD6	Bifunctional arginine demethylase and lysyl-hydroxylase JMJD6	6	6	81324.1	83994.7	90268.2	85509.1	62703.2	69634.1	0.230503	0.70998
Q9VUR2	Q9VUR2_DROME	Dmel\CG12301	LD31322p	24	24	94870.8	91958.6	100198	85309.8	85892.2	95868.7	0.103967	0.708655
Q8WSF3	FDL_DROME	fdl	Probable beta-hexosaminidase fdl	7	7	21969.4	16333.8	21877.3	32053.1	26271.6	20559.8	-0.390446	0.708636
A0A0B4KEK1;A0A0B4KET9;A0A0B4KFP2;Q0E9C2	A0A0B4KEK1_DROME;A0A0B4KET9_DROME;A0A0B4KFP2_DROME;Q0E9C2_DROME	E(Pc)	Enhancer of polycomb-like protein	8	8	16837.4	14572.1	16816	18445.6	20908.6	16332.8	-0.207544	0.708619
Q9VHS2	COX7A_DROME	COX7A	Cytochrome c oxidase subunit 7A, mitochondrial	5	5	65229.5	68867.9	114058	82243.9	140820	159698	-0.625203	0.708589
A0A4D6K3L8;Q9VVA1	A0A4D6K3L8_DROME;Q9VVA1_DROME	Dmel\CG9706	Uncharacterized protein, isoform C	6	6	20247.8	14778.9	17954	23950.3	17650.6	23510.7	-0.297448	0.708344
Q9Y091	FL2D_DROME	fl(2)d	Pre-mRNA-splicing regulator female-lethal(2)D	9	9	92231.9	96841.2	84086.1	74409.8	84718.5	88129.1	0.143728	0.707502
Q9VZS6	NSMA_DROME	nSMase	Putative neutral sphingomyelinase	3	3	12545.1	8424.84	10820.5	7786.19	9961.65	7026.93	0.359721	0.7072
M9MSJ7	M9MSJ7_DROME	CG32317	Uncharacterized protein, isoform C	5	3	25063.7	25325.4	30833.4	25020.3	22575.9	23157	0.199084	0.706738
M9PIG4;Q9VP27	M9PIG4_DROME;Q9VP27_DROME	Glg1	Golgi complex-localized glycoprotein 1, isoform B	17	17	109350	117132	126142	124114	130879	124616	-0.106384	0.706207
Q9V9T1	Q9V9T1_DROME	CG2112	Uncharacterized protein	2	2	3794.5		3599.42	4278.1		4931.18	-0.316749	0.704812
Q8ST83	PHO_DROME	pho	Polycomb protein PHO	6	5	29899.8	25570.8	26973.6	27315.5	23655.2	22456	0.167113	0.704565
Q9VP86	Q9VP86_DROME	anon-WO0118547.713	IP09210p	2	2	13929.1	8877.98	14750	15376	14424.4	18127.6	-0.351784	0.704471
P17886	CRN_DROME	crn	Protein crooked neck	24	24	121540	103272	120469	102219	109869	100290	0.144478	0.704038
Q9VY79	Q9VY79_DROME	Dmel\CG11095	LP09908p	3	3	14464.7	14949.2	17975.9	18855.3	19090.1	30094.4	-0.521802	0.703346
O61661	CHK1_DROME	grp	Serine/threonine-protein kinase grp	6	6	151426	168256	101307	121233	102981	84935.2	0.445479	0.702611
Q9W1A9	Q9W1A9_DROME	enok	histone acetyltransferase	15	15	19931	22158.3	21071.2	19468.3	20359.1	16038.1	0.177065	0.70166
Q9VUB9	Q9VUB9_DROME	0670/06	LD24362p	8	8	26611.4	29187.7	37205.8	34124.7	35739.6	46535.8	-0.323714	0.700958
Q9VMM7	Q9VMM7_DROME	Dmel\CG11030	FI04466p	4	4	10497.6	7790.76	9730.73	10959.2		10748.5	-0.216759	0.700759
Q7KN79	LTV1_DROME	LTV1	Protein LTV1 homolog	16	16	70510.1	67987.3	55169.4	61120.3	55740.7	49347.4	0.220583	0.700055
Q9VHW4	Q9VHW4_DROME	unc-45	FI21225p1	23	23	95636.6	100168	103988	101099	78216.7	79260.4	0.213376	0.699457
Q8MLW4	Q8MLW4_DROME	Dmel\CG30392	Uncharacterized protein, isoform A	9	9	65824.7	70543.7	64212.7	62300	56553.3	65989.4	0.117888	0.699246
P48608	DIA_DROME	dia	Protein diaphanous	22	22	58419.9	62586.5	49787.2	55648.6	45810.6	46570.1	0.206371	0.699192
Q9W5E7	Q9W5E7_DROME	BcDNA:LP07417	LP07417p	4	4	53692.7	49565.4	68326.9	75140.3	62264.6	106518	-0.507502	0.69908
A1ZBR2	A1ZBR2_DROME	18w	18 wheeler	8	7	14052.8	12758.5	9449.54	19064.3	15265.8	12695.3	-0.375028	0.698865
Q9VQG4	COLT_DROME	colt	Congested-like trachea protein	5	4	100085	104888	68670.4	98686.3	113205	148141	-0.395829	0.698812
Q9W4J6	Q9W4J6_DROME	Dmel\CG11436	LD19190p	17	16	217391	217013	241078	224749	264651	253827	-0.137886	0.69817
Q7KY04	Q7KY04_DROME	Rab4	small monomeric GTPase	10	10	360031	350247	377668	368753	399815	450352	-0.163996	0.697964
Q8SXB3	Q8SXB3_DROME	eap	L-aminoadipate-semialdehyde dehydrogenase-phosphopantetheinyl transferase	2	2	14540.9	19786.6	14960	13643.6	12521	13780.2	0.303214	0.697409
Q9W0H3	LDAH_DROME	sturkopf	Lipid droplet-associated hydrolase	13	13	171487	214242	220152	241001	223781	340103	-0.409748	0.697368
Q9V3Q4	Q9V3Q4_DROME	Prx4	thioredoxin-dependent peroxiredoxin	15	15	436238	458722	517945	556218	475595	634099	-0.237648	0.697278
Q24592	JAK_DROME	hop	Tyrosine-protein kinase hopscotch	14	14	28574	27145	23899.9	25154.7	24208.8	18575.7	0.228867	0.697234
P16371	GROU_DROME	gro	Protein groucho	16	16	183047	168419	168746	228685	190143	181368	-0.206334	0.697199
Q7K1V1	Q7K1V1_DROME	Dmel\CG8441	LD38910p	5	5	22065.1	17775	21682.6	22736.9	21567.6	26423.8	-0.201169	0.69689
Q7JZK1	Q7JZK1_DROME	ND-B14	NADH dehydrogenase [ubiquinone] 1 alpha subcomplex subunit 6	5	5	28757.7	28006	42074.9	31539.3	58898.4	65880.5	-0.661339	0.696566
O76454	PHS_DROME	Pcd	Pterin-4-alpha-carbinolamine dehydratase	3	3	20688.4	18501.6	28625.8	39245.5	21798.9	45114.5	-0.646532	0.695353
Q0KHQ6;Q9VWH7;X2JED9	Q0KHQ6_DROME;Q9VWH7_DROME;X2JED9_DROME	Pfrx	6-phosphofructo-2-kinase, isoform A	15	15	37791.2	40474.4	40634.2	46551.9	40584.5	41781.8	-0.11671	0.695113
A0A140SRF8	A0A140SRF8_DROME	Rer1	Uncharacterized protein, isoform C	6	6	804158	772551	836910	889387	842201	1076690	-0.218488	0.694179
Q9V3T8	Q9V3T8_DROME	SC35	LD32469p	7	7	463112	538995	609294	526922	770349	871186	-0.428353	0.69246
Q9W1E5	Q9W1E5_DROME	mr	Anaphase-promoting complex subunit 2	11	11	36184	34611.2	35550.9	33992.6	29343.9	34259.5	0.123873	0.692333
A1ZBK6	A1ZBK6_DROME	Dmel\CG11257	FI21247p1	2	2	8875.36	5013.65	4541.25	9289.31	7998.1	8676.47	-0.49443	0.6921
Q9VSY6	SERB_DROME	aay	Phosphoserine phosphatase	3	3	21072.1	21061.3	12647.6	11699.7	14796	12955.3	0.473614	0.691612
Q9VIM6	Q9VIM6_DROME	Dmel\CG10949	GH22016p	3	3	7258.38	5893.04	6462.99	5956.98		5673.39	0.169054	0.691305
P52034	PFKA_DROME	Pfk	ATP-dependent 6-phosphofructokinase	14	14	53650.8	47763.6	52234.4	73037.7	57715.6	54336.6	-0.26859	0.691262
Q9W1G7	Q9W1G7_DROME	Nap1	LD21576p	22	22	1541620	1432920	1556660	1829570	1489460	1850010	-0.190003	0.691247
Q9VPK7	PUS10_DROME	Pus10	Putative tRNA pseudouridine synthase Pus10	13	13	31890.9	30284	28540.7	38518.6	31250.5	32910.2	-0.178723	0.690765
Q9VMX3	Q9VMX3_DROME	Polr1C	DNA-directed RNA polymerases I and III subunit RPAC1	9	9	109743	114677	113952	114270	119276	129875	-0.103032	0.690061
Q7K2B1	Q7K2B1_DROME	Dmel\CG7222	LD11371p	2	2	34759.2	52631.4	47674.6	33631.8	40238.3	32264.5	0.347761	0.688846
Q9VR89	PNO1_DROME	l(1)G0004	RNA-binding protein pno1	9	9	204202	185970	186642	201856	204118	242684	-0.169352	0.688186
Q9VC58	Q9VC58_DROME	Syx18	Syntaxin-18	8	8	46635.7	39062.4	37260.1	44341.5	46315.1	47868.1	-0.171975	0.687576
Q9V9V7	Q9V9V7_DROME	pasha	LD23072p	11	11	29105.5	35729.8	30448.5	26032.2	31481.9	24461.8	0.217031	0.687487
Q9W0I6	SAC1_DROME	Sac1	Phosphatidylinositol-3-phosphatase SAC1	25	25	292008	278007	297945	323939	287958	314967	-0.0947291	0.685064
Q9VHQ0	Q9VHQ0_DROME	mRpS18A	Large ribosomal subunit protein mL66	4	4	60333.7	66230.9	59997.3	67922.7	66342.8	85560.6	-0.236708	0.6843
P52656	T2AG_DROME	TfIIA-S	Transcription initiation factor IIA subunit 2	3	3	119044	123005	152425	80372.9	111634	125232	0.314361	0.68408
Q9VTF9	UFD1_DROME	Ufd1	Ubiquitin fusion degradation protein 1 homolog	9	9	164664	177931	186982	164474	136508	170686	0.167069	0.683926
Q9VC96	Q9VC96_DROME	BRWD3	BRWD3	21	21	31531.3	33491.9	29895.2	50698.4	33961.9	37825.7	-0.367857	0.683389
Q8SYQ8	Q8SYQ8_DROME	Dmel\CG3420	RE40412p	2	2	12364.9	13754.1	14379.4	12895.8	24889.6	28132.9	-0.702814	0.683255
Q9VL75	Q9VL75_DROME	Bka	rRNA-processing protein FCF1 homolog	2	2	16029.7	27985.5	20637.8	26633.4		34621.2	-0.507063	0.683195
Q9Y0Y5	Q9Y0Y5_DROME	epsilonCOP	Coatomer subunit epsilon	11	11	529292	513534	613070	547935	663849	683624	-0.194896	0.680506
Q9VH69	RS29_DROME	RpS29	Small ribosomal subunit protein uS14	3	3	85961.3	76766	125753	138478	98046.1	172636	-0.504193	0.680066
P10735	RT12_DROME	tko	Small ribosomal subunit protein uS12m	2	2	38343.5	33640.6	59669.7	46904	67031.8	63719.8	-0.432334	0.678898
Q6IGW6	Q6IGW6_DROME	Tom6	GEO13367p1	2	2	15098.1	15063.3	13179.2	13531.6	28294.7	30086.9	-0.730537	0.678532
Q8IN81	FRU_DROME	fru	Sex determination protein fruitless	4	4	23661.2	19683	19078.2	26712.8	29942.3	20561	-0.306838	0.677948
A1Z851;Q8SY59	A1Z851_DROME;Q8SY59_DROME	gem	Gemini, isoform C	5	5	16476.6	18714.3	12623.6	13371.6	12710.3	12126.2	0.32357	0.677544
A0A0B4K7D8;Q7K161	A0A0B4K7D8_DROME;Q7K161_DROME	Dmel\CG6805;IPP	Uncharacterized protein, isoform B	15	0	85380.6	105591	105279	110438	113923	107766	-0.164917	0.677173
Q9VI53	Q9VI53_DROME	Dmel\CG1105	LD44267p	12	12	71127.3	61944.2	68381.3	78348.1	66423	80863.8	-0.163548	0.674128
Q9VNZ3	Q9VNZ3_DROME	Polr2H	DNA-directed RNA polymerases I, II, and III subunit RPABC3	5	5	75242.3	83054.6	98525.8	91167.1	97339.6	105348	-0.19433	0.673606
Q9VJ44	Q9VJ44_DROME	Dmel\CG17597	propanoyl-CoA C-acyltransferase	2	2	150237	148040	169717	175879	163477	165613	-0.109705	0.673402
Q9XYQ2	UN119_DROME	unc-119	Protein unc-119 homolog	3	3	20776.6	24481.3	25006.3	20639.7	20539	22031.2	0.152639	0.672698
Q7KSA2	Q7KSA2_DROME	Dmel\CG31223	HIT-type domain-containing protein	11	11	57640	51078.3	49345.7	49326.4	49489	37289.8	0.215787	0.672645
B7Z0T5;Q9VNF7	B7Z0T5_DROME;Q9VNF7_DROME	MTA1-like	Metastasis-associated protein MTA3	31	31	98665.3	106052	92584.8	127967	108484	102175	-0.187763	0.6726
Q9V3G1	RL8_DROME	RpL8	Large ribosomal subunit protein uL2	12	12	1447540	1568470	1542350	1561640	1684390	1990350	-0.200055	0.672525
O17432	O17432_DROME	Cdk9	Cyclin-dependent kinase 9	5	5	42184.6	47121.7	49179.9	33444.6	41627.8	44930.9	0.206668	0.672503
Q9VPT3	Q9VPT3_DROME	Dbp21E2	DEAD box protein 21E2	14	14	50010.9	45699.1	59959.4	52653.1	62344.5	68494.9	-0.237236	0.672308
Q8SYP9	Q8SYP9_DROME	mRpS5	Small ribosomal subunit protein uS5m	14	14	80670.8	70064.7	83937.2	92932.9	78106.2	104467	-0.231434	0.672116
Q9Y149	MED15_DROME	MED15	Mediator of RNA polymerase II transcription subunit 15	9	9	38062.2	52232.7	41455.7	38097.3	38268	32783.4	0.271515	0.671759
Q9VF06	Q9VF06_DROME	Dmel\CG4287	GH08991p	3	3	14603.2	15355.8	14372.2	14531.3	10861.1	13227.6	0.198974	0.671659
Q9VNW0	Q9VNW0_DROME	Dmel\CG7130	GEO11142p1	2	2	42556.5	39226.8	49063.5	31913.6	30569.3	44357.6	0.29242	0.671119
Q2PE14	ZCHC8_DROME	CG4622	Zinc finger CCHC domain-containing protein 8 homolog	8	8	92521.4	89059.7	95331.7	91859	68569.8	80753.1	0.19931	0.670847
Q9W0D6	Q9W0D6_DROME	cg7879	FI22004p1	9	9	59951	56640.6	59165.3	58422.2	49878.5	54421.6	0.111169	0.670692
Q9VEK6	SUR8_DROME	Sur-8	Leucine-rich repeat protein soc-2 homolog	11	11	81470.8	100371	84054.1	63629.9	90110.9	64269.6	0.286465	0.669762
Q9W4X6	Q9W4X6_DROME	Tsp3A	Tetraspanin	2	2	18002.4	15104.6		24512.1		19697.1	-0.41721	0.669577
Q9VGG5	CAD87_DROME	Cad87A	Cadherin-87A	39	39	63759	75558.4	86911.3	81048.5	94250.7	86663.3	-0.211578	0.668544
Q9VRG6	Q9VRG6_DROME	Acbp-Ank	Acyl-CoA-binding domain-containing protein 6	9	9	75398.7	70081.4	71246.8	91441.2	71121.1	86643.4	-0.201459	0.668525
Q9VD92	ARCH_DROME	Archease	Protein archease-like	3	3	17606.9		28344.4	32621.1	32295.4	40835.7	-0.617548	0.668329
Q9V435	Q9V435_DROME	yuri	Yuri gagarin, isoform B	7	7	112437	122570	98615.3	112343	80278.2	86996.1	0.254762	0.668007
Q7JVP4	BRDH_DROME	Br140	Bromodomain-containing protein homolog	7	7	19659.7	21400	21576.8	20932.5	13627.2	16930	0.28272	0.667513
O76878	RIPL_DROME	Rilpl	RILP-like protein homolog	9	9	57830.5	70482.1	72116.3	56870.1	53141.9	64951.6	0.196036	0.666958
Q9W495	PGAP1_DROME	PGAP1	GPI inositol-deacylase	7	7	16965.8	16401.8	13949.1	23081.2		18744.7	-0.40701	0.66589
D0IQJ8;M9PG83	D0IQJ8_DROME;M9PG83_DROME	Csp	Cysteine string protein, isoform F	5	5	90576.1	81843.5	96329.6	102009	89980.1	114266	-0.188473	0.665036
Q9VJ34	GSTCD_DROME	CG10428	Glutathione S-transferase C-terminal domain-containing protein homolog	7	7	25000.6	25577.7	22379	29878.4	25901.6	25154.5	-0.149702	0.664679
Q9VKX2	Q9VKX2_DROME	Mdh1	Malate dehydrogenase	13	13	245206	245888	271371	262816	317496	271506	-0.159874	0.664661
A0A0B4LFU6;A0A0B4LGY4;A1ZBG9;A1ZBH0;Q7K173	A0A0B4LFU6_DROME;A0A0B4LGY4_DROME;A1ZBG9_DROME;A1ZBH0_DROME;Q7K173_DROME	Dmel\CG15117	Beta-glucuronidase	11	11	34326.3	26784.3	29833.9	43873	31451.1	35247.5	-0.281923	0.664502
Q9VUQ8	DCNL1_DROME	SCCRO	DCN1-like protein 1	3	3	64166.8	61381.2	59603.6	69287	61298	67267.4	-0.0957175	0.664037
Q9VEN9	Q9VEN9_DROME	Patr-1	Protein associated with topo II related - 1, isoform A	19	19	96950.5	91325.8	105943	91373.7	84774.2	94798.1	0.118887	0.663983
M9PEV2;Q9VSS9	M9PEV2_DROME;Q9VSS9_DROME	Dmel\CG5087;NM_140022.1	Ubiquitin-protein ligase E3B	2	0	2178.39		3440.8	5508.99		3878.49	-0.740376	0.663519
Q9VQS4	Q9VQS4_DROME	Spindly	Spindly	8	8	14309.3	15466	16938.1	15613.5	9607.66	12420	0.311525	0.663373
Q05783	HMGD_DROME	HmgD	High mobility group protein D	8	7	234482	223608	343424	279898	374821	528671	-0.562126	0.663115
A8JQX3	NOCT_DROME	cu	Nocturnin	3	3	11582	13852.3	10552.3	13091.9	18065.6	13413.1	-0.308633	0.66302
Q9VL78	FKB59_DROME	Fkbp59	FK506-binding protein 59	37	37	1051430	1055950	1120470	989078	1074610	898444	0.123938	0.66273
Q9VS01	Q9VS01_DROME	Mis12	Mis12	5	5	10123.9	11547	15153.8	8928.79		10332.5	0.350007	0.66267
Q9W384	Q9W384_DROME	Bap111	Brahma associated protein 111kD	9	9	18851.5	21067.7	17567.3	19475.2	21528.4	24607.6	-0.190719	0.662551
Q8I0G5	COPG_DROME	gammaCOP	Coatomer subunit gamma	27	27	482533	524239	477809	432936	475632	482258	0.0941139	0.662492
Q9W5E0	SUV42_DROME	Hmt4-20	Histone-lysine N-methyltransferase Suv4-20	2	2	7373.12	6163.95	6060.2	6254.55	5881.06	4779.27	0.21236	0.662432
A0A0B4JD00;A8DY69;E5DK16	A0A0B4JD00_DROME;A8DY69_DROME;E5DK16_DROME	Lpin	phosphatidate phosphatase	20	20	134833	145238	138734	188734	137468	172280	-0.251263	0.662306
M9PGD7;Q9W4R9	M9PGD7_DROME;Q9W4R9_DROME	anon-EST:Posey113	Uncharacterized protein, isoform B	17	17	153050	156060	160226	121688	155583	140451	0.168078	0.662034
Q9VJ73	Q9VJ73_DROME	Atac2	Ada2a-containing complex component 2	3	3	10806.3	11044.7	10451.4	8020.53	7022.46	10980.5	0.311827	0.660742
M9NFH4;X2JEI9	M9NFH4_DROME;X2JEI9_DROME	RhoGAP19D	Rho GTPase activating protein at 19D, isoform C	14	14	78852.5	96107.8	76613.2	72457.4	80261.2	65168.9	0.207397	0.660536
P40946	ARF6_DROME	Arf6	ADP-ribosylation factor 6	5	5	135898	112659	128001	148959	133179	200816	-0.359014	0.660474
Q7KVX5;Q9W4N8	Q7KVX5_DROME;Q9W4N8_DROME	Vap33	VAMP-associated protein 33kDa, isoform A	12	12	362184	404451	468363	486927	422332	596906	-0.286371	0.660443
Q9VDY6	Q9VDY6_DROME	Polr2M	RNA polymerase II subunit M	6	6	26433.5	32877.1	34718.5	23439.7	19462.2	31607.9	0.335677	0.660403
Q7JXE1	Q7JXE1_DROME	bug	Bunker gear	2	2	31289.5	46278.6	43344.5	16348.5	38091.5	31284.8	0.49618	0.660371
Q7K2V9	Q7K2V9_DROME	Mvk	Mevalonate kinase	3	3	9630.62	8418.87	10434.1	6759.86	9744.36	6405.77	0.314154	0.659871
Q9VT74	Q9VT74_DROME	Dmel\CG6674	U5 small nuclear ribonucleoprotein TSSC4	4	4	20542.8	24179.3	25009.1	20867.3		20769.8	0.158972	0.659693
Q9V9T5	Q9V9T5_DROME	Mccc1	GM14617p	26	26	189950	189414	219651	195828	249123	243900	-0.2016	0.65959
Q59E01;Q8IPM6	Q59E01_DROME;Q8IPM6_DROME	Dmel\CG9795	FI02065p	5	5	29134.2	33431.1	31187.2	32162.7	22202.3	21653.6	0.302505	0.659146
Q9VB17	Q9VB17_DROME	Dmel\CG5611	IP11341p	12	12	87436.4	81212.6	103942	94596.3	104016	128409	-0.262647	0.65913
Q9W2K8	Q9W2K8_DROME	Hmg-2	High mobility group protein 2	3	3	15620	16685.6	23957.3	13035.1		15316	0.403817	0.658644
Q4U2Q5	Q4U2Q5_DROME	mus201	FI23547p1	8	8	32230.8	31107.9	30539.4	23461.8	31543.6	26541.7	0.203155	0.658556
M9PEK6;Q8IR55;M9NEG4;M9NGE4	M9NEG4_DROME;M9NGE4_DROME;M9PEK6_DROME;Q8IR55_DROME	mud	Mushroom body defect, isoform J	35	33	112505	150388	133615	116680	121370	100844	0.226516	0.657292
Q9VC06	Q9VC06_DROME	Dmel\CG11771	LD37516p	26	26	182634	180775	188835	186004	200160	188800	-0.0581658	0.656668
Q8IH24	MED31_DROME	MED31	Mediator of RNA polymerase II transcription subunit 31	2	2	35943.1	47119.6	44795	25464.4	36289.1		0.464984	0.655541
P23647	FUSED_DROME	fu	Serine/threonine-protein kinase fused	9	9	59460.4	59139.1	58713	60408.5	40215.1	44112.4	0.29287	0.655413
Q9W0A9	Q9W0A9_DROME	Dmel\CG7974	GM02612p	2	2	12784.5	14712.8	18803.4	8637.22	13206.7	13913.1	0.372807	0.655099
Q9VLI4	Q9VLI4_DROME	raw	Raw, isoform A	7	7	16200.1	15041.5	13827.3	15366.7	11634.5	10999.4	0.24611	0.654605
Q9VGC3	COG1_DROME	Cog1	Conserved oligomeric Golgi complex subunit 1	16	16	52334.9	54740.9	52497.5	54243.7	38322	41731.5	0.24879	0.654327
A0A0B4K620;A0A0B4K6S8;A4V2F2;B7Z0T3;Q0KIB9;Q7KNC5;Q8IPN9;Q8MSQ5;Q9VNA1;Q9VNA2	A0A0B4K620_DROME;A0A0B4K6S8_DROME;A4V2F2_DROME;B7Z0T3_DROME;Q0KIB9_DROME;Q7KNC5_DROME;Q8IPN9_DROME;Q8MSQ5_DROME;Q9VNA1_DROME;Q9VNA2_DROME	mtd	Oxidation resistance protein 1	18	18	61578.7	58000.1	58645.3	65616.2	59270.9	71412.9	-0.139368	0.653309
Q8SY33	GAWKY_DROME	gw	Protein Gawky	18	18	78612.3	83359.4	83408	80419.2	76059.7	64573	0.150631	0.652955
Q9VDT5	Q9VDT5_DROME	anon-WO02059370.13	Carboxypeptidase	13	13	343412	300058	392263	268081	284800	335868	0.220804	0.65259
Q9VDD7	S35B1_DROME	meigo	Solute carrier family 35 member B1 homolog	6	6	39074.8	36977.8	36252.5	40142.7	39819.4	50519.6	-0.216424	0.652386
Q9VSU6	Q9VSU6_DROME	Dhpr	Dihydropteridine reductase	9	9	146527	156055	180908	164057	183184	210937	-0.207239	0.651807
Q7PLE9	Q7PLE9_DROME	Rab21	Ras-related protein Rab-21	11	11	39753.1	34527.3	42112.1	42286.6	45401.4	64656.2	-0.388336	0.651503
Q9VDY8	Q9VDY8_DROME	vib	MIP08680p	15	15	230370	203779	229117	236373	230317	283463	-0.177597	0.651445
Q7KLG8	Q7KLG8_DROME	Septin5	Septin	4	4	19514.2	22267.1	21473.8	20480.9	16722.8	19807.3	0.149941	0.650971
O96838	FYV1_DROME	fab1	Putative 1-phosphatidylinositol 3-phosphate 5-kinase	10	10	27630.5	22567.8	25807.1	38926.5	30866.6	25802.5	-0.330842	0.650843
Q9VZD9	Q9VZD9_DROME	PMP34	Peroxisomal membrane protein 34, isoform A	6	6	40079.7	39486.3	50835.1	46620.4	48565.7	62616.8	-0.275168	0.650472
Q9W345	ZDHC8_DROME	Zdhhc8	Palmitoyltransferase ZDHHC8	7	7	30655.1	28635.5	27157.6	28784.1	25872.6	22893.9	0.156698	0.649979
Q7KLI1	APAF_DROME	Dark	Apoptosome protein Dark	18	18	24993.8	26054.5	26976	29680	32858.6	25863.5	-0.180157	0.649332
Q9VAC8	SAS6_DROME	Sas-6	Spindle assembly abnormal protein 6 homolog	5	5	27556	25195.5	24894.8	25068.9	22880	16443	0.270038	0.649199
Q8SY19	Q8SY19_DROME	Mgstl	Microsomal glutathione S-transferase 1	4	4	134785	131591	205533	150094	253321	253428	-0.47704	0.648966
Q9W2E3	Q9W2E3_DROME	NC2alpha	Negative cofactor 2alpha	2	2	35606.3	48453.8	52083.7	31439.5	36461	42055.9	0.3082	0.64814
Q9VT99	Q9VT99_DROME	Rbfox1	RNA-binding Fox protein 1, isoform J	2	2	23059.1	24327.4	21857.6	16798.8	23048.2	20176.4	0.206166	0.648103
Q9VGF5	Q9VGF5_DROME	Tango9	LP09696p	3	3	72560.1	70918.8	79521	79264.6	80426.8	103323	-0.238099	0.648031
Q9V3W0	UK114_DROME	UK114	RutC family protein UK114	9	9	99984.2	96062.4	121779	120276	110665	150679	-0.263901	0.645975
Q6NP69	Q6NP69_DROME	gfzf	GST-containing FLYWCH zinc-finger protein	19	19	156280	147100	151169	154383	124864	126200	0.164922	0.645276
Q9I7K5	TMEDE_DROME	eca	Transmembrane emp24 domain-containing protein eca	9	0	1022660	1012530	1185270	1028130	1462530	1486410	-0.304439	0.644862
Q9W261	RTF1_DROME	Rtf1	RNA polymerase-associated protein Rtf1	10	10	72284.4	74971.5	70348.1	55478.4	66446.9	71540	0.16963	0.644571
P54622	SSBP_DROME	mtSSB	Single-stranded DNA-binding protein, mitochondrial	9	9	861322	827132	1052540	877315	1264980	1424920	-0.380099	0.644378
P91929	NDUAA_DROME	ND-42	NADH dehydrogenase [ubiquinone] 1 alpha subcomplex subunit 10, mitochondrial	12	12	137429	125358	171163	174843	148113	189488	-0.239866	0.644231
Q9VSL6	Q9VSL6_DROME	GstO1	Glutathione S transferase O1	3	2	50230.2	62295.9	54482.5	57205.3	65723.2	62991.7	-0.154761	0.644151
P82890	PPAC1_DROME	primo-1	Low molecular weight phosphotyrosine protein phosphatase 1	6	6	66821.1	88128.8	88974.4	115480	79730.4	104961	-0.299353	0.643578
P20007	PCKG_DROME	Pepck1	Phosphoenolpyruvate carboxykinase [GTP]	7	6	95882.4	83488.9	74306.5	102260	98372.7	86820.9	-0.180332	0.643411
A0A4D6K4K0;Q9VXM6;X2JFM8	A0A4D6K4K0_DROME;Q9VXM6_DROME;X2JFM8_DROME	Dmel\CG16952	Uncharacterized protein, isoform H	3	3		1594.34	1537.31	576.665	1526.7	1168.08	0.521957	0.64332
P49630	RL36_DROME	RpL36	Large ribosomal subunit protein eL36	6	6	655268	648643	812964	900465	741946	1273900	-0.462208	0.643219
Q7KU01	Q7KU01_DROME	PNUTS	Phosphatase 1 nuclear targeting subunit, isoform D	17	17	33532.7	38271.3	29536.5	30948.4	25843.1	31155.4	0.204506	0.642884
Q7KTZ2	Q7KTZ2_DROME	Pi3K21B	Pi3K21B, isoform B	8	8	53019.4	48651.1	52221.2	57040.9	51511.5	54294.7	-0.0816026	0.642712
Q9VID9	Q9VID9_DROME	BEST:LD19244	Uncharacterized protein, isoform B	36	36	81884.4	92126.8	97339.8	82025.3	80034.9	86303.2	0.127708	0.642538
Q9VUJ2	Q9VUJ2_DROME	Reck	FI21605p1	7	7	32290.1	46674.1	46847.4	46237.3	59015.8	47593.5	-0.28082	0.642334
P52654	TF2AA_DROME	TfIIA-L	Transcription initiation factor IIA subunit 1	4	4	32781.3	32713.9	36335.6	27795.2	22462.6	34283.2	0.268451	0.641964
Q95RY2	Q95RY2_DROME	CG17014	LD01461p	10	1	73290.2	74874.3	98254.4	49051.1	81197.4	63475.1	0.347113	0.641819
Q9VBU2	Q9VBU2_DROME	RIOK2	Serine/threonine-protein kinase RIO2	12	12	97539.4	89587	78699.3	91246.8	64588.7	59051.7	0.306901	0.641714
Q9V3I5	JIL1_DROME	JIL-1	Chromosomal serine/threonine-protein kinase JIL-1	17	17	54684.3	57467.6	50946.6	53282.5	35562.1	47783.3	0.255491	0.641568
Q9VAM5	Q9VAM5_DROME	Brd8	Bromodomain containing 8	2	2	23667.4	26231.2	21546.7	21095.4	9114.35	21103.6	0.477505	0.639306
Q9VUW9	HIP14_DROME	Hip14	Palmitoyltransferase Hip14	6	6	22917.1	23847.5	24080.5	22389.2	23322	19751.9	0.113986	0.638581
P17336	CATA_DROME	Cat	Catalase	26	25	1347440	1315290	1445420	1518240	1472680	1368720	-0.0857201	0.638519
Q9VG61	Q9VG61_DROME	Dmel\CG5961	F-box only protein 9	9	9	31344.5	21425.8	24499.5	20202	22607.5	19701	0.305806	0.63799
Q9V9A7	MCCB_DROME	Mccc2	Probable methylcrotonoyl-CoA carboxylase beta chain, mitochondrial	18	18	97996.9	100414	115349	110137	113492	117388	-0.120183	0.637526
Q94513	Q94513_DROME	BEAF-32	Boundary element associated factor	10	10	117648	114892	147608	136694	137902	173116	-0.23601	0.63742
Q9VA69	Q9VA69_DROME	PH4alphaEFB	procollagen-proline 4-dioxygenase	18	18	195611	189020	246716	222581	235521	279624	-0.224652	0.636432
Q7K4L9	Q7K4L9_DROME	R5_2R:11947059..11948303	LD33689p	11	11	17944.6	16638.3	20188.9	15827.8	15367.2	17967.1	0.155887	0.636373
Q9VK68	PITH1_DROME	CG6153	PITH domain-containing protein CG6153	7	0	108013	104873	119268	91394	103338	108774	0.130127	0.635837
Q9VR42	Q9VR42_DROME	Dmel\CG3008	Serine/threonine-protein kinase RIO3	12	12	62433.7	62778.3	52474	59751.5	48377.8	47518.1	0.191049	0.635251
Q9VVX0	GEMI2_DROME	Gem2	Gem-associated protein 2	2	2	54792.6	60076.9	56438.7	60949.7	57413.5	61568.1	-0.070852	0.635179
Q9VYF8	COQ5_DROME	Coq5	2-methoxy-6-polyprenyl-1,4-benzoquinol methylase, mitochondrial	4	4	29429.4	34677	37366.7	33588.5	45780.8	40461.5	-0.239901	0.63468
Q9W045	Q9W045_DROME	BcDNA:SD08776	FI21255p1	5	4	26889.6	29971.1	39014.1	30812.8	45219.3	53682.7	-0.43612	0.634628
Q9VJD1	Q9VJD1_DROME	GCS2beta	Glucosidase 2 subunit beta	19	19	809995	909033	802299	861718	1258540	987511	-0.301696	0.634365
Q7K3Z3	Q7K3Z3_DROME	p47	GH01724p	23	23	311658	350730	428673	279031	312852	327140	0.247559	0.634326
Q24492	RFA1_DROME	RPA1	Replication protein A 70 kDa DNA-binding subunit	31	31	853230	834519	823640	845484	761052	773574	0.0774573	0.63292
Q7JYZ9	Q7JYZ9_DROME	GstE2	Glutathione S transferase E2	6	6	24440.7	29003.5	25737.9	26804.1	32727.8	42483.1	-0.365535	0.632767
Q9VD29	Q9VD29_DROME	Sar1	small monomeric GTPase	10	10	454417	517106	540642	526501	551772	691515	-0.226961	0.632335
Q9VCQ7	Q9VCQ7_DROME	Rassf	LD40758p	17	17	71179.8	69225.3	70368.8	74768.9	73491.8	69849.8	-0.049363	0.63173
Q9VZ71	Q9VZ71_DROME	Dmel\CG15211	RE01453p	2	2	12149.2	19039.4	18404	14974	40367.6	31270.2	-0.804439	0.631298
Q7K0D3	Q7K0D3_DROME	Dmel\CG12909	CG12909 protein	14	14	185960	212622	190082	201872	207707	223984	-0.106044	0.630304
Q9VF81	TMTC4_DROME	Tmtc4	Protein O-mannosyl-transferase Tmtc4	3	3	20995.9	19434	27542	12782.5	23089.5	15268	0.410486	0.630147
A0A0B4LFQ3;A0A0B4LFV0;A0A0B4LGY8;A1ZBH7;A1ZBH8	A0A0B4LFQ3_DROME;A0A0B4LFV0_DROME;A0A0B4LGY8_DROME;A1ZBH7_DROME;A1ZBH8_DROME	hppy	Mitogen-activated protein kinase kinase kinase kinase	11	11	50945.9	53989.7	48477.9	49909.7	47279.6	37564.5	0.187099	0.629921
Q8MV48	GALT7_DROME	Pgant7	N-acetylgalactosaminyltransferase 7	22	22	112759	122836	126822	135091	122679	127892	-0.0896864	0.629813
C4NYP8;Q86DS1	F10A1_DROME;F10A2_DROME	HIP;HIP-R	Hsc70-interacting protein 1	16	0	573097	562324	646321	525830	465888	595052	0.167195	0.627845
M9PBE2	HAKAI_DROME	Hakai	E3 ubiquitin-protein ligase Hakai	2	2	4966.86	6756.56	5037.11	11259.6		7808.8	-0.771079	0.627457
Q9V3W9	Q9V3W9_DROME	Rad23	UV excision repair protein RAD23	19	19	274361	270584	356889	208075	273246	270894	0.261717	0.627336
M9PEJ9;M9PF10;Q9VSM4	M9PEJ9_DROME;M9PF10_DROME;Q9VSM4_DROME	Dmel\CG5989;anon-66Db	Uncharacterized protein, isoform B	4	0	15877.2	15932.6	20501.8	22393.9		19230.1	-0.255247	0.62694
P13706	GPDA_DROME	Gpdh1	Glycerol-3-phosphate dehydrogenase [NAD(+)], cytoplasmic	14	14	73290.1	75495.7	79075.5	92961.5	77226.9	81069.2	-0.141011	0.626808
P91638	P91638_DROME	smid	Smallminded protein	28	28	206895	216511	212857	197032	193958	214162	0.0723257	0.626425
Q94515	DEGS1_DROME	ifc	Sphingolipid delta(4)-desaturase DES1	7	7	39237.1	26993.4	62589.1	83177.5	38596.7	87035.9	-0.696839	0.624938
Q9VTH0	PLOD_DROME	Plod	Procollagen-lysine,2-oxoglutarate 5-dioxygenase	11	11	38793.3	38845.4	47749.9	48611.4	43684.8	47898.1	-0.161022	0.624747
Q9VU02	SMD1_DROME	SmD1	Probable small nuclear ribonucleoprotein Sm D1	5	5	225127	167028	181869	266018	186030	338355	-0.461477	0.62385
A0A0B4LFH2;Q7JUP3	A0A0B4LFH2_DROME;Q7JUP3_DROME	casp	Caspar, isoform C	15	15	109172	118994	117044	117115	91552.9	99330.8	0.16455	0.623838
Q9W0S8	WAGC_DROME	wac	Augmin complex subunit wac	4	4	39665.8	44331.9	50558.4	21695.9	44376.5	35803.9	0.401389	0.623714
Q9VJ87	CWC22_DROME	ncm	Pre-mRNA-splicing factor CWC22 homolog	11	11	15642	20623.5	21777	19824.6	23033.2	28510	-0.298164	0.623559
Q24208	IF2G_DROME	eIF2gamma	Eukaryotic translation initiation factor 2 subunit 3	30	25	843922	841120	893699	865287	1010550	912877	-0.112933	0.622773
P23128	DDX6_DROME	me31B	ATP-dependent RNA helicase me31b	17	17	222879	221608	212148	266113	227452	226926	-0.133889	0.622388
P54399	PDI_DROME	Pdi	Protein disulfide-isomerase	47	47	2701230	2638260	3216230	2892060	3439980	3235820	-0.161307	0.622278
Q8IH14	Q8IH14_DROME	ssx	Protein sex-lethal	13	12	91394.8	77826.3	95443.3	76158.6	66821.8	87938.4	0.196779	0.622015
Q7JXF7	SEELE_DROME	sel	Protein seele	8	8	383173	435995	494004	430179	561503	536778	-0.219023	0.621563
Q9W289	Q9W289_DROME	GM130	Golgi matrix protein 130 kD	32	32	126384	133014	131565	115825	123805	130478	0.0790858	0.621357
Q9VLB7	Q9VLB7_DROME	Gdi	Rab GDP dissociation inhibitor	33	33	1167110	1151710	1287410	1289340	1289730	1237170	-0.0816605	0.620618
Q9VNG0	MED27_DROME	MED27	Mediator of RNA polymerase II transcription subunit 27	8	8	88930.4	79527	89789.9	101232	84004.4	107176	-0.179251	0.620583
M9PGH7;Q95RU8	M9PGH7_DROME;Q95RU8_DROME	G9a	G9a, isoform B	11	11	19284.8	18455.2	14846.5	15397.6	16807.2	13175.1	0.212639	0.61948
O76324	DCO_DROME	dco	Discs overgrown protein kinase	9	9	131928	123387	150933	164262	132507	167487	-0.19256	0.618985
Q9Y114	Q9Y114_DROME	anon-WO0172774.24	UBX domain-containing protein 4	23	23	210633	207629	248059	170782	209520	210040	0.174666	0.618943
Q9VJD3	COG5_DROME	fws	Conserved oligomeric Golgi complex subunit 5	21	21	110997	114451	103938	111805	86323.9	94659.8	0.169919	0.618312
Q9VJY6	RL24_DROME	RpL24	Large ribosomal subunit protein eL24	11	11	675136	648560	708899	932563	643972	1051310	-0.370557	0.617999
Q7JQ32	GC76C_DROME	Gyc76C	Receptor-type guanylate cyclase Gyc76C	2	0	14035.8	10602.4	10668.7	18132.9	15733.3	11331.9	-0.356312	0.617903
Q9VLC1	FUCTB_DROME	FucTB	Alpha-(1,3)-fucosyltransferase B	11	11	49705.3	51358.1	57259.8	44689.1	49478.8	51511.3	0.120078	0.617708
Q9VSZ0	Q9VSZ0_DROME	Srg3	Uncharacterized protein, isoform A	3	3	439131	468875	750450	188241	588034	186891	0.783984	0.617176
Q9VAP6	Q9VAP6_DROME	Atg14	Autophagy-related 14	2	2	94516.2	86068.2	85385.1	72391.3		48206.2	0.556098	0.617162
Q9VM97;Q8T0I9	Q8T0I9_DROME;Q9VM97_DROME	Tsp	GH27479p	8	8	37443.2	42407.4	50045.2	46052	50107	51556.1	-0.185463	0.614618
Q9W2S1	Q9W2S1_DROME	Tango5	FI17817p1	6	6	34615.1	25027.8	26746.4	61030	25387.6	51823.7	-0.678264	0.614479
Q8SX35	Q8SX35_DROME	Rnf11	GEO07743p1	4	4	23534.2	26282.6	34214.6	30582.4	35491.2	33489.1	-0.244677	0.613334
Q9VTV9	Q9VTV9_DROME	Pbgs	Delta-aminolevulinic acid dehydratase	7	7	67207	77088.7	74895.1	57554.8	70053.5	70131.9	0.148581	0.613274
Q94523	SDHA_DROME	SdhA	Succinate dehydrogenase [ubiquinone] flavoprotein subunit, mitochondrial	22	22	562955	551359	563334	548272	656806	634198	-0.132698	0.613245
Q9V3H7	Q9V3H7_DROME	Sr-CI	SR-CI	6	5	139170	165414	135783	171652	208240	147224	-0.259414	0.61273
Q7K012	Q7K012_DROME	Bap55	Brahma associated protein 55kD	17	17	378893	385429	419552	376833	382434	363614	0.0763105	0.611849
A8DYY5	RPAP2_DROME	CG34183	Putative RNA polymerase II subunit B1 CTD phosphatase RPAP2 homolog	3	3	21959.3	23507.9	30089.5	13341.6	22959.6	22658.1	0.35784	0.611594
Q9VF28	Q9VF28_DROME	Arpc3A	Actin-related protein 2/3 complex subunit 3	6	6	44912.9	60561	59478.3	109773	49385.2	92531.9	-0.6096	0.611554
Q9W3Q2	Q9W3Q2_DROME	Dmel\CG12155	SD08447p	3	3	40771.3	29884.7	32497.6	34228.4	19157.6	27203	0.356139	0.611081
Q7K4L8	Q7K4L8_DROME	Dmel\CG7878	RNA helicase	17	17	240814	270436	249039	129571	261256	184812	0.401384	0.610871
Q07436	EXPA_DROME	ex	Protein expanded	7	7	10156.4	9018.04	9425.07	9838.75	6772.86	7566.42	0.242294	0.610399
Q9VMB3	Q9VMB3_DROME	BcDNA:LD22339	5'-deoxynucleotidase HDDC2	5	5	14282	13539.4	13792.9	13344.1	9000.09	12700.7	0.247875	0.610393
Q9VCU6	Q9VCU6_DROME	HP1c	Heterochromatin protein 1c	2	2	51304.6	50536.1	45323.5	42237.4	47693.3	46878.5	0.105262	0.61021
A0A0B4LFW5;A0A0B4K7X5;A0A0B4LG29;A0A0B4LG72;E1JGQ3;Q9W2J6	A0A0B4K7X5_DROME;A0A0B4LFW5_DROME;A0A0B4LG29_DROME;A0A0B4LG72_DROME;E1JGQ3_DROME;Q9W2J6_DROME	Gyg	glycogenin glucosyltransferase	4	4	35804.2	39893.2	34582.5	19886.4	31156.3	36130.9	0.339207	0.609797
Q9VLF6	U585_DROME	CG18661	UPF0585 protein CG18661	3	0	21049.9	30315	26662.5	25489.7	37953.5	33298.7	-0.31016	0.609432
A1ZBE9	A1ZBE9_DROME	MetRS	Methionine--tRNA ligase, cytoplasmic	39	39	262583	255354	241320	255178	232844	228447	0.083684	0.609305
Q9V3Y5	Q9V3Y5_DROME	BcDNA.LD23634	BcDNA.LD23634	30	30	135116	126578	136965	117018	134196	122167	0.0945067	0.60879
Q9V3R3	Q9V3R3_DROME	Dmel\CG3704	GPN-loop GTPase	12	12	82868.2	86930	81991.1	99973.1	85861.1	87406.2	-0.117954	0.608774
Q9V411	NOG1_DROME	Non1	Nucleolar GTP-binding protein 1	34	34	234767	219241	189880	305533	233225	227304	-0.250651	0.608567
A1Z9D7	A1Z9D7_DROME	arr	Low-density lipoprotein receptor-related protein	8	8	16140	20402.4	21508.6	17193.7	16493.4	16441.3	0.211693	0.608435
Q9VGP6	PFD3_DROME	mgr	Prefoldin subunit 3	11	11	248432	298610	308852	289913	318555	358634	-0.176236	0.608273
Q9V780	LAP1_DROME	Lap1	Protein lap1	3	3	17374.8	15459.5	23236.4	15235.7		14593	0.325583	0.608168
Q9W3Z4	Q9W3Z4_DROME	Dmel\CG3342	GH18625p	10	10	21929.3	27026.2	29648.9	18146.2	22205.1	25557.9	0.25413	0.608053
A1Z6R4	A1Z6R4_DROME	Spn42Dc	Serpin 42Dc, isoform A	8	8	111243	116046	142020	120312	154020	157238	-0.224766	0.608033
Q9V3A8	Q9V3A8_DROME	ergic53	Ergic53, isoform A	17	17	606971	562696	689685	600477	795880	760480	-0.214117	0.608033
P48809	RB27C_DROME	Hrb27C	Heterogeneous nuclear ribonucleoprotein 27C	13	13	385420	374891	425028	453037	390319	443645	-0.118713	0.606884
Q9VCW6	Q9VCW6_DROME	Gclm	GCS light chain	14	14	264732	277894	275737	273967	254334	231861	0.106434	0.606741
Q9VB46	APMAP_DROME	Hmu	Adipocyte plasma membrane-associated protein Hemomucin	19	19	690424	747072	830580	602387	537481	777826	0.242096	0.606567
Q8IR72	Q8IR72_DROME	Dmel\CG32638	FI19011p1	2	2	433126	435927	552780	544565	498477	744754	-0.33043	0.606468
Q8IQ94	Q8IQ94_DROME	BcDNA:RH61042	FI09328p	3	3	86462	72289.7	60719.9	43934.6		63529.2	0.445221	0.606369
Q9VG00	Q9VG00_DROME	l(3)87Df	Cytochrome c oxidase assembly protein COX20, mitochondrial	3	3	54221.9	55767	54996.5	52919.4	71699.4	68349.4	-0.226025	0.606199
Q9VPJ9	Q9VPJ9_DROME	CK02656	Uncharacterized protein, isoform B	19	3	390505	398465	391832	441798	445137	386167	-0.108581	0.606058
A0A021WW64;Q8SYH8	A0A021WW64_DROME;Q8SYH8_DROME	CG17159;FBgn0058460	Uncharacterized protein, isoform G	2	0	13420.7	9007.48	9448.12	6848.59		9166.78	0.408065	0.605582
Q9VL57	Q9VL57_DROME	Dmel\CG4658	RE10231p	16	16	85428.5	81448	86276.7	84980.2	76619.5	79503.3	0.0703611	0.605326
Q9VSL8;M9PEJ8	M9PEJ8_DROME;Q9VSL8_DROME	rhea	Rhea, isoform H	73	73	215613	221563	223104	226096	175158	182776	0.177035	0.604195
Q9VVU5	CSN1_DROME	CSN1b	COP9 signalosome complex subunit 1b	13	13	123305	161913	169195	102539	123788	148924	0.276148	0.60414
Q9W2Y3	NNRE_DROME	Naxe	NAD(P)H-hydrate epimerase	5	5	43624.2	46235.3	47136	45537.6	58305.7	50816.9	-0.174973	0.603961
A1Z6M0	A1Z6M0_DROME	Bap170	Brahma associated protein 170kD	18	18	21285.1	25472.8	24747.3	18802.9	24096.2	20328.5	0.177494	0.603343
Q7KLX3	Q7KLX3_DROME	Tapdelta	Translocon-associated protein subunit delta	7	7	348938	348739	479793	413579	454705	594742	-0.313265	0.60326
Q9V9Q4	Q9V9Q4_DROME	Dmel\CG1416	LD43819p	24	24	935175	920575	1000400	742503	970557	826788	0.16933	0.602356
Q9W363	Q9W363_DROME	mxc	Multi sex combs, isoform A	16	16	21763	27476.8	22845.9	23006	19054.4	21348.5	0.185028	0.602218
Q9VEP1	TRM71_DROME	Trm7-32	tRNA (cytidine(32)-2'-O)-methyltransferase	2	2	58481.8	65879.9	71049.6	66171.6	54552.9	50182.3	0.193304	0.602158
Q9VZX8	Q9VZX8_DROME	Dmel\CG12093	AT02196p	5	5	21320.8	21578.7	21243.5	20828	26283.3	30527.1	-0.275479	0.601859
Q9V6L9	FBSP1_DROME	Fsn	F-box/SPRY domain-containing protein 1	3	3	32420.7	37490.8	37731.4	34591	33944.2	27557.6	0.163753	0.601674
A0A1Z1CH00;Q9W584;X2JDV3	A0A1Z1CH00_DROME;Q9W584_DROME;X2JDV3_DROME	mei-38	Meiotic 38, isoform C	8	8	26440.1	28677.8	29153.7	27726.9	35577.9	31721.7	-0.173283	0.601588
Q9VSR7	Q9VSR7_DROME	ValRS-m	valine--tRNA ligase	10	10	78073.6	82420.3	86310.7	87770.9	85112.1	85209.6	-0.0645195	0.601563
M9PHK8;E1JJH6;E8NH13;M9NGZ2;M9PJI4	E1JJH6_DROME;E8NH13_DROME;M9NGZ2_DROME;M9PHK8_DROME;M9PJI4_DROME	dlg1	Discs large 1, isoform N	29	29	115923	118774	123138	111644	98009	119008	0.122694	0.601371
P08645	RAP1_DROME	Rap1	Ras-related protein Rap1	7	7	464531	532164	566921	508485	622913	698308	-0.226726	0.601355
P29845	HSP7E_DROME	Hsc70-5	Heat shock 70 kDa protein cognate 5	55	55	3577760	3523800	4110880	4018550	3823680	4356970	-0.121686	0.60106
Q9V3D6	CPSF2_DROME	Cpsf100	Probable cleavage and polyadenylation specificity factor subunit 2	16	16	30377.5	30306.1	32119.3	28690.2	27940.6	31270.1	0.078292	0.601004
Q9V3C4	Q9V3C4_DROME	Gem3	RNA helicase	6	6	30361.4	29486	30177.4	30432.5	26621.8	27483.2	0.090731	0.600873
Q9VAH9	INT11_DROME	IntS11	Integrator complex subunit 11	17	17	208841	208735	196987	206266	162698	185978	0.147224	0.600384
Q0E9F9	Q0E9F9_DROME	Dmel\CG2915	Zinc carboxypeptidase A 1	15	15	67048.2	71210.6	81924.6	72626.2	84710.9	94297.2	-0.192623	0.599983
A1Z784	A1Z784_DROME	Acc	Acetyl-CoA carboxylase, isoform A	103	103	231461	230330	224863	305654	262354	227185	-0.211722	0.599832
Q9VQK7	Q9VQK7_DROME	Sf3b2	LD45152p	19	19	80268.3	77853.9	91283.4	69164.9	65594.2	84946.5	0.182922	0.599682
Q9VNI5	Q9VNI5_DROME	Dmel\CG10979	LD10772p	3	3	24048.4	23041.7	20746.8	19200		13308.8	0.476277	0.599513
A0A0B4K7W1	A0A0B4K7W1_DROME	scrib	Scribble, isoform Q	31	31	70601.7	72042.6	68775.9	72276.1	58938.8	52659.9	0.201389	0.599474
Q7JWI7	Q7JWI7_DROME	hrm	Hermes, isoform A	10	10	51929.1	50460.8	51140.1	62649.4	50283.5	57738	-0.152697	0.598769
Q9VWY7	Q9VWY7_DROME	Mvb12	Multivesicular body subunit 12A	6	6	52310.2	48885.3	61044	52159.2	44600.9	47892.3	0.165535	0.598161
Q8SYL0	Q8SYL0_DROME	PGS1	CDP-diacylglycerol--glycerol-3-phosphate 3-phosphatidyltransferase	18	18	51889.2	48838.7	49384.8	59863.9	51716.4	51505.6	-0.119586	0.597756
Q9VSE2	HELQ_DROME	mus301	Helicase POLQ-like	6	6	35828.9	41993.5	33773.4	32954.2	36545.8	25309.2	0.235184	0.597652
Q9VEV4	CL16A_DROME	ema	Protein CLEC16A homolog	8	8	17396	21701.1	20659.7	20028.5	14119.7	16924	0.226565	0.597091
Q7KVD1	Q7KVD1_DROME	trio	Trio, isoform A	50	50	94196.6	92120.4	84550.1	93277	73053.9	65539.1	0.224269	0.596904
Q8IQ27	UBP2_DROME	Usp2	Ubiquitin carboxyl-terminal hydrolase Usp2	4	4	14902.1	13200.4	12899.1	12635.5	12945.3	8206.63	0.279194	0.59667
O77134	O77134_DROME	ATPsynE	ATP synthase F(0) complex subunit e, mitochondrial	2	2	140932	156677	245653	164977	292708	342461	-0.558615	0.596342
Q9VXW3	Q9VXW3_DROME	Dmel\CG12608	LD30439p	11	6	105705	115514	113201	108470	88840.7	107140	0.135453	0.596274
Q9VGV0	Q9VGV0_DROME	Dmel\CG14695	IP09589p	8	8	130450	128402	151842	119677	94899.3	136928	0.224522	0.595735
Q9VWD4	Y4230_DROME	CG14230	Probable RNA-binding protein CG14230	14	14	55223.1	54539	52258.4	65884	52512	62597.2	-0.159759	0.595664
Q8T079	GLYR1_DROME	Ndf	Cytokine-like nuclear factor N-PAC	26	26	713106	780429	753448	847867	735052	833970	-0.105162	0.595482
Q9VIZ1	Q9VIZ1_DROME	DCTN6-p27	Dynactin subunit 6	4	4	61113.1	57221.4	67153.2	63309	45328.2	51681.8	0.210378	0.595299
Q960W0	Q960W0_DROME	Dmel\CG31643	LD32258p	2	2	2581.8	3985.71		5363.84		4154.87	-0.53542	0.593684
M9PFR6;Q9XZ03	M9PFR6_DROME;Q9XZ03_DROME	mbf1	Multiprotein bridging factor 1, isoform E	8	8	139579	160740	201884	109791	149127	151392	0.291556	0.593681
Q9VV41	OSGEP_DROME	Tcs3	Probable tRNA N6-adenosine threonylcarbamoyltransferase	8	8	51056	52851.8	52921.2	74648.7	51487.9	62342.7	-0.265214	0.5936
Q7JZE8	Q7JZE8_DROME	Dmel\CG8323	RE38146p	4	3	21041.7	14722.2	22717.1	19932	26860.1	24368.9	-0.283119	0.593312
Q9W379	ZPR1_DROME	Zpr1	Zinc finger protein ZPR1	16	16	207633	232963	239024	245004	249752	231016	-0.0947881	0.593203
Q9XZ10	Q9XZ10_DROME	Vha100-1	V-type proton ATPase subunit a	25	24	343253	334042	363371	404444	336552	411041	-0.14668	0.592915
Q9V9M8	NUBPL_DROME	Nubpl	Iron-sulfur cluster transfer protein Nubpl	7	7	36017.2	36932	35468.2	42836.1	35414.4	49899.2	-0.241234	0.592382
Q94533	Q94533_DROME	S6k	Ribosomal protein S6 kinase	17	17	549831	532410	571523	519041	443840	546957	0.13136	0.59233
Q9VJ77	Q9VJ77_DROME	Dmel\CG15160	FI24106p1	7	7	24608.7	30193.8	27919.2	24373.6	26389	24367.2	0.138881	0.592261
Q9VVU2	Q9VVU2_DROME	RpL26	GEO07453p1	16	15	633790	676867	850978	648083	1125050	1157370	-0.439025	0.591056
B7YZX9	B7YZX9_DROME	CG11016	Uncharacterized protein, isoform B	3	1	26118.9	21079.3	28708.6	29599.2	25501.5	35405.7	-0.253791	0.590995
Q9VWG0	SHAWN_DROME	Shawn	Solute carrier family 25 protein Shawn	6	6	24373.1	28172.9	31095.9	32983.4	27411.7	35740.1	-0.200839	0.58956
Q9VJP9	Q9VJP9_DROME	Uxt	GEO12025p1	2	2	9719.79	9497.44		12099.2		15856.6	-0.540747	0.589163
M9PCC4;M9PI47;Q8IQH9;Q8IQI0;Q9XZ09	M9PCC4_DROME;M9PI47_DROME;Q8IQH9_DROME;Q8IQI0_DROME;Q9XZ09_DROME	Sap130	Sin3A-associated protein 130, isoform G	13	13	51290.6	48866.4	51062.8	44542.5	50574.5	47951.6	0.07994	0.589163
Q94915	REG2_DROME	Reg-2	Rhythmically expressed gene 2 protein	5	5	24937.6	25718.3	36612.5	31124.3	34318.9	49787.2	-0.40099	0.58872
P20432	GSTD1_DROME	GstD1	Glutathione S-transferase D1	7	5	1508540	1676410	1369430	1536930	1261720	1239230	0.173657	0.588452
Q27294	CAZ_DROME	caz	RNA-binding protein cabeza	7	7	219533	197682	254433	220637	267562	281191	-0.19601	0.588218
Q9VU43	Q9VU43_DROME	Srrm1	Serine/arginine repetitive matrix protein 1	3	3	10854.3	7234.56	9813.67	18801.5	8541.23	14341.3	-0.579099	0.58792
Q9VW71	FAT2_DROME	kug	Fat-like cadherin-related tumor suppressor homolog	43	43	82950.6	92839.1	105356	102934	115933	96502.7	-0.165726	0.587849
Q9Y124	Q9Y124_DROME	BcDNA.GH08385	BcDNA.GH08385	11	11	42357	52292.8	52291	44287.5	38819.2	47283.2	0.172403	0.587833
P25991	SUF_DROME	su(f)	Protein suppressor of forked	24	24	86181	83512.1	89575.3	92286.2	85981.1	91454.4	-0.0570252	0.586959
Q9V9S4	Q9V9S4_DROME	Dmel\CG2003	Putative inorganic phosphate cotransporter	3	3	15536.4	14975.6	9164.38	17012.6	20851.7	13456.4	-0.37126	0.586869
P22058	CPD1_DROME	D1	Chromosomal protein D1	10	10	133366	122775	175364	143482	178389	226659	-0.346193	0.586515
Q9VY87	Q9VY87_DROME	CtsB	Cathepsin B, isoform A	6	6	173498	198155	296311	265970	272569	303050	-0.333345	0.586466
Q9VCQ6	Q9VCQ6_DROME	CenB1A	Centaurin beta 1A	15	15	41256.5	36396.7	39028.5	36429.7	28986.8	38132.1	0.17227	0.58632
Q9VU38;Q9VU39	Q9VU38_DROME;Q9VU39_DROME	Adk2	Adenosine kinase	6	6	121788	122328	116455	177822	121177	139400	-0.281961	0.585762
Q9VP05	MED1_DROME	MED1	Mediator of RNA polymerase II transcription subunit 1	18	18	50132.9	57684.3	47275.1	49880.3	48117.6	37900.8	0.190595	0.584577
Q9VU77	JMJD7_DROME	JMJD7	Bifunctional peptidase and (3S)-lysyl hydroxylase JMJD7	2	2	18307.7	12898.2		19328	24392.7	18535.3	-0.411432	0.58444
O76932	PP4C_DROME	Pp4-19C	Serine/threonine-protein phosphatase 4 catalytic subunit	10	10	217437	232207	234698	225669	282251	251714	-0.150587	0.583518
Q9VHM3	Q9VHM3_DROME	M1BP	LD30467p	7	7	78156.7	74890.8	82395.8	86336.7	77178.3	91759.6	-0.11667	0.583156
Q9VQ79	AIFM1_DROME	AIF	Putative apoptosis-inducing factor 1, mitochondrial	16	16	155105	131493	148888	148726	153857	173204	-0.12769	0.583107
P40423	SQH_DROME	sqh	Myosin regulatory light chain sqh	7	7	283476	341370	474937	389367	457051	532940	-0.326778	0.58299
Q7K511	Q7K511_DROME	D2hgdh	D-2-hydroxyglutarate dehydrogenase, mitochondrial	24	24	144103	161543	157769	150294	177075	183335	-0.140183	0.582786
Q9W3R9	Q9W3R9_DROME	Dmel\CG1677	FI03239p	10	10	96991.3	96710.9	108506	99658.8	86285.5	94688.2	0.106861	0.582311
Q9VAM9	MESH1_DROME	Mesh1	Guanosine-3',5'-bis(diphosphate) 3'-pyrophosphohydrolase MESH1	8	8	85640.9	88150.2	92817	109195	86593.3	101239	-0.155875	0.582306
P13468	K10_DROME	fs(1)K10	DNA-binding protein K10	3	3	17267.6	21179.2	23308.8	17479.9	18677.1	17449	0.204175	0.582194
Q9W2N0	CAPZA_DROME	cpa	F-actin-capping protein subunit alpha	16	16	944485	827282	1110030	1005320	1061750	1239250	-0.198258	0.581237
Q9VSM9	Q9VSM9_DROME	Cdc6	Cell division control protein	4	4	12456.1	15613.3	12428.6	14783.2		15442.5	-0.162888	0.578587
Q9VAP3	CTL12_DROME	Ctl2	Choline transporter-like 2	9	9	96615.4	107297	102040	89568.2	86490.2	104277	0.126153	0.578314
M9PBX3;Q9VQF1	M9PBX3_DROME;Q9VQF1_DROME	Dmel\CG31689	Uncharacterized protein, isoform H	6	5	27675.4	26169.4	31401	75076.1	29675.4	42587.5	-0.789439	0.578013
X2JCI4	X2JCI4_DROME	norpA	1-phosphatidylinositol 4,5-bisphosphate phosphodiesterase	8	8	36630.7	31015.9	31162.2	32486.2	29988.7	26338.9	0.153856	0.577559
O44424	ESS2_DROME	Es2	Splicing factor ESS-2 homolog	5	5	55404.6	45496.9	41298.6	43923.3	37233.1	41835	0.209365	0.577301
Q9VBU4	Q9VBU4_DROME	Dmel\CG11858	Peptidyl-prolyl cis-trans isomerase	5	5	15783.3	16441.2	22194.9	20248.3	20073	31200.5	-0.394262	0.576609
Q23979	MY61F_DROME	Myo61F	Unconventional myosin IC	44	44	190516	188394	211435	200242	169836	172293	0.122278	0.576035
Q9VHL1	Q9VHL1_DROME	Dmel\CG9839	LD40589p	5	5	10186.2	12027.6	12895.7	20963.1	12811.5	13318	-0.423639	0.575619
Q7K4C7	Q7K4C7_DROME	Pcyt1	choline-phosphate cytidylyltransferase	12	7	141304	126512	160355	146553	162246	165135	-0.146499	0.575101
Q24478	CP190_DROME	Cp190	Centrosome-associated zinc finger protein Cp190	31	31	275589	299725	296238	292978	347136	305997	-0.118423	0.57468
Q95SP2	HRD1_DROME	sip3	E3 ubiquitin-protein ligase HRD1	7	7	25866.1	23812.4	29182.7	36870.3	24083.1	39456.5	-0.348514	0.574376
Q9V3D2	HEM6_DROME	Coprox	Oxygen-dependent coproporphyrinogen-III oxidase	16	16	272697	245312	324132	314695	287762	391203	-0.23869	0.574145
O61305	DDX19_DROME	Dbp80	DEAD-box helicase Dbp80	18	18	75407.7	82938.8	87506.2	51667.4	82504.9	70867	0.261894	0.574133
Q9VVA7	Q9VVA7_DROME	TSG101	Tumor suppressor protein 101	18	18	359626	367652	435224	275125	383711	347427	0.208226	0.573492
Q9VTG7	B3G2P_DROME	GlcAT-P	Galactosylgalactosylxylosylprotein 3-beta-glucuronosyltransferase P	2	2	10353.6	12251.3	17560.3	13226.7	18938.3	19298.2	-0.357595	0.573444
Q9VN50	EI3F1_DROME	eIF3f1	Eukaryotic translation initiation factor 3 subunit F-1	10	10	712795	676939	700354	696648	787239	964914	-0.228512	0.572987
Q9VVL8	Q9VVL8_DROME	TrpRS-m	Tryptophan--tRNA ligase, mitochondrial	14	14	138443	126517	167678	165462	145643	202445	-0.247344	0.572844
Q9VW12	U389_DROME	CG9231	UPF0389 protein CG9231	4	0	35698.6	28586.5	36204.6	41335	32422.3	50427.5	-0.305441	0.572584
Q9VXQ3	Q9VXQ3_DROME	Mvd	Diphosphomevalonate decarboxylase	10	10	79798	82422.9	79280.3	81003.8	62121.5	73461.4	0.157086	0.572556
O76877	O76877_DROME	Dmel\CG3719	EG:132E8.3 protein	3	3	15167.8	14599.7	19358.2	19916.3	18972.6	37485.7	-0.636615	0.572548
Q9VVW2	Q9VVW2_DROME	Ugt316A1	LD38128p	5	5	60845.4	48867	59651.9	61193.9	58090.4	71745.6	-0.173669	0.570867
Q9V3A7	Q9V3A7_DROME	glu	Structural maintenance of chromosomes protein	51	51	112107	116309	96991.8	107506	98695.4	87475.7	0.148018	0.570393
Q9U1K7	Q9U1K7_DROME	EG:140G11.5	Thioredoxin domain-containing protein 17	6	6	283118	328045	313029	276502	463212	473082	-0.392072	0.569937
P23226	MA205_DROME	Map205	205 kDa microtubule-associated protein	38	38	655170	675926	698334	689864	591007	613881	0.0990655	0.568989
Q9VWA8	FRG1_DROME	FRG1	Protein FRG1 homolog	6	6	33965.8	36965.4	37514.6	35713.8	30993.1	34721.9	0.0965068	0.567853
Q9W2L2	Q9W2L2_DROME	Magi	LD27118p	11	11	30609.5	34892.3	34648	33163.4	29347	30766.4	0.102569	0.56777
Q9VYR0	LSM12_DROME	Lsm12a	LSM12 homolog A	3	3	110675	140131	148280	140873	154873	154676	-0.174578	0.567735
Q9VLM8	SYAC_DROME	AlaRS	Alanine--tRNA ligase, cytoplasmic	46	46	854761	837083	856176	1050450	924484	844069	-0.145808	0.567312
M9PB45;Q9VMM4	M9PB45_DROME;Q9VMM4_DROME	Dmel\CG14005	Uncharacterized protein, isoform B	2	2	15211.4	11959.4	15211	14422.1	15970.1	17248.8	-0.168759	0.56705
P46824	KLC_DROME	Klc	Kinesin light chain	24	24	166301	184191	192780	147861	184790	158116	0.146636	0.566566
Q9W2V9	Q9W2V9_DROME	l(1)G0289	LD40707p	10	10	310561	328671	428166	343282	449876	541648	-0.322532	0.566363
A0A0B4KET5;A0A0B4KEY4;E1JH90;E1JH91	A0A0B4KET5_DROME;A0A0B4KEY4_DROME;E1JH90_DROME;E1JH91_DROME	Patronin	Patronin, isoform J	37	37	112993	116365	115818	119526	92532.5	93034.6	0.178083	0.565653
Q24537	HMG2_DROME	Dsp1	High mobility group protein DSP1	6	6	220602	249605	274281	120608	221452	237962	0.360141	0.565611
Q8T014	Q8T014_DROME	Dmel\CG11537	LD40292p	2	2	54475.2	47910.7	64539.3	47192.4	49910.1	48127.9	0.200858	0.565578
Q7K3M9	Q7K3M9_DROME	Dmel\CG8195	Solute carrier family 35 member F5	2	2	5780.76	4390.12	6594.94	6222.62		6961.57	-0.238248	0.565433
Q9VSR3	ORB2_DROME	orb2	Translational regulator orb2	3	2	14107.3	16206.9	12439.6	17436.4	17278.3	13998.2	-0.188251	0.564202
C0HKA0;C0HKA1	RS14A_DROME;RS14B_DROME	RpS14a;RpS14b	Small ribosomal subunit protein uS11A	10	0	2168530	2500180	2796720	2429220	2969560	3589590	-0.267834	0.563932
A0A0B4LFR4;Q7K110	A0A0B4LFR4_DROME;Q7K110_DROME	OstDelta	Dolichyl-diphosphooligosaccharide--protein glycosyltransferase subunit 2	30	30	1382550	1355630	1522140	1510570	1425790	1593420	-0.0884792	0.563334
O62602	O62602_DROME	lic	mitogen-activated protein kinase kinase	19	19	265193	274491	280910	277045	277232	293576	-0.0471455	0.56283
O77477	O77477_DROME	LD24471	LD24471p	13	13	118362	117481	144723	125042	150102	153693	-0.172283	0.562782
Q9VFJ2	RM11_DROME	mRpL11	Large ribosomal subunit protein uL11m	3	3	70381.6	83085.4	82360.1	75638.8	93355.3	98915.2	-0.184015	0.561788
Q9V9X7	Q9V9X7_DROME	PNPase	polyribonucleotide nucleotidyltransferase	21	21	65342.3	61020.2	62620.1	73901.1	60935.7	72119.9	-0.131076	0.56081
P22812	TUBE_DROME	tub	Protein Tube	7	7	71740.4	76506.9	71467.1	69795.6	60751.2	72918	0.11085	0.560178
Q9VV87	ELOV6_DROME	Baldspot	Very long chain fatty acid elongase 6	5	5	90182.4	92542.9	69217.1	104614	103520	82741.3	-0.207307	0.56017
Q9VSC5	Q9VSC5_DROME	anon-WO0172774.138	GM09977p	15	15	347380	336161	463871	262802	339936	353229	0.263351	0.559458
Q9VWQ2	S6KL_DROME	S6KL	Serine/threonine-protein kinase S6KL	3	3	6805.88	6137.75	4784.78	5297.84		4733.29	0.236617	0.559353
Q9GQQ0	SPIN_DROME	spin	Protein spinster	5	5	111984	116949	165088	137766	152208	197653	-0.307505	0.558886
A0A0B4KEJ7	A0A0B4KEJ7_DROME	coro	Coronin	17	17	344970	324487	346480	394265	337420	357922	-0.100997	0.558507
Q9W3Q4	Q9W3Q4_DROME	Dmel\CG15478	SD03340p	5	5	30165.1	38203.6	31068.2	33551.7	27420.3	24653.5	0.215741	0.558085
P83097	WSCK_DROME	Wsck	Putative inactive tyrosine-protein kinase Wsck	12	12	41772.8	45525.4	38648.1	47302.5	50018.9	41169.9	-0.136987	0.557902
P34739	TTF2_DROME	lds	Transcription termination factor 2	29	29	79400.8	73913.8	61080	71362.2	53944.5	61067.7	0.202065	0.557841
Q9VBV5	SIL1_DROME	Sil1	Nucleotide exchange factor Sil1	18	18	219951	221836	247711	217925	281093	295950	-0.20535	0.557402
A0A0B4LFC7;A1Z9M3;A8DYD1;A8DYD2;A8DYD3;B7YZE6	A0A0B4LFC7_DROME;A1Z9M3_DROME;A8DYD1_DROME;A8DYD2_DROME;A8DYD3_DROME;B7YZE6_DROME	cg	Combgap, isoform M	10	10	64692.1	66304.7	63549.7	61535	65589.4	60409	0.0529675	0.555992
Q9W1H9	NDUF3_DROME	NdufAF3	NADH dehydrogenase [ubiquinone] 1 alpha subcomplex assembly factor 3	4	4	12087.6	13431.3	12597.1	18278.7	11956.4	26549.4	-0.5751	0.555678
P27398	CAND_DROME	sol	Calpain-D	5	5	5531.61	8100.99	7088.22	7674.25		8368.22	-0.215778	0.555664
Q0E940	EIF3B_DROME	eIF3b	Eukaryotic translation initiation factor 3 subunit B	33	33	491150	436696	451610	542928	456746	494488	-0.115237	0.554896
Q9W5W7	Q9W5W7_DROME	Dmel\CG9581	GH19483p	9	9	153600	151388	169341	155883	172505	182850	-0.108107	0.554584
Q27268	DX39B_DROME	Hel25E	ATP-dependent RNA helicase WM6	23	23	573486	631166	687177	649976	708655	679343	-0.107354	0.55445
Q0E9H9	DSCA1_DROME	Dscam1	Cell adhesion molecule Dscam1	69	69	222376	270792	235341	268538	308073	242613	-0.169311	0.554162
M9NF18;Q9VYW5	M9NF18_DROME;Q9VYW5_DROME	Dmel\CG2247	Uncharacterized protein, isoform D	20	20	50570.1	58070.5	51567	54222.9	40265.4	47543.3	0.173731	0.553901
P48149	RS15A_DROME	RpS15Aa	Small ribosomal subunit protein uS8A	7	2	817615	849693	1137640	1247260	874070	1512480	-0.373509	0.55387
P29327	RS6_DROME	RpS6	Small ribosomal subunit protein eS6	11	11	2159450	2348600	2214260	3065500	2088550	2884340	-0.25795	0.553567
A0A6H2EFP4;A0A6H2EG81;Q9VH62	A0A6H2EFP4_DROME;A0A6H2EG81_DROME;Q9VH62_DROME	Dmel\CG9467	Uncharacterized protein, isoform B	6	6	14532.4	9842.39	11624.7	8368.54		10782.1	0.325621	0.553234
Q9VVL6	MED19_DROME	MED19	Mediator of RNA polymerase II transcription subunit 19	3	3	5232.08	5530.6	5770.81	6547.11		8485.7	-0.447686	0.552706
Q5LJP9	ASND1_DROME	CG17486	Asparagine synthetase domain-containing protein CG17486	7	7	22343.7	21504.4	21006.2	21569.1	15066.4	19743.6	0.202042	0.552671
Q9VF26	SPNE_DROME	spn-E	Probable ATP-dependent RNA helicase spindle-E	12	12	31493.1	29919.8	21021	21757.8	27172.9	17129.8	0.31945	0.552602
Q9VJ60	Q9VJ60_DROME	Dmel\CG10343	GM16226p	5	5	38800.4	47742.8	52114.2	50757.3	48845.5	56815.7	-0.173887	0.552558
Q9VDC1	Q9VDC1_DROME	Dmel\CG3308	Deoxyribonuclease TATDN1	5	5	24187.4	21637.4	27109.7	24274.2	19463.1	21270.2	0.165995	0.55236
Q9V3A6	ERO1L_DROME	Ero1L	Ero1-like protein	9	9	77807.2	74450.4	66745	96756.1	74785.5	77791.5	-0.187126	0.552299
Q9W547	Q9W547_DROME	mRpL16	Large ribosomal subunit protein uL16m	8	8	81128.7	72117.8	75276.2	100341	70352.1	107690	-0.284734	0.55186
A1Z992	A1Z992_DROME	Agbe	1,4-alpha-glucan branching enzyme	27	27	177314	161047	181923	200739	172978	185118	-0.103123	0.551493
A0A0B4KG43;Q9VN82	A0A0B4KG43_DROME;Q9VN82_DROME	cno	Canoe, isoform H	24	24	37925.9	39968	36808.6	40109.3	30382.2	28832.8	0.207678	0.551202
P84040	H4_DROME	His4	Histone H4	12	0	2697060	3303790	4045540	3003770	4859480	5515400	-0.413255	0.551183
Q9VII9;X2J9A5	Q9VII9_DROME;X2J9A5_DROME	CCG31673	Glyoxylate reductase/hydroxypyruvate reductase	6	6	222033	266979	229740	245108	323339	258424	-0.202168	0.550356
Q9W2U4	PP4R2_DROME	PPP4R2r	Serine/threonine-protein phosphatase 4 regulatory subunit 2	19	19	121410	130989	143510	114158	130275	121522	0.113503	0.550346
A1Z7Q7;E2QCN3	A1Z7Q7_DROME;E2QCN3_DROME	Hydr1	Alpha/beta hydrolase 1, isoform A	6	6	21404.5	22874.7	12809.3	16215.7	16553.2	9743.06	0.425331	0.550131
P11929	NINL_DROME	Nin	Ninein homolog	6	6	14661.6	14264	16598.4	16043.6	11609.2	9791.36	0.281887	0.549317
Q9VL71	Q9VL71_DROME	Srp54	LD29830p	11	11	59268.4	61375.8	64630.4	84378.7	69710.5	60918.1	-0.214721	0.549127
Q9VIP2	PYRD1_DROME	Pyroxd1	Pyridine nucleotide-disulfide oxidoreductase domain-containing protein 1	7	7	24896.3	28585.6	26234.6	21208.7	26513.6	24791.1	0.136631	0.5489
Q9VSS1	ABCE1_DROME	pix	Protein Pixie	23	23	177154	186925	164069	216431	180067	183396	-0.134847	0.548735
Q9VGY5	MET15_DROME	CG14683	Probable methyltransferase-like protein 15 homolog	2	2	21671.6	20798.2	18317.2	27063.7	18893.9	25937.4	-0.242129	0.548334
O18332	O18332_DROME	Rab1	FI01544p	9	9	2379620	2281820	2680420	2513180	2670690	3531030	-0.247339	0.548177
P11584	ITBX_DROME	mys	Integrin beta-PS	17	17	123837	130183	123056	149883	122275	139880	-0.127922	0.548108
O46080	SMG9_DROME	CG3857	Protein SMG9	6	6	18975	20437.3	20458.5	19320.3	19704.9	16751.3	0.102195	0.548034
Q8SX83	SPEN_DROME	spen	Protein split ends	7	7	62571.2	67471.4	65223.1	68355.3		75765.3	-0.146801	0.547751
Q7JRM5	Q7JRM5_DROME	Dmel\CG11127	GH12965p	13	13	69941.1	83653.9	105813	85832	109604	115548	-0.261617	0.5477
A0A0B4KHI4;A0A0B4KHH8	A0A0B4KHH8_DROME;A0A0B4KHI4_DROME	Syp	Syncrip, isoform K	15	15	63648.5	64907.4	67012.1	50843.1	65383.9	60755	0.144068	0.547672
Q9VGI4;Q9VGI5	Q9VGI4_DROME;Q9VGI5_DROME	Lk6	non-specific serine/threonine protein kinase	20	20	71073.5	72005.3	76332.4	77144.1	50836.3	56970.1	0.246498	0.547623
Q9VRP9	BRE1_DROME	Bre1	E3 ubiquitin-protein ligase Bre1	31	31	77739.3	86950.9	75667.8	78915.3	74373.1	71448	0.096951	0.546529
O77259;Q7YZA5	O77259_DROME;Q7YZA5_DROME	Vsp37A	EG:115C2.5 protein	4	4	26146.1	26378.7	40637	24606.9	21784.8	26067.4	0.362572	0.546405
Q9VI64	Q9VI64_DROME	Dmel\CG10098	LD30995p	11	11	138814	158567	175127	110645	160216	134963	0.219485	0.546235
Q9W0E1;Q8MQP7	Q8MQP7_DROME;Q9W0E1_DROME	pns	Pinstripe, isoform C	2	2	6949.83	7412.83	6035.75	7535.44		7234.6	-0.11918	0.545821
A0A0B4K7L3;B7YZD8	A0A0B4K7L3_DROME;B7YZD8_DROME	CAP	CAP, isoform X	7	7	23456.9	25275.8	28246.5	23498	17493.8	25388.7	0.213709	0.545788
P41073	PEP_DROME	Pep	Zinc finger protein on ecdysone puffs	30	30	905483	972730	1094270	980854	1173280	1111290	-0.135602	0.545167
Q9VQ60	Q9VQ60_DROME	Dmel\CG7289	LD12115p	15	15	38410	33992.9	38600.5	49859	35345.1	43971.6	-0.218731	0.544897
Q7KTG0	Q7KTG0_DROME	CG31879	LD45607p	22	22	113928	111303	127389	114984	148430	131485	-0.163369	0.544409
Q9VAL1	Q9VAL1_DROME	Dmel\CG2006	tRNA-uridine aminocarboxypropyltransferase 1	4	4	13506.5	12288.9	12096	11284.7		12232.5	0.103192	0.54363
Q9VTZ4	Q9VTZ4_DROME	nst	Phosphoacetylglucosamine mutase	18	18	130605	146582	127341	135854	156399	143441	-0.107076	0.543572
A0A0B4LHE0	A0A0B4LHE0_DROME	kcc	Kazachoc, isoform F	22	22	184790	174305	173752	215734	204946	170612	-0.150149	0.54332
Q9VVL7	Q9VVL7_DROME	Dld	Dihydrolipoyl dehydrogenase	18	18	1263080	1270010	1318830	1261170	1533350	1395200	-0.121276	0.543206
O18336	O18336_DROME	Rab14	Ras-related protein Rab-14	14	12	2209580	2100800	2558480	2455250	2383240	3284990	-0.242027	0.54223
C0HL66;C0HL67	H33A_DROME;H33B_DROME	His3.3A;His3.3B	Histone H3.3A	2	0	47987.8	40484.7	85200.5	49083.8	108388	104503	-0.593055	0.542207
B7Z010;B7Z011	B7Z010_DROME;B7Z011_DROME	capu	Cappuccino, isoform E	5	5	10414.5	12729.5	9741.71	9361.53	9456.65	10189.1	0.181046	0.542139
Q8IMV6	Q8IMV6_DROME	Saf-B	Scaffold attachment factor B, isoform B	28	28	195390	180745	195772	189384	170567	184319	0.071458	0.542101
Q9Y117	GALT3_DROME	Pgant3	Polypeptide N-acetylgalactosaminyltransferase 3	6	6	35505.1	33653.2	41864	30936.3	29466.7	37617.5	0.179694	0.542029
Q9VW97	LSDA_DROME	Su(var)3-3	Possible lysine-specific histone demethylase 1	6	6	19512.8	20014.9	26083.8	33108	21805.4	25587.3	-0.295053	0.541896
Q8IPZ3	RT4I1_DROME	Rtn4ip1	NAD(P)H oxidoreductase RTN4IP1, mitochondrial	6	6	26028.7	23516	24648.9	23092.4	31236.1	32494.8	-0.226788	0.541821
Q9Y171	Q9Y171_DROME	OXA1L	BcDNA.GH02220	8	8	45531.2	49735.5	60527.1	73846.8	46316	86745.1	-0.409351	0.541181
M9PDS0;Q9VPM7;M9PAY6	M9PAY6_DROME;M9PDS0_DROME;Q9VPM7_DROME	anon-21Cb	Uncharacterized protein, isoform D	23	23	144125	156290	153039	167317	150238	158686	-0.0707356	0.54025
Q7JQY8	Q7JQY8_DROME	p190	LD40262p	11	11	32878.7	37132.9	35142.2	35794.9	31201.5	30438.1	0.109996	0.539908
Q9VAY8	Q9VAY8_DROME	Boh1	Buddy of Hmr 1	3	3	18369.4	16884.5	19729	15459	9006.26	18537.5	0.354554	0.539523
Q9VCR7	CTNS_DROME	Ctns	Cystinosin	4	4	150412	143536	187280	167691	173183	210021	-0.195057	0.539431
Q9VGW9	Q9VGW9_DROME	mRpL37	Large ribosomal subunit protein mL37	23	23	149969	136934	153735	154991	147399	175993	-0.118572	0.53912
Q9VU88	Q9VU88_DROME	Liprin-beta	AT31531p	14	14	44156.8	40605.9	42674.3	42530.8	35886.9	40485.7	0.0999942	0.538772
E1JIB4	E1JIB4_DROME	anon-EST:Posey170	Uncharacterized protein, isoform E	10	10	29076	29278.3	30829	31000.1	19675.2	24496.2	0.246588	0.538634
Q7KRW8	PRP39_DROME	Prp39	Pre-mRNA-processing factor 39	18	18	121441	109634	107212	107193	107951	104419	0.0821474	0.538478
Q8SYG2	CSN3_DROME	CSN3	COP9 signalosome complex subunit 3	14	14	319166	296322	353035	266229	316607	303787	0.127466	0.538222
Q9VJ14	Q9VJ14_DROME	mib2	RING-type E3 ubiquitin transferase	18	18	64083.3	63881.6	56805.7	63796.4	52547.9	49230	0.158256	0.538177
M9NF67;Q9VT40	M9NF67_DROME;Q9VT40_DROME	nbs	Nibrin	8	8	44833	42259.3	47930.4	39288.5	46297	37824.1	0.129747	0.537843
Q23997	C5210_DROME	Idgf6	Imaginal disk growth factor 6	11	11	42347.4	69706.6	59061.1	68477.1	75552.3	61509.5	-0.264444	0.53756
M9PEA2;Q9VZ27	M9PEA2_DROME;Q9VZ27_DROME	CDK2AP1	CDK2-associated protein 1, isoform B	2	2	16916.3	17795.7	21421.5	14986	16054.4	18632.5	0.176403	0.537518
Q9W1Q5	Q9W1Q5_DROME	Dmel\CG3520	FI21439p1	16	16	53409.6	53507.2	51302.1	54126.7	46862.7	47127.2	0.0951886	0.537085
Q94981	ARI1_DROME	ari-1	E3 ubiquitin-protein ligase ariadne-1	6	5	39480.8	37083.7	38503.5	32326.7	39894.3	27453.4	0.207192	0.536873
Q9VPM1	Q9VPM1_DROME	Dus1	tRNA-dihydrouridine(16/17) synthase [NAD(P)(+)]-like	5	5	30869	37753.5	36930.4	49614	33390.6	42692.2	-0.251982	0.536591
Q9W3C7	PPT1_DROME	Ppt1	Palmitoyl-protein thioesterase 1	9	9	131735	118896	137579	141910	128533	169799	-0.18146	0.536432
Q9VGQ8	Q9VGQ8_DROME	Arfip	Arfaptin	9	9	52369.8	47220	53771	31578.1	48443.7	49048.5	0.248773	0.535947
Q9VZU7	Q9VZU7_DROME	Usp5	Ubiquitin carboxyl-terminal hydrolase	31	31	265166	276267	262591	254855	267854	217852	0.11862	0.535739
A1ZA22	A1ZA22_DROME	eIF2Bgamma	Translation initiation factor eIF2B subunit gamma	17	17	135326	121252	135136	162241	132847	136465	-0.139737	0.535623
Q8MT18	Q8MT18_DROME	Idh3g	Isocitrate dehydrogenase (NAD(+)) 3 non-catalytic subunit gamma, isoform A	14	14	427871	429309	476942	415411	582916	555097	-0.219561	0.534978
Q4V3Z5	Q4V3Z5_DROME	Dmel\CG11788	Sister chromatid cohesion protein DCC1	12	12	40453.4	36865.1	42328.5	38168.3	38459	36188.1	0.0848202	0.534567
Q9VEP0	Q9VEP0_DROME	bdwf	Regulatory protein zeste	7	7	99176.2	85421.7	99473.3	76702.4	72953	99018.5	0.191997	0.53417
Q8T0N5	Q8T0N5_DROME	Dmel\CG8768	GH17516p	10	10	20749.9	20277.6	21814.9	20546.3	22597.7	24240.4	-0.100676	0.534162
Q9W087	Q9W087_DROME	l(3)neo7	U6 snRNA-associated Sm-like protein LSm8	2	1	16219		22074.5	11117.9	14305.5	16689	0.447817	0.533576
O77459	KEN_DROME	ken	Transcription factor Ken	4	4	23928.7	27635.1	25017.4	29290.3	25707.6	27089.2	-0.100165	0.533382
Q9V3N8	THG1_DROME	Thg	Probable tRNA(His) guanylyltransferase	5	5	67942.5	80938.7	79135.7	76266.8	82798.4	88652.8	-0.119558	0.533218
A1Z971	A1Z971_DROME	dRNF34	Uncharacterized protein, isoform A	5	5	18192.8	19240.2	19441.7	16792.5	19550	15605.4	0.130722	0.532804
A0A0B4JCR9;A0A0B4JD24;Q7JQT8	A0A0B4JCR9_DROME;A0A0B4JD24_DROME;Q7JQT8_DROME	Dmel\CG17002	Uncharacterized protein, isoform D	7	7	19418	20210.9	26168.2	17940.2	20829.8	17976.2	0.2135	0.532453
Q9VPT5	PEX12_DROME	Pex12	Peroxisome assembly protein 12	6	6	25000.6	21623	20398.5	23786.5	23553.4	33321.2	-0.267236	0.532435
Q9W3N6	USO1_DROME	p115	General vesicular transport factor p115	23	23	122536	130772	105987	163260	123593	127343	-0.205145	0.532083
P02283	H2B_DROME	His2B	Histone H2B	13	13	2083730	2190810	3027170	1978700	4526680	4136480	-0.543444	0.531608
Q95RA9	GILT1_DROME	GILT1	GILT-like protein 1	3	3	42526.2	46360.8	47017.3	46728	70965.3	50125.1	-0.30431	0.531558
A0A0B4K6T1;A0A0B4K7U5;A0A126GUM8;E1JH02	A0A0B4K6T1_DROME;A0A0B4K7U5_DROME;A0A126GUM8_DROME;E1JH02_DROME	lig	Protein lingerer	17	17	339280	278478	304312	463891	280920	403449	-0.316501	0.530982
Q9VYG8	Q9VYG8_DROME	Dmel\CG15717	CG15717-PA	11	11	172815	173281	200634	199451	181150	236621	-0.174961	0.530754
A1ZBT5	MED8_DROME	MED8	Mediator of RNA polymerase II transcription subunit 8	6	6	43499	54603.3	60441.5	43396.5	40949.9	52052.3	0.217052	0.530675
Q8SXQ1	Q8SXQ1_DROME	Aldh7A1	aldehyde dehydrogenase (NAD(+))	12	12	63812	63700.1	68904.7	70363.9	65076	82089.5	-0.147292	0.530388
P56175	RCL1_DROME	Rtc1	Probable RNA 3'-terminal phosphate cyclase-like protein	15	15	97049.7	103159	101480	74368.4	97972.8	96992.9	0.163664	0.530228
O96880	O96880_DROME	TfIIEalpha	General transcription factor IIE subunit 1	8	8	35633.1	36526.2	39517.3	28823	32998.4	38290	0.157721	0.530143
Q9VXZ0	Q9VXZ0_DROME	ND-B18	NADH dehydrogenase [ubiquinone] 1 beta subcomplex subunit 7	2	2	15300.4	10849.4	27035.4	15617.1	30704	33475.9	-0.58531	0.529546
Q9XYU0	MCM7_DROME	Mcm7	DNA replication licensing factor Mcm7	25	25	181174	181901	168029	238382	200219	172521	-0.202466	0.529541
Q9VVJ5	Q9VVJ5_DROME	Ndfip	Nedd4 family interacting protein	4	4	113392	128857	156050	127068	162347	193655	-0.27838	0.529534
P52304	POLO_DROME	polo	Serine/threonine-protein kinase polo	22	22	366064	383884	362122	461943	386151	376854	-0.139473	0.52935
Q7KNQ9	Q7KNQ9_DROME	cnk	Connector enhancer of KSR protein CNK	8	8	4608.3	6308.72	5481.81	4672.92		4888.29	0.193365	0.528859
Q9VX36	Q9VX36_DROME	ND-24	NADH dehydrogenase (Ubiquinone) 24 kDa subunit, isoform A	13	13	39770.8	41615.2	57888.6	63676.8	42745.8	88055.4	-0.481675	0.528724
A1Z713	VPS13_DROME	Vps13	Intermembrane lipid transfer protein Vps13	73	73	46184.2	54102.3	49547.3	60667.4	52610.3	50559.5	-0.1289	0.52789
O61307	TENM_DROME	Ten-m	Teneurin-m	67	67	83206.4	104970	113059	115967	118137	104748	-0.169764	0.527392
Q7K8Y3;Q7K8Y5	Q7K8Y3_DROME;Q7K8Y5_DROME	Spn42Da	IP16419p	18	18	174703	184027	236308	193682	242829	254841	-0.216439	0.527389
P35128	UBE2N_DROME	ben	Ubiquitin-conjugating enzyme E2 N	5	3	253978	251107	340369	271480	344336	423536	-0.297886	0.527254
Q86BS6	MET2_DROME	Mettl2	tRNA N(3)-methylcytidine methyltransferase Mettl2	5	5	79963.4	85324.2	86866.7	62550.5	65120	89153	0.217786	0.526963
Q7KVB1	Q7KVB1_DROME	ABCB7	Iron-sulfur clusters transporter ABCB7, mitochondrial	21	21	64886.5	56533.3	69229.3	70027.7	64373.6	72621.9	-0.118873	0.526903
Q9VHU1	DDX55_DROME	CG9630	Probable ATP-dependent RNA helicase DDX55 homolog	18	18	80570.3	101650	77983.3	76147.1	76005.9	76658.6	0.185481	0.526625
Q7KSM5	Q7KSM5_DROME	Aos1	Activator of SUMO 1	14	14	466712	456706	516007	492106	495010	536295	-0.0818126	0.525453
Q9VL73;Q8MRQ1	Q8MRQ1_DROME;Q9VL73_DROME	Dmel\CG13124	GH06222p	7	7	33043.4	34327.3	44563.5	36757.9	22363.4	32608.5	0.287189	0.52511
O77237	PELI_DROME	Pli	Protein pellino	8	8	43395.4	45809.2	43939.9	39704.2	30612.2	45178.1	0.205169	0.524122
O61613	NMT_DROME	Nmt	Glycylpeptide N-tetradecanoyltransferase	24	24	132389	112640	127188	116394	104493	122769	0.115179	0.524114
Q7KNS3	LIS1_DROME	Lis-1	Lissencephaly-1 homolog	17	17	203008	186714	190542	204114	153973	150204	0.191055	0.523391
Q9VHI7	IRU_DROME	Iru	E3 ubiquitin-protein ligase Iruka	5	5	75267.1	80027.2	88402.5	69888	83901.4	64997.1	0.155564	0.522667
P46222	RL11_DROME	RpL11	Large ribosomal subunit protein uL5	13	13	2217830	2291220	2482200	2281490	2538740	2741220	-0.113112	0.522203
Q9VW13	Q9VW13_DROME	Dmel\CG9330	ATP-binding cassette sub-family F member 3	25	25	247745	235566	220144	277064	238942	241186	-0.106201	0.522181
Q9VPL0	Q9VPL0_DROME	Dmel\CG3436	U5 small nuclear ribonucleoprotein 40 kDa protein	14	14	141657	137707	142309	137848	151430	165893	-0.110284	0.521901
A0A0B4LGB0;Q24007;Q8MLT4	A0A0B4LGB0_DROME;Q24007_DROME;Q8MLT4_DROME	Gp150	Gp150, isoform E	34	34	277665	389160	376301	385040	489262	358683	-0.241242	0.521618
Q9W592	Q9W592_DROME	Lrpprc2	EG:BACN32G11.3 protein	35	35	86775.1	86931.4	92325	104404	84525.6	104534	-0.141584	0.521354
Q9VIK7	Q9VIK7_DROME	CG17465	LD18032p	12	12	49568.1	58105.8	55810.8	50556.1	47983.2	53812.7	0.101747	0.521325
Q9V677	ECM29_DROME	CG8858	Proteasome-associated protein ECM29 homolog	55	55	80415	81106.6	71368.7	83900.4	55358.7	51334.2	0.289153	0.521191
Q7KRZ3;Q9VBI4	Q7KRZ3_DROME;Q9VBI4_DROME	Exo84	Exocyst complex component 8	22	22	50156.4	48720	46588.3	51413.4	30660.9	38375.5	0.272237	0.520996
Q7JUY7	CED6_DROME	ced-6	PTB domain-containing adapter protein ced-6	15	15	155932	159734	140761	140879	153757	127608	0.112307	0.5209
M9PCA7;M9PI37	M9PCA7_DROME;M9PI37_DROME	Ncc69	Sodium chloride cotransporter 69, isoform C	7	7	31448.9	31929.9	25555.2	26371.5	28337.8	25750.4	0.144469	0.5207
Q9VPY2	Q9VPY2_DROME	Plap	Phospholipase A2 activator protein, isoform A	29	29	379328	364184	380650	361319	375979	326869	0.0791254	0.519534
Q9VAQ7	SLU7_DROME	Slu7	Pre-mRNA-splicing factor Slu7	11	11	34701.5	35464.5	34971.8	26148.7	29963.8	36523.8	0.182632	0.519211
Q8MSW4	METL5_DROME	Mettl5	rRNA N(6)-adenosine-methyltransferase Mettl5	7	7	33907.7	39211.2	38232.9	30943.2	33444.5	37777.7	0.124218	0.518707
Q9W3N0	Q9W3N0_DROME	snz	FI21262p1	5	5	36637	39098.2	29657.4	38569.3	37061.4	41498.4	-0.152326	0.518392
Q09024	IMPL2_DROME	ImpL2	Neural/ectodermal development factor IMP-L2	12	12	225011	288035	301934	289855	284477	370176	-0.212798	0.518278
Q9VYL5	Q9VYL5_DROME	Dmel\CG1824	Mitochondrial potassium channel ATP-binding subunit	19	19	55077.1	52635.8	55405.8	53438.6	58302.9	64525.9	-0.111843	0.517638
Q494G8	Q494G8_DROME	Fbl6	F-box and leucine-rich repeat protein 6, isoform A	13	13	42105.4	49978.1	40785.3	62468.3	47986.4	45022.7	-0.226703	0.517566
Q9VCG4	NDC1_DROME	Ndc1	Nucleoporin Ndc1	8	8	83042.7	78033.6	75000.6	81990.5	63184	67432.8	0.151066	0.517527
Q9V9M7	Q9V9M7_DROME	RpL21	Large ribosomal subunit protein eL21	15	15	1046510	953924	1056350	1556840	864801	1660830	-0.417428	0.517293
A0A0B4LHS0;A0A0B4LHY5;A0A0B4LIP5;Q7K137	A0A0B4LHS0_DROME;A0A0B4LHY5_DROME;A0A0B4LIP5_DROME;Q7K137_DROME	Lnk	Lnk, isoform E	5	5	22980.9	27041.3	27537.2	24550	25252.8	20031.5	0.151366	0.51685
Q9VQ27	Q9VQ27_DROME	Dmel\CG14352	Regulatory protein zeste	3	3	25404.6	27241.6	26993.2	35183.3	23954.1	39615.2	-0.310336	0.516596
M9PGI6;O77434	M9PGI6_DROME;O77434_DROME	Sec22	Secretory 22, isoform B	7	7	215776	221135	260239	237872	245606	301256	-0.170735	0.516511
Q9W1F2	Q9W1F2_DROME	Dmel\CG16787	FI07217p	5	5	61208.6	46772.8	53367.1	84744.2	49442.1	69146.4	-0.333662	0.51621
Q9VUY0	MOX11_DROME	CG5235	MOXD1 homolog 1	10	0	17560.9	23056.7	20703.5	24511	24900.3	19894.5	-0.176593	0.516165
Q9VVM1	Q9VVM1_DROME	Dmel\CG7408	Uncharacterized protein, isoform B	6	6	33240.8	27484.4	31711.5	34694.2	30129.7	42077.6	-0.209744	0.516141
Q7JZF5	Q7JZF5_DROME	Polr2E	DNA-directed RNA polymerases I, II, and III subunit RPABC1	5	5	196958	171073	281743	202568	318875	302746	-0.343037	0.51579
Q9V998	UBL5_DROME	ubl	Ubiquitin-like protein 5	4	4	53926.6	57593.3	67572.7	52829.4	101179	82579.8	-0.401672	0.515678
Q9VVG9	Q9VVG9_DROME	Dmel\CG32176	Uncharacterized protein	4	4	15444.1	14644.4	18227.3	16173.5	17648.9	19905.1	-0.153166	0.515536
Q9W2N6	Q9W2N6_DROME	cg9346	U2 snRNP-associated SURP motif-containing protein	16	16	29459.3	35290.2	29170.2	31755.9	23735.9	27634.5	0.176123	0.514843
A1ZB68	A1ZB68_DROME	GstE3	FI01423p	15	15	258117	218421	299973	177854	218568	261448	0.239204	0.514356
A1Z8D0	PWP1_DROME	nclb	Periodic tryptophan protein 1 homolog	10	10	553245	486447	537490	415069	520499	502839	0.132877	0.514153
Q7K2Y9	NTAQ1_DROME	tun	Protein N-terminal glutamine amidohydrolase	5	5	70552.5	55179.3	61837.8	64186.2	66664.9	80408.8	-0.171593	0.513469
Q5U117	ACAD9_DROME	Egm	Complex I assembly factor Egm, mitochondrial	27	27	254535	255697	270719	256036	304376	277525	-0.10161	0.513008
Q9VI72	Q9VI72_DROME	Sas-4	Spindle assembly abnormal 4	9	9	23361.6	26594.6	19158.2	20312.3	21985.6	17792.4	0.201854	0.512991
A0A4P1SA55;Q8IPA2	A0A4P1SA55_DROME;Q8IPA2_DROME	Mal-B2	alpha-glucosidase	12	12	59564.3	60327.3	66588.5	59163.7	72526.8	74929.7	-0.14796	0.51292
Q9W141	ATPK_DROME	ATPsynF	Putative ATP synthase subunit f, mitochondrial	6	6	299171	322448	458423	315087	528356	580859	-0.399168	0.512516
P04359	RL32_DROME	RpL32	Large ribosomal subunit protein eL32	8	8	435326	506297	504623	350670	457660	474313	0.173193	0.511917
Q9W1L2	Q9W1L2_DROME	CG4093	Uncharacterized protein, isoform A	2	2	5260.06	6840.4		9920.38		7050.87	-0.488031	0.511789
Q9W5W6	Q9W5W6_DROME	Dmel\CG9578	TIP41-like protein	6	6	68910.9	35986.4	52569.6	55768.6	72601.6	68576	-0.322753	0.511782
Q9V455	Q9V455_DROME	Kap-alpha3	Importin subunit alpha	14	14	209909	227956	250683	169151	236309	201119	0.182862	0.511636
Q7K3W2	Q7K3W2_DROME	Dmel\CG8728	Mitochondrial-processing peptidase subunit alpha	19	19	261570	262722	294609	259501	323283	325166	-0.148924	0.511476
A0A0B4LF14	A0A0B4LF14_DROME	Pal1	peptidylamidoglycolate lyase	7	7	42186.3	38666.9	53102.5	42807.6	53867.9	63623.2	-0.259007	0.511398
Q9VI13	PAK_DROME	Pak	Serine/threonine-protein kinase Pak	19	19	92775.5	98542.4	100778	90578.1	98933.6	88459.5	0.0715067	0.511315
Q9VCF1	Q9VCF1_DROME	Dmel\CG13603	GH22341p	4	4	120401	132403	140849	137933	136077	186057	-0.22492	0.51125
Q7KRW1	TRC8_DROME	Trc8	Protein TRC8 homolog	5	5	45493.3	36890.9	48965.4	41526.9	23994.5	41264.9	0.298685	0.511059
Q0E8X7	Q0E8X7_DROME	roh	Reduction of Rh1, isoform A	5	5	199113	196357	295109	175549	413377	454764	-0.595815	0.510783
Q9VYF2	IMPA3_DROME	CG15743	Putative inositol monophosphatase 3	3	0	38245.3	33809.2	48240.8	46350.4	45439.9	45784.4	-0.193635	0.509409
Q9VUZ0	Q9VUZ0_DROME	SsRbeta	Translocon-associated protein subunit beta	5	5	1401660	1355250	1854840	1322230	2399580	2287230	-0.38182	0.509224
Q9VPU8	KRR1_DROME	dbe	KRR1 small subunit processome component homolog	9	9	31987.4	35841.3	40733.8	40696.5	35619.9	45865.1	-0.1705	0.508998
Q9U405	GRAU_DROME	grau	Transcription factor grauzone	3	2	12281.7	15307	16852	18124.2	16937.8	15099	-0.174685	0.5085
Q9VYN8	TENA_DROME	Ten-a	Teneurin-a	15	15	10122.9	15001.9	15540.9	16470	15347.9	15792.4	-0.227461	0.508384
Q9VRJ1	SYAM_DROME	AlaRS-m	Alanine--tRNA ligase, mitochondrial	20	20	42840.3	42873.8	42515.3	50300	41204	47631.3	-0.117761	0.508188
Q9VM45	Q9VM45_DROME	Nuf2	Nuf2	8	8	25708.2	33557.3	25315.8	39279.6	34055	26962.5	-0.245869	0.507956
P25167	RPC2_DROME	Polr3B	DNA-directed RNA polymerase III subunit RPC2	16	16	38813.5	38381.8	36272.3	37317.6	37224.2	32850.2	0.0793939	0.507651
A1Z757;Q7JY97	A1Z757_DROME;Q7JY97_DROME	phr	Deoxyribodipyrimidine photo-lyase	4	3	11915.6	17345.8	11339	15052.9	15456.4	17879	-0.253164	0.50739
Q9VRX7	Q9VRX7_DROME	Rexo5	LD29573p	18	18	101675	105624	92272.4	98831.8	86863.9	95355.7	0.0920659	0.506934
Q9VJ75	Q9VJ75_DROME	Dmel\CG10413	Solute carrier family 12 member 9	12	12	98544.7	114636	115132	112224	122187	116311	-0.0952574	0.506607
Q9VKR2	Q9VKR2_DROME	Dmel\CG6443	Replication termination factor 2	4	4	32345.7	33750.6	24719.9	27899.4	21944.8	28634.3	0.210652	0.506577
Q9W3B3	Q9W3B3_DROME	Uros1	Uroporphyrinogen-III synthase	7	7	41864.7	62228.8	57147.7	54625	73480.7	61734.3	-0.235564	0.506291
Q9VU15	Q9VU15_DROME	Sf3a2	Splicing factor 3A subunit 2	6	6	49853.4	48863.1	57797.3	64658.3	48572.6	82023.1	-0.319062	0.506141
Q9VZZ4	PXDN_DROME	Pxn	Peroxidasin	38	38	268324	366707	283284	381510	483249	286898	-0.32665	0.505917
Q6NP72	Q6NP72_DROME	Dmel\CG13220	GEO09659p1	4	4	95208.4	94688.3	130878	112598	116112	163900	-0.291537	0.505878
Q8T088	WDR55_DROME	CG14722	WD repeat-containing protein 55 homolog	8	8	115663	112764	115108	114962	98528.2	110400	0.0849523	0.505837
A0A0B4K6Z2;A1Z904;A1Z906;A1Z907;A8DYB7;E2QCB7;Q0E9B2	A0A0B4K6Z2_DROME;A1Z904_DROME;A1Z906_DROME;A1Z907_DROME;A8DYB7_DROME;E2QCB7_DROME;Q0E9B2_DROME	Dyb	Dystrobrevin	7	7	17625.8	19812.2	22047.4	22553.3	21362.2	20720.8	-0.119809	0.505419
M9NDP0;M9PBA9;M9PCU7;Q9VK42	M9NDP0_DROME;M9PBA9_DROME;M9PCU7_DROME;Q9VK42_DROME	EP2317;elF-4A	Uncharacterized protein, isoform C	7	0	10577.8	15597.1	11590.7	11535.7	11753.3	5342.75	0.399457	0.505389
Q9VHX2	Q9VHX2_DROME	Dmel\CG3223	GH08043p	5	5	180504	167805	209454	119854	190638	161655	0.240416	0.504858
Q9W3C9	Q9W3C9_DROME	Rubicon	Rubicon, isoform A	4	4	15330.5	13443.2	11670.3	15088.6		14693.1	-0.143463	0.5045
Q45VV3	YAP1_DROME	yki	Transcriptional coactivator yorkie	15	15	136743	148672	165745	139777	146151	130749	0.11471	0.504439
Q9VGQ1	Q9VGQ1_DROME	Dlst	Dihydrolipoyllysine-residue succinyltransferase component of 2-oxoglutarate dehydrogenase complex, mitochondrial	17	17	347222	353378	406206	326517	622459	501192	-0.389818	0.50443
Q9V400	Q9V400_DROME	Ilk	Integrin linked kinase, isoform A	15	15	189649	161956	211897	141907	181661	174256	0.178785	0.504333
P55841	RL14_DROME	RpL14	Large ribosomal subunit protein eL14	11	11	1857790	1966580	2107270	1869300	2333810	2790420	-0.23759	0.503981
A1ZAA9	A1ZAA9_DROME	ATPW	Uncharacterized protein, isoform B	2	2	8224.83	19586.8		25946.2	21965.6	24497.1	-0.795516	0.503912
A0A0B4KFZ1;D1Z394;Q6NR72;Q8MLR2	A0A0B4KFZ1_DROME;D1Z394_DROME;Q6NR72_DROME;Q8MLR2_DROME	Eglp4	Entomoglyceroporin 4, isoform F	2	2	33430.3	33939.2	18848.3	35994.2	35813.8	34195.4	-0.298053	0.503622
Q500Y7	Q500Y7_DROME	UQCR-6.4	GEO11443p1	2	2	23600.5	23583.8	34146.4	23028.6	40384.1	46424.9	-0.4335	0.50317
Q9VZF4	FBXW7_DROME	ago	F-box/WD repeat-containing protein 7	6	6	18432.6	17534.1	13513.4	16267	13520.3	13371.8	0.197184	0.503007
P00967	PUR2_DROME	Gart	Trifunctional purine biosynthetic protein adenosine-3	42	42	173444	185872	175184	218206	198221	171729	-0.138009	0.50292
Q7K3B9	MET16_DROME	CG7544	U6 small nuclear RNA (adenine-(43)-N(6))-methyltransferase	2	0	11173.3	13811.7	14701.3	13903	6311.12	10580.2	0.365977	0.50249
A1Z9X0	APKC_DROME	aPKC	Atypical protein kinase C	14	14	45647.7	45937.8	43667.8	55039.9	46922.4	45290.3	-0.122629	0.502241
M9PGX9;Q76NS2;Q9VYS8;M9PJJ8	M9PGX9_DROME;M9PJJ8_DROME;Q76NS2_DROME;Q9VYS8_DROME	Dmel\CG10353	Anoctamin	11	11	27823	22922.5	25000.7	37868.9	26837.3	26179.7	-0.262883	0.501911
A0A0B4K651;A0A0B4KGQ2	A0A0B4K651_DROME;A0A0B4KGQ2_DROME	Best1	Bestrophin 1, isoform C	10	10	54139.7	52347.2	56123.7	59376.9	52590.7	65882.3	-0.129239	0.501014
P55828	RS20_DROME	RpS20	Small ribosomal subunit protein uS10	6	6	1426810	1537200	1709700	1932180	1435860	2129450	-0.234205	0.500782
Q9VLJ9	RM51_DROME	mRpL51	Large ribosomal subunit protein mL51	6	6	31881.6	37407.2	56190.9	56027.1	39050.2	83191.3	-0.506599	0.500516
Q9VX24	Q9VX24_DROME	Dmel\CG8173	RE25723p	11	11	115502	122529	124090	129931	122822	121936	-0.0492218	0.50026
Q9VG31;Q9VG32	Q9VG31_DROME;Q9VG32_DROME	Men	Malic enzyme	28	28	1057060	1036860	868906	1302970	1163300	935036	-0.199115	0.500256
Q7PLL3	Q7PLL3_DROME	eIF4B	Eukaryotic initiation factor 4B	25	25	432663	456610	499546	426270	431117	453208	0.0836367	0.500197
Q9VTW6	Q9VTW6_DROME	Dmel\CG10418	U6 snRNA-associated Sm-like protein LSm2	4	4	19096.1	19871.3	31266.1	18835.9	45747.8	37900.4	-0.545169	0.500092
Q9VPA9	Q9VPA9_DROME	GYCb100B	LD24894p	2	2	8470.2	10969.2	12729.6	9809.14		7811.92	0.283408	0.499842
Q9VQQ6	Q9VQQ6_DROME	Snx1	FI18122p1	23	23	238134	252586	279260	260489	276745	281650	-0.0888381	0.499336
Q9V3V3	Q9V3V3_DROME	Pez	protein-tyrosine-phosphatase	9	9	20878.4	22644.4	18792.7	21806.6	17404.1	14035.5	0.226912	0.499158
Q9VTY2	Q9VTY2_DROME	Ar2	Uncharacterized protein, isoform A	19	19	741230	764259	785067	672051	781557	709177	0.0828076	0.498517
Q9VTY4	KXDL1_DROME	CG10681	KxDL motif-containing protein CG10681	2	0	9894.25	11231.9	13777.9	10234.3	11016.5	9066.6	0.203248	0.498331
Q9VNW1	Q9VNW1_DROME	Dmel\CG7133	DnaJ homolog subfamily B member 9	10	10	64612.9	62254	64003.8	62191.8	68265.1	68789.1	-0.0619551	0.498194
Q9VIB5	Q9VIB5_DROME	alpha-Est7	Carboxylic ester hydrolase	23	23	369840	354554	344514	359053	384425	362514	-0.0492033	0.497871
Q7KNA0	DYM_DROME	CG8230	Dymeclin	9	9	244293	217690	216928	306591	223285	247053	-0.19456	0.497379
Q9VZV8	Q9VZV8_DROME	Dmel\CG16753	LD46404p	3	3	13079.9	22062.8	24176.6		26873.6	22399.2	-0.317252	0.496938
Q9VQR2	Q9VQR2_DROME	ND-PDSW	NADH dehydrogenase [ubiquinone] 1 beta subcomplex subunit 10	6	6	235951	253981	295334	258088	291861	374807	-0.235891	0.496832
A1ZAC4	KRIMP_DROME	krimp	Tudor domain-containing protein krimp	11	11	49611.9	45033	41282.3	51700.1	44430.9	51300.2	-0.117208	0.496329
Q9VTB0	Q9VTB0_DROME	Dmel\CG8003	LD35289p	12	12	216002	212877	213021	200981	215929	208018	0.0386586	0.495849
Q7KTI1;Q8MSR2;Q9VLM3;Q9VLM4	Q7KTI1_DROME;Q8MSR2_DROME;Q9VLM3_DROME;Q9VLM4_DROME	Dmel\CG13384	Uncharacterized protein, isoform D	6	6	314576	288119	316920	303694	334856	429387	-0.215725	0.495066
Q9W2X6	Q9W2X6_DROME	ATPsyndelta	ATP synthase F(1) complex subunit delta, mitochondrial	7	7	176906	200652	276428	223487	248999	370539	-0.366316	0.494624
Q9VM49	Q9VM49_DROME	Caper	Caper, isoform A	9	9	48726.1	52596.1	50900.8	78320.9	46885.3	62647.7	-0.303425	0.494476
A1Z916;Q7JR08	A1Z916_DROME;Q7JR08_DROME	achi	Achintya, isoform C	2	1	16370.7	12260.6	16232.2	12025	13415.1	14080	0.182956	0.494044
Q9W590	LSG1_DROME	Ns3	Large subunit GTPase 1 homolog	31	31	128036	124207	125045	128355	115550	118004	0.0600392	0.494031
Q9VXB0	NECAP_DROME	CG9132	NECAP-like protein CG9132	12	1	302426	336047	364956	320752	381505	450633	-0.200316	0.493919
Q9VND3	Q9VND3_DROME	Pi4KIIalpha	Phosphatidylinositol 4-kinase type 2	23	23	79544.3	81526.7	90739.8	72312.6	72367.1	86752.8	0.121749	0.493796
Q8SYJ9	Q8SYJ9_DROME	Tcs1	Threonylcarbamoyl-AMP synthase	6	6	33587.5	38775	35315.4	36159	20669.1	32528.3	0.269079	0.493231
Q9W0Y2	YS11_DROME	CG2811	Putative gamma-glutamylcyclotransferase CG2811	4	1	16011.6	16105	14654.9	18528.5	14701.3	23481.3	-0.278001	0.493019
P54385	DHE3_DROME	Gdh	Glutamate dehydrogenase, mitochondrial	25	23	281465	266131	315711	303997	289628	366458	-0.153285	0.492866
A1ZA45	A1ZA45_DROME	CG12967	Uncharacterized protein, isoform A	8	3	180385	217742	187635	226903	236391	187213	-0.15125	0.49251
P29413	CALR_DROME	Calr	Calreticulin	21	21	1167710	1239150	1499250	1200730	1831810	1617720	-0.251579	0.491861
Q9VK18	Q9VK18_DROME	Dmel\CG16812	LD36945p	17	17	70987.3	66770.6	70858.5	56959	68654	68099.1	0.106939	0.491545
Q9VZ20	Q9VZ20_DROME	Dlic	Dynein light intermediate chain	19	19	236158	236985	227008	242567	264965	231267	-0.0775158	0.491407
P36951	HYI_DROME	Gip	Putative hydroxypyruvate isomerase	13	13	101686	103773	112465	107322	111338	142094	-0.182333	0.491374
Q9VMC3	Q9VMC3_DROME	Dmel\CG31637	LD35051p	10	10	78623.3	88031.8	79444.7	78551.5	94070.5	94873.3	-0.12027	0.490592
Q9VYW4	Q9VYW4_DROME	Dmel\CG1703	ATP-binding cassette sub-family F member 1	34	34	528783	544860	484166	468212	472120	527944	0.0853952	0.490592
Q4V6X9	Q4V6X9_DROME	Dmel\CG17385	IP01247p	5	5	25066.8	29318.2	37759.4	24911.2	26685	26025	0.247446	0.490428
Q9VD72	Q9VD72_DROME	lsn	Vacuolar-sorting protein SNF8	4	4	24292.7	20934.4	30174.9	31204.4	26813.5	28069.4	-0.191198	0.490103
P56538	IF6_DROME	eIF6	Eukaryotic translation initiation factor 6	7	7	819655	849623	848446	809078	924191	984664	-0.11039	0.490052
O18373	SPS1_DROME	Sps1	Inactive selenide, water dikinase-like protein	15	15	561954	553622	550673	640127	585695	546219	-0.088808	0.489338
Q9V3Y8	Q9V3Y8_DROME	IKKepsilon	FI05319p	18	18	182387	192895	209444	179630	197949	166199	0.104743	0.489221
Q9VMU0	Q9VMU0_DROME	ND-13A	NADH dehydrogenase [ubiquinone] iron-sulfur protein 6, mitochondrial	2	2	40259	35953.5	43834.7	46222.2		63857.8	-0.459913	0.488838
Q7K2X8	SEH1_DROME	Nup44A	Nucleoporin seh1	21	21	92395.3	90893	105557	79697.4	91892.3	95031.3	0.115507	0.488742
Q7KUD4;Q9VT60	Q7KUD4_DROME;Q9VT60_DROME	iPLA2-VIA	phospholipase A2	25	25	211617	236596	240325	216940	221266	215443	0.0750201	0.487951
Q9VXH0	Q9VXH0_DROME	Dmel\CG9992	GM01939p	2	2	4518.5	3489.74		3193.91		3021.08	0.365733	0.487583
Q9W137	Q9W137_DROME	Cg4707	LD29879p	2	2	8718.65	6261.52		10112.5		8826.05	-0.338272	0.487513
P36241	RL19_DROME	RpL19	Large ribosomal subunit protein eL19	12	12	273636	299496	333595	317955	309854	426729	-0.217871	0.487378
Q9VFU8	Q9VFU8_DROME	yrt	Moesin/ezrin/radixin homolog 1	15	15	22553	24222.6	24092.8	21885.4	24101.8	18098.7	0.145136	0.487338
A0A126GUM1;A0A6M3Q7H0;A1Z8A4;A1Z8A6;Q7K0T7	A0A126GUM1_DROME;A0A6M3Q7H0_DROME;A1Z8A4_DROME;A1Z8A6_DROME;Q7K0T7_DROME	psq	Pipsqueak, isoform N	8	8	76250.5	79585.2	73607.8	87026.8	95207.6	72672.2	-0.15183	0.487307
A0A0B4LEK8;A1Z813	A0A0B4LEK8_DROME;A1Z813_DROME	Sec24AB	Secretory 24AB, isoform C	25	25	151020	149274	146950	182884	155434	149077	-0.124029	0.487286
Q9VVW3	SFXN2_DROME	Sfxn2	Sideroflexin-2	10	10	98664.5	101036	111084	100239	145660	116283	-0.2208	0.486934
Q9VT59	Q9VT59_DROME	Dmel\CG10809	Ankyrin repeat domain-containing protein 54	5	5	28396	23498.9	34381.4	23263	22175	28188.6	0.228737	0.486553
Q0KHZ4;Q8IMK1	Q0KHZ4_DROME;Q8IMK1_DROME	CG31035;Dmel\CG34133	WD repeat-containing protein 44	20	0	56208.6	58182.1	46355.2	55795.9	43158.8	42927.6	0.180087	0.486403
Q7K159	Q7K159_DROME	mip40	LD06557p	12	12	82801.3	92384.8	92237.8	87748.6	95253.3	109303	-0.128346	0.485885
Q9VQ58	Q9VQ58_DROME	EMSY	BRCA2-interacting transcriptional repressor EMSY	13	13	23338.5	23189.9	23174.6	23319.9	20200	22557.8	0.0770573	0.485602
Q9XZ53	Q9XZ53_DROME	Stt3B	dolichyl-diphosphooligosaccharide--protein glycotransferase	16	15	389448	360371	390851	405888	378497	507900	-0.180043	0.485364
Q9VTY6	UBE2C_DROME	vih	Ubiquitin-conjugating enzyme E2 C	5	5	20852.7	22792.6	33242.2	16143	21917.3	23469.1	0.321473	0.483919
Q9VV39	Q9VV39_DROME	mRpS34	Mitochondrial ribosomal protein S34	9	9	121441	141012	175558	158458	151979	239815	-0.329125	0.483779
A0A0S0X7W8	A0A0S0X7W8_DROME	Motor	Protein tweety homolog	9	9	18211.1	21914.5	19041.2	25881.8	21736.4	19259.8	-0.176744	0.483727
Q0E8S7	Q0E8S7_DROME	homer	Homer, isoform E	13	13	137369	123193	143437	117576	124653	135304	0.097749	0.483639
Q9W0M3	KDM8_DROME	JMJD5	Jumonji C domain-containing protein 5	5	5	56955	64241.9	60192.9	39983.9		55312.9	0.343631	0.483456
A1Z840	A1Z840_DROME	Cdc2rk	Cdc2-related kinase	3	3	30252.7	30915.9	24575.2	28248.5	20706.4	26601.7	0.182475	0.483301
A1Z759;Q8MR50	A1Z759_DROME;Q8MR50_DROME	CG12822-PA;Dmel\CG12822	Uncharacterized protein, isoform A	7	0	39376.3	30467.8	45628	35447.9	30466.7	32663	0.228213	0.483
Q9VJQ6	Q9VJQ6_DROME	DCTN5-p25	Dynactin subunit 5	4	4	95018.9	90677.4	95823.7	60294.1	90606.5	91373.7	0.216596	0.482997
Q8T007;Q9VGL7	Q8T007_DROME;Q9VGL7_DROME	Dmel\CG6791	LD43035p	6	6	14235.8	15896.8	12487.2	13116.1	11830.6	13756.2	0.139082	0.482763
Q8IQ56	TMM11_DROME	Pmi	Transmembrane protein 11 homolog, mitochondrial	8	8	58715.4	64091.7	64895.7	68382.7	61372	85933.9	-0.2005	0.482691
Q9VN93	CATF_DROME	CtsF	Cathepsin F	19	19	253870	246707	277920	336840	236254	329505	-0.213394	0.482685
Q9VKB2	Q9VKB2_DROME	Ced-12	Ced-12	33	33	191731	193327	175637	196715	148355	159156	0.153146	0.48263
Q9VR38	MON1_DROME	Mon1	Vacuolar fusion protein MON1 homolog	6	6	27917.3	25976.7	32047.3	25392.9	27057.8	26632.7	0.119977	0.482573
Q7PLT4	Q7PLT4_DROME	Tim17b	Translocase of the inner mitochondrial membrane 17b, isoform A	8	8	85612.1	102914	122298	104175	115393	160924	-0.291768	0.482527
Q9VWZ2	Q9VWZ2_DROME	Dmel\CG7536	LD30826p	6	5	21428	21872.5	18752	27063	20461	22232.9	-0.168847	0.482098
Q9NDJ2	DOM_DROME	dom	Helicase domino	23	23	18736.7	21484.2	18037.9	24872.9	18066.6	23421	-0.187849	0.481944
Q9VGP0	DTD_DROME	Dtd	D-aminoacyl-tRNA deacylase	2	2	32920.1	31269	25957.5	32522	34281	31429.8	-0.123932	0.481688
Q9VFJ3	HTRA2_DROME	HtrA2	Serine protease HTRA2, mitochondrial	4	4	15449	13706.8	23896.5	14716.1	32823.1	26718.2	-0.48512	0.48153
Q9VXK7	Q9VXK7_DROME	ND-20	Probable NADH dehydrogenase [ubiquinone] iron-sulfur protein 7, mitochondrial	7	5	141624	114643	164610	132711	171387	192709	-0.239287	0.481326
O97477	INO1_DROME	Inos	Inositol-3-phosphate synthase	28	28	1865860	1883460	2093340	1949560	2120250	2073610	-0.0724167	0.481167
P12646	G6PD_DROME	G6pd	Glucose-6-phosphate 1-dehydrogenase	21	21	102834	99355.3	111575	126519	103144	111047	-0.118863	0.481114
Q9VTU4	EIF3L_DROME	eIF3l	Eukaryotic translation initiation factor 3 subunit L	17	17	616762	580828	562873	785415	625542	583796	-0.180255	0.480378
Q0E9B5	Q0E9B5_DROME	Dmc1	Uncharacterized protein, isoform A	12	12	31164.7	34782.8	32694.9	32100.8	30844.6	31684.6	0.0599103	0.480368
Q9W3U0	Q9W3U0_DROME	Dmel\CG4586	Acyl-coenzyme A oxidase	3	3	9993.85	14870.7	12962.5	15083.8	12034.4	19093	-0.288824	0.47984
P41093	RL18A_DROME	RpL18A	Large ribosomal subunit protein eL20	19	19	1844570	2006940	2290520	1805740	2710460	3010800	-0.293359	0.479794
P12426	APT_DROME	Aprt	Adenine phosphoribosyltransferase	10	10	101589	122248	124946	120466	119936	154199	-0.178065	0.479712
A0A0B4JCU7;A0A0B4JD53;A0A0B4JDA7;A0A0B4K7H5;Q8MLN6;Q9W122	A0A0B4JCU7_DROME;A0A0B4JD53_DROME;A0A0B4JDA7_DROME;A0A0B4K7H5_DROME;Q8MLN6_DROME;Q9W122_DROME	Mmp1	Matrix metalloproteinase 1, isoform E	9	9	39037.1	34954	52167.1	34063.9	30959.6	40699.9	0.254939	0.479655
Q9V4C6	Q9V4C6_DROME	Zip102B	Zinc/iron regulated transporter-related protein 102B, isoform E	4	4	119341	101512	125675	117359	121425	146414	-0.152628	0.478754
Q9VIM0	Q9VIM0_DROME	38C.55	Lysosomal Pro-X carboxypeptidase	10	10	317944	373163	375407	357901	409117	379268	-0.104064	0.47855
M9ND17	M9ND17_DROME	mthl10	Methuselah-like 10, isoform C	2	2	6269.49		9716.46	7833.35	14692.4	10634.6	-0.467692	0.478497
Q9W125	Q9W125_DROME	ND-19	NADH dehydrogenase [ubiquinone] 1 alpha subcomplex subunit 8	3	3	70061.4	75780	53813.6	73439.5		98279	-0.367499	0.478358
M9PDY5;Q9VZT7;M9PEG0;Q8SX64	M9PDY5_DROME;M9PEG0_DROME;Q8SX64_DROME;Q9VZT7_DROME	Girdin	Girdin, isoform C	28	28	56438.4	58886.4	55117.7	60814.8	46278.6	38882.7	0.223553	0.478338
Q9W4K8	Q9W4K8_DROME	Pdpr	FI22513p1	24	24	126260	126637	141248	150429	126887	146394	-0.104351	0.478078
Q9VV73	NXF2_DROME	nxf2	Nuclear RNA export factor 2	4	4	17238	16944.3	15219.8	15210.6		11206.6	0.318132	0.477563
P17704	RS17_DROME	RpS17	Small ribosomal subunit protein eS17	9	9	1342880	1375510	1590830	1705190	1348690	2255350	-0.301076	0.477174
Q9VSW5	Q9VSW5_DROME	Klp67A	Kinesin-like protein at 67A, isoform A	14	14	46374.5	43411.6	34255	45834	52220.5	41735.8	-0.172446	0.477124
Q9VY44	Q9VY44_DROME	mRNA-cap	mRNA-capping enzyme	22	22	62605.8	67639.8	60808.8	65290	58826.8	52393.2	0.114234	0.476256
Q7K4Y0	Q7K4Y0_DROME	Desat1	Desaturase 1, isoform A	10	9	155690	122429	181537	172065	153697	221133	-0.250709	0.475927
Q8SXG7	Q8SXG7_DROME	Secp43	tRNA selenocysteine-associated protein 1	7	7	68486.8	66940.1	74460.5	57032.1	66361	70690	0.112941	0.475796
Q9VDU7	Q9VDU7_DROME	Naam	nicotinamidase	7	7	85629.9	85740.2	93660.5	92707.2	76646	70290.2	0.14527	0.475613
M9PBM3;Q9VPW2	M9PBM3_DROME;Q9VPW2_DROME	Atg4a	Cysteine protease	12	12	42197.8	40818.6	45409.1	44286.9	34288.7	38748.4	0.130434	0.47519
Q961C8;Q9I7J4	Q961C8_DROME;Q9I7J4_DROME	red	LD22649p	3	3	13433.9	13685.8	10169.5	11357.1		10644.2	0.176207	0.474806
Q9VHG6	Q9VHG6_DROME	Ibf2	Insulator binding factor 2	9	9	60543.3	67766.7	75327.4	65650.2	75855.8	90366	-0.187326	0.474278
Q9VF27	NDUS8_DROME	ND-23	NADH dehydrogenase (ubiquinone) 23 kDa subunit	9	9	71144.4	74346	102331	72548.3	110502	142271	-0.392565	0.474176
A8JNU6	A8JNU6_DROME	Ogdh1	2-oxoglutarate dehydrogenase, mitochondrial	43	42	489277	462690	519831	614130	465342	556372	-0.152455	0.474026
Q9VCH1	Q9VCH1_DROME	eIF4G2	Eukaryotic translation initiation factor 4G2, isoform A	20	20	40798.9	43820.4	38061.9	43797.2	32894.8	30278.1	0.197707	0.473983
M9MSE8;X2JFL7	M9MSE8_DROME;X2JFL7_DROME	raskol	Raskol, isoform A	13	13	36301.5	30862	35554.8	37184.2	25786.7	24217.2	0.23649	0.473899
Q24338	ESC_DROME	esc	Polycomb protein esc	8	8	69555.4	61718.1	73237.3	64369.4	63959.2	63388.3	0.0931995	0.473789
Q9VCD8	Q9VCD8_DROME	SMC1	Structural maintenance of chromosomes protein	42	42	82545.4	86841.6	73354.4	81629.5	75621.6	60667.7	0.15563	0.473779
A0A0B4KH28;Q9VDI1	A0A0B4KH28_DROME;Q9VDI1_DROME	Synd	Syndapin, isoform C	23	23	209571	203296	206081	223698	214861	202971	-0.0516985	0.47286
Q9VSD8	Q9VSD8_DROME	Dmel\CG7550	IP10160p	2	2	12970	9780.65	16326.6	11559.3	6272.28	12423.7	0.369142	0.472762
M9NDW6;M9NEF4;Q9VWA0	M9NDW6_DROME;M9NEF4_DROME;Q9VWA0_DROME	Dmel\CG17233	Uncharacterized protein, isoform F	11	1	27291.6	31248.4	24050.2	27441.1	22632.2	24134.6	0.154398	0.472039
Q7K1Q7	Q7K1Q7_DROME	RpLP0-like	Ribosome assembly factor mrt4	11	11	256616	320115	315135	282507	390298	343343	-0.188212	0.471255
Q9VXR9	Q9VXR9_DROME	Dmel\CG8128	FI03680p	7	7	47003.8	51189.9	51634.4	48686.6	63869.8	53972.7	-0.152466	0.471181
Q9W1V7	ZN277_DROME	CG9890	Zinc finger protein 277	9	9	38570.8	44048.9	35746.7	36588	35410.5	37248.2	0.11567	0.471174
Q9VVT2	INDY1_DROME	Indy	Protein I'm not dead yet	9	9	104997	95383.3	89861.8	116938	92357.1	109535	-0.135531	0.471016
Q24179	SLY1_DROME	Slh	Protein sly1 homolog	20	20	137223	135277	136977	158881	134680	142586	-0.091032	0.470814
Q9VWL4	Q9VWL4_DROME	Dmel\CG7556	GH07340p	17	17	68489.3	76289	86102	70887.4	103591	93620.9	-0.215622	0.470626
Q7KVP9	Q7KVP9_DROME	Xpd	General transcription and DNA repair factor IIH helicase subunit XPD	14	14	24500.9	26372.3	25785.8	32577.2	27535.3	24933.1	-0.149781	0.470508
Q9VXB5	RM22_DROME	mRpL22	Large ribosomal subunit protein uL22m	7	7	41254.3	36479.1	36489.5	41934.7	37573.1	58496.3	-0.272859	0.469677
Q9VXY9	Q9VXY9_DROME	opm	Opossum, isoform A	6	6	93973.5	121995	105349	95162.1	137478	168383	-0.319686	0.469577
Q9V466	NU107_DROME	Nup107	Nuclear pore complex protein Nup107	32	32	171634	170877	187779	196399	205444	169612	-0.107858	0.469487
A0A0S0WNE9;Q9VTT4	A0A0S0WNE9_DROME;Q9VTT4_DROME	Dmel\CG11560	Uncharacterized protein, isoform B	3	3	9152.53	7619.92	15353.1	6067.15		9022.65	0.505185	0.468701
Q9VZ04	Q9VZ04_DROME	GCS1	Mannosyl-oligosaccharide glucosidase	27	27	126041	115440	149506	134263	139787	157261	-0.141608	0.468084
Q9VFF0	Q9VFF0_DROME	UQCR-C1	Mitochondrial-processing peptidase subunit beta	17	17	1134970	1106900	1188800	1100910	1326080	1251080	-0.100459	0.467983
Q9VGV9	Q9VGV9_DROME	Dmel\CG6567	palmitoyl-protein hydrolase	17	17	114071	113007	126508	116359	125763	155187	-0.1682	0.467853
Q9VB64	Q9VB64_DROME	CG31063	Uridine diphosphate glucose pyrophosphatase NUDT14	10	10	48536.5	50334.9	48400.2	49715.3	50022.4	59634.8	-0.113923	0.46776
Q9VSS2	SRP68_DROME	Srp68	Signal recognition particle subunit SRP68	37	37	285400	275159	268728	322238	302905	265775	-0.103421	0.467642
Q9VG04	Q9VG04_DROME	dMEMO	Protein MEMO1	13	13	168065	145971	169753	193923	155101	179907	-0.128702	0.466664
A0A0B4LGI9	A0A0B4LGI9_DROME	anon-EST:fe2C9	Uncharacterized protein, isoform D	2	1	41565.6	50317.2	70237.5	24956.3	43357.3	54625.6	0.39912	0.4664
Q9VH65	Q9VH65_DROME	Dmel\CG12945	FI11941p	11	11	85039.3	91943.8	108447	81208.1	54065.4	99669.5	0.280827	0.466244
Q8T4C9	Q8T4C9_DROME	Dmel\CG6310	AT03632p	8	8	351023	362513	495960	352237	541119	638049	-0.34045	0.46598
A8JV22;X2JEJ0;Q9W3F6	A8JV22_DROME;Q9W3F6_DROME;X2JEJ0_DROME	Dmel\CG1440	Bleomycin hydrolase	22	22	230810	199049	223579	251581	219232	226857	-0.0944944	0.465409
E1JJS1;Q9VRA4	E1JJS1_DROME;Q9VRA4_DROME	GstT3	glutathione transferase	9	9	62024.7	70534.9	88142.8	69089.5	88067.9	110156	-0.27643	0.464727
Q9VUC7	Q9VUC7_DROME	Pex1	Peroxisomal ATPase PEX1	5	5	24298.2	24592	20898.1	22887.6	21485.5	8528.11	0.399684	0.464719
Q9VPD7	Q9VPD7_DROME	CG5100	LD41948p	14	0	33149.4	37689.7	40203	29422.6	34657.7	37083.2	0.134418	0.464624
Q9VM14	Q9VM14_DROME	Dlat	dihydrolipoyllysine-residue acetyltransferase	21	21	322643	324596	402014	311336	465858	468641	-0.24775	0.464413
Q23978	MY31D_DROME	Myo31DF	Unconventional myosin ID	49	49	130916	125518	138557	138744	105349	113605	0.143078	0.464186
Q9VA00	ZWILC_DROME	Zwilch	Protein zwilch	13	13	34264.1	34560.7	32237.2	43446.6	34113.5	34657.4	-0.151057	0.464052
B7YZH7;G2J5Z0	B7YZH7_DROME;G2J5Z0_DROME	CG8446-RE;Dmel\CG44242	GM12693p	3	0	12657.1	11745.9	18665.4	14740.5	16442.2	21356.7	-0.28677	0.463584
Q9VRV4	Q9VRV4_DROME	D19B	D19B	8	8	20738.4	22955.6	18339.9	29279.7	21058.2	21678.1	-0.215261	0.46351
Q9VQT0	Q9VQT0_DROME	Ugt36A1	IP04436p	4	4	9628.17	5073.38	7913.87	10389.5		8405.36	-0.317994	0.463432
Q9VXF1	PP2B3_DROME	CanA-14F	Serine/threonine-protein phosphatase 2B catalytic subunit 3	5	5	129803	131397	126017	126093	129959	118206	0.0491091	0.463423
Q8T3X9	ISCA1_DROME	MagR	Iron-sulfur cluster assembly 1 homolog, mitochondrial	3	3	12970	15910	19445	14303	23489	21557.2	-0.296459	0.463016
Q9XZT1	MED18_DROME	MED18	Mediator of RNA polymerase II transcription subunit 18	4	4	69924.8	68594.3	65969.9	67671.6	70607.4	80492	-0.0973983	0.462568
Q9VLN1	WDR82_DROME	Wdr82	WD repeat-containing protein 82	9	9	143621	135968	142289	146338	97748.9	126023	0.188872	0.4623
Q9VLP9	SR5A3_DROME	CG7840	Polyprenal reductase	2	2	10286.1	9364.16	9889.41	15001.4	7926.94	15822.1	-0.391559	0.462173
Q9VGF3	Q9VGF3_DROME	Dmel\CG18547	IP11040p	10	10	71653.4	74225.1	83464.9	54829.9	74515	74873.9	0.167394	0.461796
A0A0B4KH03;Q9V3X2	A0A0B4KH03_DROME;Q9V3X2_DROME	Tsp96F	Tetraspanin	3	3	25077	32020.4	35175.4	24973.6	48334.8	46976.5	-0.382478	0.461508
O44783	SPY_DROME	sty	Protein sprouty	5	5	70757.6	83324	92953.8	117805	82236.8	88867.9	-0.225901	0.461266
Q9VG07	Q9VG07_DROME	Dmel\CG7488	GTPase Era, mitochondrial	11	11	45561.1	46169.8	55563.8	53920.6	48066.1	70844.7	-0.23066	0.46126
A0A0B4K775;A0A0B4K864;Q7K4K7	A0A0B4K775_DROME;A0A0B4K864_DROME;Q7K4K7_DROME	Golgin97	Centrosomin's beautiful sister, isoform B	9	9	13002.5	12305.8	17391	16591.1	17045.6	14952.4	-0.18642	0.461259
Q9W549	COA8_DROME	coa8	COA8 family protein CG14806, mitochondrial	3	0	19043.6	21148.5	20395.1	19967.6	21686.6	28589.1	-0.213348	0.461047
Q9VBV8	ALG9_DROME	Alg9	Alpha-1,2-mannosyltransferase Alg9	4	4	35023.2	32688	33777.8	39311.3	31660.5	41220.4	-0.144649	0.46094
A0A0B4KFP4	A0A0B4KFP4_DROME	gpp	Histone-lysine N-methyltransferase, H3 lysine-79 specific	2	2	7606.2	10198.7	7633.89	5343.58		7858.63	0.361288	0.460937
Q8IQH2	Q8IQH2_DROME	Ar2	IP08705p	4	4	17112.1	18414.5	21340.3	16522.8	19279.5	15797.6	0.140221	0.460885
A2VEF9;Q95RC8;Q9W061	A2VEF9_DROME;Q95RC8_DROME;Q9W061_DROME	mu2	PAX-interacting protein 1	8	8	27001	26991.1	28047.9	35128.5	28423	27380.5	-0.148461	0.460727
Q7KVQ0	GAR1_DROME	Gar1	H/ACA ribonucleoprotein complex subunit 1	7	7	369798	398796	452600	397163	445642	564960	-0.205114	0.460539
Q9W4W7	Q9W4W7_DROME	Lint-O	L(3)mbt interactor in ovarian somatic cells, isoform A	5	5	13554	14854.1	16670.3	12321.7	11394.1	15951.8	0.184475	0.459421
Q9V5P6	NOP10_DROME	Nop10	H/ACA ribonucleoprotein complex subunit 3	3	3	68658.8	66937.4	104602	83221.5	88450.1	131202	-0.33449	0.458899
Q9VZ00;X2JEU3	Q9VZ00_DROME;X2JEU3_DROME	Dmel\CG1737	FI19420p1	28	28	111431	112683	113662	131673	108254	122746	-0.102603	0.45868
Q9VLM7	T126_DROME	Tmem126	Transmembrane protein 126	8	8	80785.1	82107.3	106920	77238.4	121487	140878	-0.331894	0.45859
O18404	HCD2_DROME	scu	3-hydroxyacyl-CoA dehydrogenase type-2	11	11	275026	401056	510962	335890	659659	574327	-0.403277	0.457963
Q9W5C2	Q9W5C2_DROME	TRAM	Translocating chain-associated membrane protein	3	3	75885.9	68658.2	90572.6	124730	60655.1	133207	-0.438333	0.457831
Q9VZD2	BN3D3_DROME	CG11342	Probable RNA methyltransferase CG11342	4	4	48602.4	58659	57299.7	26623.4	53775.8	52047.2	0.313215	0.457591
A1ZBH2;A1ZBH3	A1ZBH2_DROME;A1ZBH3_DROME	Dmel\CG15111	Uncharacterized protein, isoform A	8	8	28987.3	27449.6	30244.6	34175.6	26849	35353.6	-0.152983	0.457402
Q7JWW6	Q7JWW6_DROME	Adk3	Adenosine kinase	9	9	50381.2	51388.4	46434.1	49890.7	59040.5	50370	-0.104176	0.457067
Q9VXT2	DJC25_DROME	CG7872	DnaJ homolog subfamily C member 25 homolog	9	9	66709.8	64973.1	73850.8	72701.9	67910	93066.4	-0.185149	0.456571
Q9VM50	Q9VM50_DROME	Rab30	Ras-related protein Rab-30	7	7	59304.2	56540.6	62440.9	49251.8	56672.9	60246.4	0.101521	0.45637
Q01295;Q24206	BRC1_DROME;BRC4_DROME	br	Broad-complex core protein isoforms 1/2/3/4/5	2	2	4839.69	4794.97	5720.21	6379	6001.4	4802.9	-0.162311	0.456292
Q9W2Y4	Q9W2Y4_DROME	Dmel\CG2972	RNA-binding protein NOB1	13	13	76712.7	68343.7	68180.8	77235.1	52793.4	54487.1	0.208716	0.455733
P52172	SRP_DROME	srp	Box A-binding factor	10	10	71297.3	80977.7	66403.6	55923	73434.7	67944.9	0.148402	0.455537
Q9VAW3	Q9VAW3_DROME	Gfat2	glutamine--fructose-6-phosphate transaminase (isomerizing)	33	29	505606	475586	453755	636076	502011	476517	-0.170183	0.45546
Q0KHR3;Q9VX75;X2JCB3;X2JFU8	Q0KHR3_DROME;Q9VX75_DROME;X2JCB3_DROME;X2JFU8_DROME	baz	Bazooka, isoform B	9	9	33573.8	29120.7	25277.2	29844.2	26197.3	20117.9	0.208017	0.455447
Q9VFB2	RT10_DROME	mRpS10	Small ribosomal subunit protein uS10m	4	4	44161.1	48165.8	62332.7	54153.3	53815.7	79007.7	-0.273762	0.455326
Q9VE00	C12A4_DROME	Cyp12a4	Probable cytochrome P450 12a4, mitochondrial	13	11	51782.9	49730.8	26852	57200.7	65340.3	40289.4	-0.34311	0.455015
Q9VHC0	Q9VHC0_DROME	RnpS1	LD23870p	5	5	75643.7	65829.8	92356.4	74894.8	89928	109097	-0.228294	0.455012
Q9VJG0	XPP_DROME	ApepP	Xaa-Pro aminopeptidase ApepP	22	22	81759.8	88305.7	81638.2	94589.6	87788	82623.1	-0.0742697	0.454536
Q9VDD8	Q9VDD8_DROME	Usp8	Ubiquitin carboxyl-terminal hydrolase	22	21	113578	122454	111935	111668	116974	99744.2	0.083557	0.454443
Q9W4Z2	Q9W4Z2_DROME	mRpL14	Large ribosomal subunit protein uL14m	2	2	20571.1	26901.5	24429.2	20655.3	32180.5	35494.9	-0.296887	0.454285
Q9VZU4	NDUS3_DROME	ND-30	NADH dehydrogenase [ubiquinone] iron-sulfur protein 3, mitochondrial	15	15	182877	164532	209251	200276	183417	247604	-0.181522	0.454195
Q9W4F5;X2JCK2;E1JJE4;Q8IRS0	E1JJE4_DROME;Q8IRS0_DROME;Q9W4F5_DROME;X2JCK2_DROME	Ptp4E	protein-tyrosine-phosphatase	18	18	37217.6	37682.1	42208.6	45000.4	39608.8	39964.3	-0.0891539	0.454145
Q9VG73	ILF2_DROME	CG5641	Interleukin enhancer-binding factor 2 homolog	13	13	99849.3	98598.7	112632	84898.3	93752.7	107159	0.122229	0.453787
Q9V3K3	RUVB2_DROME	rept	RuvB-like helicase 2	27	27	374605	409349	410171	401015	477385	406417	-0.105609	0.45378
Q9VL01	Q9VL01_DROME	Sph35	Phenoloxidase-activating factor 2	4	4	21109.5	22109.1	22713.4	25701.3	20962	24384.7	-0.107815	0.453618
Q7YU88;Q9W3X2;X2JAP1;X2JIP7	Q7YU88_DROME;Q9W3X2_DROME;X2JAP1_DROME;X2JIP7_DROME	Dmel\CG14442	SD08871p	2	2	13673.6	18579.6	12825.6	15530	18666.6	17534.6	-0.198586	0.453609
Q9VU76	Q9VU76_DROME	cmb	Combover, isoform A	10	10	15664.4	19501.1	22043.1	16544.9	18536.8	15243.7	0.184945	0.453529
Q9VPD2	NUBP2_DROME	Nubp2	Cytosolic Fe-S cluster assembly factor Nubp2 homolog	6	6	42057.8	46774	56921.2	28268.8	39400.4	51921.8	0.285417	0.452455
Q9V3L6	NCBP2_DROME	Cbp20	Nuclear cap-binding protein subunit 2	5	5	151894	132048	135212	135536	152865	198022	-0.214731	0.452247
M9PB01	M9PB01_DROME	Wdr62	WD repeat domain 62, isoform G	8	8	28159.3	28802.7	32748.1	31098.6	16534.7	26553.5	0.274108	0.45169
Q7JZN0	Q7JZN0_DROME	Sec61beta	Protein transport protein Sec61 subunit beta	5	5	294796	294197	470096	243476	670731	651635	-0.564115	0.451386
Q9V597	RL31_DROME	RpL31	Large ribosomal subunit protein eL31	7	7	957504	1038230	1356890	913597	1649290	1763190	-0.367769	0.451291
Q9VH89	DALMA_DROME	dmt	Protein dalmatian	3	3	14526.9	16554.2	23055.5	16209.3		13429.4	0.28416	0.450783
Q9VKF0	Q9VKF0_DROME	CycY	Cyclin Y, isoform A	6	6	72517.4	83559.7	70938.2	74888.1	120162	82316.8	-0.289006	0.450745
Q9VF89	RM09_DROME	mRpL9	Large ribosomal subunit protein bL9m	7	7	42681.1	44597	53436.5	50123.4	46685.8	63519.4	-0.18826	0.450625
P54351	NSF2_DROME	Nsf2	Vesicle-fusing ATPase 2	33	22	149136	142849	139376	164142	143112	147455	-0.0760478	0.450387
P02572	ACT2_DROME	Act42A	Actin-42A	15	2	4001610	4092210	5803440	4547790	6247290	5513300	-0.230813	0.45034
Q9W138	SAMTR_DROME	Samtor	S-adenosylmethionine sensor upstream of mTORC1	3	3	20568.4	19521.7	21955.4	22925.5	13394.4	15286.9	0.265765	0.450141
Q9V3T2;X2JA11	Q9V3T2_DROME;X2JA11_DROME	Dmel\CG5254;EG:BACR19J1.2	Mitochondrial 2-oxodicarboxylate carrier	8	0	101717	117255	95184.1	95018.4	126668	158916	-0.276803	0.450094
Q8T0D9	Q8T0D9_DROME	Regnase-1	LD08718p	11	11	31211.6	26589.4	33537.1	31009.2	26474.8	25483.6	0.138669	0.450033
A0A0B4KHX7;Q9V9X8	A0A0B4KHX7_DROME;Q9V9X8_DROME	Gcn2	non-specific serine/threonine protein kinase	10	10	29793.3	29929.5	28932.3	31152.8	25021.1	25356.8	0.12086	0.449932
Q9VB09	Q9VB09_DROME	Dmel\CG12883	IP04131p	3	3	25971.2	29769.1	25428	21071.1	19402.3	29424.3	0.215671	0.449814
Q9VRL8	Q9VRL8_DROME	blanks	Blanks	22	22	1205750	1365910	1375520	1129530	1287650	1290120	0.0904534	0.449729
O44437	SMD3_DROME	SmD3	Small nuclear ribonucleoprotein Sm D3	2	2	418904	410468	481530	426068	480409	673093	-0.268972	0.449486
Q9VK07	UVRAG_DROME	Uvrag	UV radiation resistance-associated gene protein	3	3	14291.8	14645.3	10116	10128.8	13340.5	9759.14	0.233019	0.449167
A0A0B4K7N9	A0A0B4K7N9_DROME	cnn	Centrosomin, isoform M	27	27	199374	188566	173058	198652	160613	133397	0.187397	0.448925
Q9VXF0	Q9VXF0_DROME	Dmel\CG13014	RE09848p	3	3	26428.5	30304.1	35891.3	35070.6	29737.2	51481.4	-0.328261	0.448721
Q24247	ITA1_DROME	mew	Integrin alpha-PS1	11	11	31945.7	41344.1	43881.1	41531.4	48537.8	41019.9	-0.161933	0.448681
B9A0M7;Q9VI18	B9A0M7_DROME;Q9VI18_DROME	BcDNA:LD21969;Dmel\CG1024	AT31036p	10	0	44091.7	45815.9	43762.9	40940.8	45456.2	42423.5	0.0533189	0.448624
Q8SXK0	Q8SXK0_DROME	Mterf4	RE18748p	3	3	17511.6	17953.6	17907.3	14957.6	25482.5	25362.7	-0.302052	0.447524
Q9XZ61	Q9XZ61_DROME	Uch-L5	Ubiquitin carboxyl-terminal hydrolase	21	20	249156	277500	283495	249514	252560	268789	0.0717163	0.447484
Q9VR33	Q9VR33_DROME	tank	IP13216p	4	4	33154.7	27367.3	40425.7	36267.7	34799.5	45963	-0.213273	0.447199
Q9W4P0	Q9W4P0_DROME	Dmel\CG2938	LD22456p	4	4	61452.8	58527.1	60290.2	57191.6	83143.2	66882.8	-0.200986	0.447191
Q9VYT3	Q9VYT3_DROME	Nrd1	FI23714p1	38	38	170026	168031	163568	228918	174377	167491	-0.186341	0.447188
Q9VV75	Q9VV75_DROME	UQCR-C2	AT02348p	25	25	718350	687054	865689	730223	848532	969970	-0.166389	0.447038
Q9VIF0	NOC2L_DROME	Noc2	Nucleolar complex protein 2	11	11	27776.2	22849.8	20579.8	42732.2	19588.3	32805.1	-0.417839	0.446807
Q9XZ19	Q9XZ19_DROME	Ski8	Uncharacterized protein	11	11	90791	92045.8	102425	137052	84955.3	117252	-0.250102	0.446614
Q9VC87	Q9VC87_DROME	Dmel\CG18528	RE57978p	12	12	54988.1	64423.6	66282.6	57844.1	80089.1	71618.2	-0.174375	0.446575
P23573	CDK2_DROME	Cdk2	Cyclin-dependent kinase 2	9	9	52799.6	55241.9	57155.4	58073.2	47832.1	45568.6	0.125117	0.446363
Q9VIU5	Q9VIU5_DROME	Cep104	GH24474p	2	2	10385.9	8814.86	11405.3		6571.27	9539.43	0.340836	0.446011
Q9VR50	S35E1_DROME	CG14621	Solute carrier family 35 member E1 homolog	5	0	33414.5	27422.5	36330.8	26773.8	29186.9	31592.2	0.150323	0.445731
Q9W4N6	Q9W4N6_DROME	CG-6428	asparaginase	14	14	32238.1	31855.7	36983.5	33328	29359.6	32016.9	0.0939541	0.445557
Q9VVU1	Q9VVU1_DROME	GH07925p	Short/branched chain specific acyl-CoA dehydrogenase, mitochondrial	18	18	1522110	1612050	1784080	1514760	2178320	1916720	-0.189807	0.445499
A8JQY9	A8JQY9_DROME	CG7472	FI13065p	7	7	16938.2	19934	24253.3	16895.4	19724.2	16849.2	0.193077	0.445288
Q9I7K6	NASP_DROME	Nasp	Nuclear autoantigenic sperm protein homolog	13	13	315910	413739	458621	432719	437498	467519	-0.170931	0.445242
Q7K519	Q7K519_DROME	RagC-D	GH16429p	10	10	75898.5	76894.1	97450.7	97667.5	78340.1	112252	-0.204037	0.445054
Q9VUM1	Q9VUM1_DROME	Prp31	U4/U6 small nuclear ribonucleoprotein Prp31	17	17	163614	151012	150357	155471	132326	150781	0.0843445	0.444931
Q9U1H8	FACE2_DROME	Sras	CAAX prenyl protease 2	3	3	11581.4	7880.64	15244.3	12625.9	12368.9	19624.7	-0.362475	0.444553
Q9VXV4	Q9VXV4_DROME	Dmel\CG11655	RH04535p	2	2	121321	123361	146491	137028	130607	178319	-0.189088	0.444337
A0A0B4KGF7;Q9VMY5	A0A0B4KGF7_DROME;Q9VMY5_DROME	beta-Man	beta-mannosidase	8	8	14063.2	16670.2	11692.4	15806.9	15813.1	15892.4	-0.163362	0.444309
A0A0B4K6B9;Q9VHX5	A0A0B4K6B9_DROME;Q9VHX5_DROME	Dmel\CG2698	Uncharacterized protein, isoform D	9	3	50983.9	45167.7	41171.6	67969	46592.7	47649.2	-0.240295	0.444049
A1Z7A6	ASAP_DROME	Asap	ArfGAP with SH3 domain, ANK repeat and PH domain-containing protein	23	23	150727	147526	150188	156426	134560	120626	0.123633	0.443986
Q24253	Q24253_DROME	AP-1-2beta	AP complex subunit beta	30	30	364630	404340	395168	410467	399236	397062	-0.0518827	0.44355
A1ZA77	TM208_DROME	Tmem208	Transmembrane protein 208	3	3	50340.1	47234	68565.8	51879.7	65932.8	85316.8	-0.29	0.443064
P98081	DAB_DROME	Dab	Protein disabled	4	4	11585	10116.3	10579.4	14742.2	11768.8	10352.8	-0.191533	0.442894
Q9VL18	EF1D_DROME	eEF1delta	Probable elongation factor 1-delta	26	26	1500910	1539250	1895130	1604190	1801280	2279760	-0.204084	0.442803
Q9W1H4	DNLI1_DROME	DNAlig1	DNA ligase 1	28	28	76124	75410.3	59424.9	71840.4	61096.9	55552.9	0.162474	0.442597
A0A6M3Q6U2;M9PDR2;Q9W0Q1	A0A6M3Q6U2_DROME;M9PDR2_DROME;Q9W0Q1_DROME	Hipk	non-specific serine/threonine protein kinase	7	7	18592	19703.8	18736.5	21642.6	12417.8	11707.6	0.31744	0.442121
P18932	NU5M_DROME	mt:ND5	NADH-ubiquinone oxidoreductase chain 5	2	2	9986.07	7230.27	10011.2	9989.35		10327	-0.162537	0.441816
A1Z7L1	FANCI_DROME	Fanci	Fanconi anemia group I protein homolog	7	7	11638.3	10919		14436.5		11906.8	-0.223842	0.441386
A1Z6H7	PO210_DROME	Gp210	Nuclear pore membrane glycoprotein 210	68	68	474224	454139	455150	491692	477025	454686	-0.041008	0.44135
Q7KK96	Q7KK96_DROME	SMC2	Structural maintenance of chromosomes protein	39	39	120211	120242	107818	118512	109497	91961.8	0.12227	0.440791
Q9VD22	Q9VD22_DROME	Dmel\CG18596	LP02352p	30	30	84291.7	84485.9	78313.9	88849.9	62653.8	67197.1	0.176087	0.440729
Q9Y112	Q9Y112_DROME	Ar3	BcDNA.GH10614	16	14	475664	511110	521895	533622	596840	489490	-0.102675	0.440618
Q960U8	Q960U8_DROME	mdy	O-acyltransferase	9	9	27612.8	27484.2	21021.8	30654	28487	25315.8	-0.149961	0.440448
Q94545	ASH2_DROME	ash2	Set1/Ash2 histone methyltransferase complex subunit ASH2	12	12	104205	95575.3	101830	117590	95825.7	111060	-0.105425	0.440344
P49415	SDC_DROME	Sdc	Syndecan	2	2	37444.6	40818.3	45693.9	32720.1	67644.8	61250.2	-0.382725	0.440334
Q9VIM5	ARPC2_DROME	Arpc2	Actin-related protein 2/3 complex subunit 2	20	20	292542	288381	314048	381151	266012	384226	-0.204676	0.440309
A0A0B4KHC7;Q9VE71	A0A0B4KHC7_DROME;Q9VE71_DROME	Dmel\CG7685	Uncharacterized protein, isoform B	3	3	7871.41	5519.45	6117.09	15664.8	6112.09	7972.46	-0.608796	0.439481
M9PDR6;Q9W0N4	M9PDR6_DROME;Q9W0N4_DROME	Dmel\CG13895	Uncharacterized protein, isoform B	5	5	12371.3	17172.8	13195.5	15299.7	9488.62	10877	0.261051	0.439205
Q9VYA1	Q9VYA1_DROME	Dmel\CG12177	RE18811p	4	3	18574	21539.2	12783	16031.3	14198.4	13655.7	0.269423	0.439157
A8DYI6	A8DYI6_DROME	Phb2	Prohibitin	23	23	1372370	1395080	1731300	1398570	1743760	2071340	-0.212775	0.439112
Q9W3H4	Q9W3H4_DROME	sni	LD36273p	8	8	62398.8	73919.8	76847.8	46408.9	70655.3	68020.6	0.203794	0.438945
Q9VQE0	Q9VQE0_DROME	Drp1	dynamin GTPase	25	25	130785	131232	128389	159666	128097	135846	-0.117758	0.438881
Q9W4R8	Q9W4R8_DROME	Timm29	RE03721p	3	3	30490	31719.3	31408.6	30322.1	33303.9	40081.2	-0.14766	0.43878
Q9W499	Q9W499_DROME	RpL35	Large ribosomal subunit protein uL29	7	7	532389	664761	625510	624463	622767	878916	-0.222195	0.438752
P00528	SRC64_DROME	Src64B	Tyrosine-protein kinase Src64B	23	23	122832	124576	123194	117384	163033	136422	-0.16962	0.438421
O76861	O76861_DROME	EG:100G10.1	EG:100G10.1 protein	4	4	50283.9	47867.8	47809.6	36531.1	26269	54431.2	0.316228	0.438354
Q9VE04	RM55_DROME	mRpL55	Large ribosomal subunit protein mL55	4	4	8270.77	8693.92	11316.2	7603.58	13188.9	18472.5	-0.473416	0.43806
Q9W058	SCOT_DROME	Scot	Succinyl-CoA:3-ketoacid-coenzyme A transferase, mitochondrial	15	15	206684	214500	241986	226019	234466	240419	-0.0798381	0.437961
Q9V4W1	GLE1_DROME	Gle1	mRNA export factor Gle1	16	16	44092.7	49758.7	38764.4	41483.5	43749.9	34302.8	0.149805	0.43769
Q9VRP2	Q9VRP2_DROME	BEST:CK00496	Uncharacterized protein, isoform A	26	26	1557350	1455910	1550640	1568180	1725050	1505050	-0.0722502	0.437549
Q86BA1	MICAL_DROME	Mical	[F-actin]-monooxygenase Mical	6	6	8894.99	10260.7	9740.67	13758.6	11405.6	8766.73	-0.231713	0.43753
Q9VDH8	Q9VDH8_DROME	RpS30	Ribosomal protein S30, isoform A	2	2	153012	170855	243223	163009	249429	332955	-0.394424	0.437521
Q05856	RSMB_DROME	SmB	Small nuclear ribonucleoprotein-associated protein B	8	8	385381	419046	451153	428762	423321	544098	-0.153132	0.437467
Q9VRI0	Q9VRI0_DROME	Ddx56	Probable ATP-dependent RNA helicase DDX56	18	18	78634.4	81261.7	54856.5	110577	67096.2	84395.2	-0.287268	0.437206
Q9VWL0	Q9VWL0_DROME	Mec2	Mec2	17	15	567932	655808	711132	612246	724971	978327	-0.259113	0.437129
Q9VJ64	Q9VJ64_DROME	Dmel\CG10383	LD21810p	3	3	4922.53	9140.69	8921.53	7701.89	13233.5	8755.83	-0.369359	0.437009
Q9VCI0	ORN_DROME	CG10214	Probable oligoribonuclease	5	5	45704.3	53683.4	49421.5	46521.3	49079.1	44926.4	0.0826184	0.43632
E1JHK3	E1JHK3_DROME	dl	Dorsal, isoform D	10	10	46567.7	45866.6	52972.2	45124.8	47938.6	44282.8	0.0822748	0.436191
Q9VAY9	Q9VAY9_DROME	mRpS22	GH07821p	22	22	90829.6	87099.7	116373	109485	95708.6	132001	-0.196283	0.435968
Q9VWV8	NOSIP_DROME	CG6179	Nitric oxide synthase-interacting protein homolog	5	5	95335	96316.2	92313.2	102343	72406.7	76819.1	0.174757	0.435864
P20477	GLNA1_DROME	Gs1	Glutamine synthetase 1, mitochondrial	8	8	247116	176552	268232	224666	271135	308991	-0.218052	0.435846
Q7K0L7	Q7K0L7_DROME	Tpc1	Mitochondrial thiamine pyrophosphate carrier	8	8	49507.3	57552.9	63893.2	34861.4	41566.1	63627.1	0.287614	0.435821
Q9VW59	Q9VW59_DROME	RhoGDI	Rho GDP-dissociation inhibitor 3	15	15	1005450	1109290	1394400	976465	1740020	1649220	-0.315097	0.435615
Q9VKX4	RT07_DROME	mRpS7	Small ribosomal subunit protein uS7m	8	8	59605	62583.9	64812	68633.3	59357.7	84995.4	-0.187716	0.435122
Q9VXI6	Q9VXI6_DROME	UQCR-14	Cytochrome b-c1 complex subunit 7	7	6	91222.4	89407.3	142790	110945	121805	162108	-0.287926	0.434776
A0A0B4KEU2;E1JGL0;Q9N693	A0A0B4KEU2_DROME;E1JGL0_DROME;Q9N693_DROME	sbb	Scribbler, isoform J	4	4	16009.9	14211.6	14468.5	20340.9	18514.7	13230.4	-0.220944	0.434712
Q9W0S6	Q9W0S6_DROME	mRpL17	Large ribosomal subunit protein bL17m	10	10	99634.8	109168	128002	102150	133638	180970	-0.307297	0.434612
Q9VUM3	Q9VUM3_DROME	Dmel\CG7011	Endoplasmic reticulum-Golgi intermediate compartment protein 3	10	10	87348.6	83084.7	92673.2	79919.6	106420	109119	-0.167309	0.434508
Q8MRP7	Q8MRP7_DROME	MFS14	Putative inorganic phosphate cotransporter	6	6	27482.5	21541.6	21554.8	27447.3	21862.2	33345.5	-0.227865	0.434046
Q86PF4;Q9VG23	Q86PF4_DROME;Q9VG23_DROME	CT28495;Dmel\CG10126	GH08978p	6	0	41122.3	53672	65586.6	45077.9	80952.1	75349.6	-0.328415	0.433546
Q7K1C3	Q7K1C3_DROME	Dmel\CG6984	Enoyl-CoA hydratase domain-containing protein 3, mitochondrial	8	8	136300	144901	154470	150676	144222	167100	-0.0846475	0.433491
A1Z9M2	A1Z9M2_DROME	ReepB	Receptor expression-enhancing protein	3	2	118944	99978.3	166696	154238	122266	202118	-0.311713	0.433368
Q9VEJ0	PRDX3_DROME	Prx3	Thioredoxin-dependent peroxide reductase, mitochondrial	13	13	455977	518258	613510	497846	651599	644711	-0.176326	0.433261
Q9VAG9	Q9VAG9_DROME	Dmel\CG7789	3'(2'),5'-bisphosphate nucleotidase 1	7	7	116287	126053	121561	121370	144189	123650	-0.0969991	0.432999
Q9VP65	TR112_DROME	Trmt112	Multifunctional methyltransferase subunit TRM112-like protein	2	2	45339.9	55970.1	60417.9	45965.3	45524.6	53924.7	0.153396	0.432731
Q9VZY9	Q9VZY9_DROME	ProRS-m	Probable proline--tRNA ligase, mitochondrial	8	8	88691	65601.5	81221.2	96553.5	74933.1	92940.1	-0.167057	0.43242
O16844	COS_DROME	cos	Kinesin-like protein costa	7	7	13893.5	9165.01	10628	10465.2	10258.4	7901.82	0.234874	0.432314
Q9VJX8	Q9VJX8_DROME	Hacd2	Very-long-chain (3R)-3-hydroxyacyl-CoA dehydratase	7	7	29189.3	24359.8	31631.4	33114.4	26530.7	36958	-0.181546	0.431784
Q2PDW1;Q9VPT9	Q2PDW1_DROME;Q9VPT9_DROME	Dmel\CG3662	Integral membrane protein 2	8	8	135131	188774	223252	173272	242147	233724	-0.246581	0.431658
Q9W328	LST8_DROME	Lst8	Protein LST8 homolog	7	7	60247.3	64692.6	68701.5	62331.8	48611.7	64897.9	0.139113	0.430682
Q9VBH8;Q9VHE5	Q9VBH8_DROME;Q9VHE5_DROME	RpL34a;RpL34b	Large ribosomal subunit protein eL34	7	0	895424	1271000	1151740	970981	1385430	1810040	-0.328434	0.430333
A0A0B4K7T7;A1ZAN6	A0A0B4K7T7_DROME;A1ZAN6_DROME	RhoGEF2	Rho guanine nucleotide exchange factor 2, isoform G	41	41	554958	646576	595080	626923	534013	478591	0.132001	0.430071
Q8MLV1	LBR_DROME	LBR	Lamin-B receptor	13	13	140310	130074	159397	163456	140015	160567	-0.110641	0.429913
Q9VRL0	Q9VRL0_DROME	Cyt-c1	Cytochrome c1, heme protein, mitochondrial	14	14	664117	537271	808050	713341	680487	1077390	-0.29843	0.429847
Q4V6M1	Q4V6M1_DROME	Datp	Bis(5'-nucleosyl)-tetraphosphatase [asymmetrical]	4	4	25879.6	24392.1	37839.3	28751.3	34607	42112.1	-0.259444	0.429809
Q2PDP6	Q2PDP6_DROME	Dmel\CG12877	FI18136p1	4	4	6983.92	6710.65	6242.54	10594.2		7428.29	-0.439305	0.429643
P29613	TPIS_DROME	Tpi	Triosephosphate isomerase	9	9	228327	224681	262939	236584	250330	291526	-0.120733	0.429409
Q9VUR7	PHLP1_DROME	PhLP1	Phosducin-like protein 1	6	6	51985.9	67186	79751.2	45325.8	64141.2	59472.6	0.235703	0.42906
Q9W062	MFAP1_DROME	Mfap1	Microfibrillar-associated protein 1	9	9	66393.7	69280.6	76326.8	68872.2	64707.5	68155	0.0716125	0.428996
Q9VA91	RS7_DROME	RpS7	Small ribosomal subunit protein eS7	21	21	1695770	1890020	2087880	1573330	2647110	2731980	-0.293233	0.428537
Q9I7L9;Q9Y168	Q9I7L9_DROME;Q9Y168_DROME	BcDNA.GH02384;Dmel\CG18858	Uncharacterized protein, isoform A	17	0	69883	66129.6	81147.7	81691.4	68056.5	97838.7	-0.189173	0.428444
Q9VD14	Q9VD14_DROME	Dmel\CG13850	GH07286p	20	20	129487	127207	135790	128002	157468	136898	-0.105867	0.428163
A0A0B4K664;A0A0B4K700	A0A0B4K664_DROME;A0A0B4K700_DROME	msps	Mini spindles, isoform E	73	73	182394	207154	185029	198011	175144	160625	0.106255	0.427807
Q9VN28	Q9VN28_DROME	Dmel\CG14650	LD26442p	6	6	24635.9	28592.4	23785.8	29540.5	11693.4	17893.6	0.381293	0.42766
B7Z0B0	B7Z0B0_DROME	sowah	Sosondowah, isoform G	14	14	96644	93259.5	96728.8	101979	82404.2	74030.9	0.149516	0.427445
Q8SZY7	Q8SZY7_DROME	Dmel\CG5026	LD06050p	9	9	23942.3	25107.4	20053.4	30377.2	28329.8	20731.8	-0.201093	0.427165
Q9VD25	RPC6_DROME	Polr3F	DNA-directed RNA polymerase III subunit RPC6	6	6	49080.5	56465.7	51156.5	51756	51203.2	42222.8	0.110167	0.42692
P48609	CDK5_DROME	Cdk5	Cyclin-dependent kinase 5 homolog	9	9	104903	107290	103076	125006	115850	99641.3	-0.11106	0.426665
P17210	KINH_DROME	Khc	Kinesin heavy chain	61	61	393087	440376	418992	385967	431289	356181	0.0940184	0.426549
Q9VU45	Q9VU45_DROME	Syx13	LD27581p	5	5	130280	126529	171129	127971	175588	208773	-0.259677	0.426404
Q7KVT8	Q7KVT8_DROME	orion	Orion, isoform B	19	19	283562	345687	337358	317128	429273	341479	-0.170518	0.426353
A0A6H2EG45;Q8IR85;Q9VYT2	A0A6H2EG45_DROME;Q8IR85_DROME;Q9VYT2_DROME	Dmel\CG1847	Uncharacterized protein, isoform D	7	7	25062.3	15345.6	18474.9	38739.6	18792.5	22612.8	-0.444764	0.426178
P25160	ARL1_DROME	Arl1	ADP-ribosylation factor-like protein 1	3	3	66811.7	71869.3	71841.7	61191.7	62331.3	73470.2	0.09583	0.425944
Q8T0D1	Q8T0D1_DROME	CG4639	LD10183p	3	3	5630.04	15516.5	10812.7	6103.73	6809.95	9286.76	0.525645	0.425888
Q960E8	TF2H1_DROME	Tfb1	General transcription factor IIH subunit 1	11	11	25673.4	26182.1	23263.2	26429	21746.1	20899.2	0.121023	0.425826
M9PDL2;Q9VJH2	M9PDL2_DROME;Q9VJH2_DROME	AspRS-m	Aspartyl-tRNA synthetase, mitochondrial, isoform D	29	29	85550.9	77522.7	79744.5	94179.2	80048.2	83637.2	-0.0867378	0.425545
Q7KTS2	Q7KTS2_DROME	Atg17	RB1-inducible coiled-coil protein 1	23	23	38960.2	40348.3	42323.6	44187.4	32797.7	29675	0.189503	0.425402
Q7JYH3	Q7JYH3_DROME	ND-B14.7	NADH dehydrogenase [ubiquinone] 1 alpha subcomplex subunit 11	3	3	20571.9	26310.7	23258.4	28244.3	20911.9	42016.3	-0.378341	0.425386
A0A0B4LGY1;E1JIH3;E1JIH2;Q9VH91	A0A0B4LGY1_DROME;E1JIH2_DROME;E1JIH3_DROME;Q9VH91_DROME	Unc-115a	Uncoordinated 115a, isoform G	19	2	98383.9	110490	89025.2	95338.7	94307.7	86812.9	0.107757	0.425229
Q24523	BUN2_DROME	bun	Protein bunched, class 2/F/G isoform	8	8	24337.8	28781.3	32264.3	28656.2	23872.1	24507.5	0.148427	0.424958
cRAP-P42212	cRAP-GFP_AEQVI	cRAP-GFP	Green fluorescent protein	19	19	3851200	3608460	3893230	6379860	2666890	6673780	-0.46959	0.424763
P91926	AP2A_DROME	AP-2alpha	AP-2 complex subunit alpha	34	34	327806	308433	327961	365029	341845	311056	-0.078234	0.424588
A0A126GUP6	MP1_DROME	MP1	Melanization protease 1	3	3	11461.4		18660.3	7323.56	10081.9	12834.5	0.579309	0.424572
Q9VXE9	Q9VXE9_DROME	SMC3	Structural maintenance of chromosomes protein	38	38	43030.9	43792.8	38397.8	41968.6	40333.8	33529.7	0.112447	0.424473
Q9W0X8	Q9W0X8_DROME	BcDNA:GH03108	DnaJ homolog subfamily C member 21	7	7	53307.2	47591.7	47386.8	50676.4	36543.8	46549.9	0.148624	0.424125
P39413	AEF1_DROME	Aef1	Adult enhancer factor 1	2	2	4732.01	5080.4	4323.1	6457.66		5014.2	-0.283738	0.423875
Q7K566	BMCP_DROME	Bmcp	Mitochondrial uncoupling protein Bmcp	6	6	23834.5	26423	32173.3	30422.7	26694.2	50995.7	-0.391279	0.423723
Q9VTU2	Q9VTU2_DROME	ND-SGDH	NADH dehydrogenase [ubiquinone] 1 beta subcomplex subunit 5, mitochondrial	9	9	178693	168451	237322	181404	226403	308572	-0.293604	0.423359
Q9I7T7	LAR4_DROME	Larp4B	La-related protein Larp4B	23	23	172198	157079	170392	170719	138337	157835	0.0978869	0.423161
O46085;Q7KW08	O46085_DROME;Q7KW08_DROME	Pex5	Peroxisomal targeting signal 1 receptor	4	4	26667	24564.7	23030.2	19487.4	26976.9	18902.3	0.184069	0.423098
Q9W4K0	Q9W4K0_DROME	CHOp24	CHOp24, isoform A	10	10	365976	461609	559340	351517	736924	743191	-0.40124	0.422973
Q9VY28	RT25_DROME	mRpS25	Small ribosomal subunit protein mS25	8	8	104032	104484	117346	126434	99055.2	151812	-0.211456	0.421909
Q9VYG1	PSMD5_DROME	CG12096	26S proteasome non-ATPase regulatory subunit 5	15	0	68611.4	71726.2	77744.8	70955.6	71184.5	66496.9	0.0638783	0.421602
Q9VHJ7	Q9VHJ7_DROME	Dmel\CG11964	LD41978p	16	16	37154.4	45605.1	41286.9	37223.4	38231.3	40304.4	0.0997543	0.421556
A8DY81	A8DY81_DROME	Not1	Not1, isoform C	69	69	97502.6	99584.9	95407.2	104812	73909.8	82989.2	0.160436	0.420824
A1ZB79	A1ZB79_DROME	Dmel\CG5174	Uncharacterized protein, isoform M	10	0	408433	449722	600735	390533	774839	700168	-0.354722	0.4206
Q24145	SHARK_DROME	Shark	Tyrosine-protein kinase Shark	25	25	49298	44923.5	46656	46847.4	44952.1	44636.1	0.0462211	0.42057
Q9V9U4	DOHH_DROME	nero	Deoxyhypusine hydroxylase	6	6	82122.4	81770.3	95902	82443.7	77583.1	83924.2	0.0907806	0.420424
Q8MSS7	Q8MSS7_DROME	mRpS2	Small ribosomal subunit protein uS2m	9	9	43460.7	40938.5	44803.3	52419.9	37920.7	67224	-0.286309	0.420269
Q9VIH1	Q9VIH1_DROME	RPA2	CG9273 protein	8	8	415750	454414	404022	392881	496282	512267	-0.137324	0.420132
Q9VX31	INT2_DROME	IntS2	Integrator complex subunit 2	8	8	23129.1	21014.8	21422.8	34735.8	20262.2	24859.6	-0.284466	0.419473
Q8I0D5	Q8I0D5_DROME	Dmel\CG33523	GH09028p	7	1	66097.5	71540.6	75355.9	67123.4	85645	78851.4	-0.120946	0.418795
Q709R6	BOCKS_DROME	bocks	LEM domain-containing protein Bocksbeutel	16	16	155841	146986	192386	129936	142531	169204	0.165077	0.418769
A1ZAM0	A1ZAM0_DROME	Dmel\CG6665	Uncharacterized protein	2	2	11703.5	10768.3	13259.4	10590.8	19017.2	14302.9	-0.297395	0.418663
Q0KI15	Q0KI15_DROME	Dmel\CG34150	Complex III assembly factor LYRM7	7	7	28793.2	27442.5	47630.3	30704.9	48061	52585.8	-0.338711	0.418581
Q8T4E1	GPI8_DROME	PIG-K	Putative GPI-anchor transamidase	7	7	83116.4	95151.3	101411	85627.8	113088	113204	-0.157405	0.418337
Q9VIP0	NESD_DROME	nesd	Protein nessun dorma	14	14	189380	187851	181116	213181	205899	176613	-0.093407	0.418292
P18935	CYB_DROME	mt:Cyt-b	Cytochrome b	2	2	285270	285704	314872	323898	284890	521863	-0.352026	0.418209
Q9VBX4	Q9VBX4_DROME	CG10057	LD36051p	15	15	14715.7	15467.2	15269.3	16415.2	11542.9	12531.7	0.166792	0.4182
Q9I7S8	PUR6_DROME	Paics	Bifunctional phosphoribosylaminoimidazole carboxylase/phosphoribosylaminoimidazole succinocarboxamide synthetase	23	23	484953	474319	443139	544804	548850	434554	-0.123932	0.418126
Q9VNE9	RL13A_DROME	RpL13A	Large ribosomal subunit protein uL13	10	10	579904	546250	513680	1023780	345258	1026730	-0.546938	0.417958
Q9VEP6	Q9VEP6_DROME	Adsl	Adenylosuccinate lyase	19	19	273938	269929	251920	291584	269121	266117	-0.0551944	0.417842
Q9VPU4	Q9VPU4_DROME	Dmel\CG4291	FI17537p1	11	11	46734.3	42085.2	44629.9	45811.8	34458.2	41916.6	0.127207	0.417702
Q9VZZ6	Q9VZZ6_DROME	BcDNA:RE30174	CG16985 protein	4	4	78751.4	52597.5	91515.7	88283.2	69893.8	118602	-0.312567	0.417153
Q9W2H8;E1JGQ5;Q7KVP4;Q86BS7	E1JGQ5_DROME;Q7KVP4_DROME;Q86BS7_DROME;Q9W2H8_DROME	Agl	Glycogen debranching enzyme	24	24	26841.1	29876.5	33135.6	35887.9	29141.4	32657.8	-0.120598	0.417062
A0A0B4LGM5;Q9VNC3	A0A0B4LGM5_DROME;Q9VNC3_DROME	Hcs	Holocarboxylase synthetase, isoform C	13	13	24374.8	20761.7	24705.5	27858.5	22009.9	26410.5	-0.127189	0.416712
Q960M4	Q960M4_DROME	Prx5	Peroxiredoxin-5	10	10	425182	523251	595810	528747	558639	631726	-0.154764	0.416665
Q7K3E2	Q7K3E2_DROME	Dmel\CG5080	LD34147p	4	4	3741.35	7211.54	8652.96	4596.4		5239.03	0.410262	0.416443
A0A0B4KGD0;O61602;Q8MLR4;Q9W1M6	A0A0B4KGD0_DROME;O61602_DROME;Q8MLR4_DROME;Q9W1M6_DROME	apt	Regulatory protein zeste	4	4	38026.6	37059.7	32883.6	31724.5	38086	27972.2	0.142978	0.415912
A1ZAS8;Q9NDR1	A1ZAS8_DROME;Q9NDR1_DROME	EDTP	Egg-derived tyrosine phosphatase, isoform C	6	6	13512.2	13818.9	13651.7	17487.4	13063.8	14709.8	-0.14325	0.415248
Q9VR03	Q9VR03_DROME	Dmel\CG15435	AT19250p	4	4	15115.8	18416	17027.1	17220.2	15821.6	8796.95	0.273125	0.414896
Q9V3I2	RAB5_DROME	Rab5	Ras-related protein Rab5	9	9	260494	299482	390472	240516	487080	520931	-0.393547	0.414411
P24156	PHB1_DROME	Phb1	Prohibitin 1	20	20	1507480	1575890	2190940	1415090	2628200	2615970	-0.33638	0.414064
Q9V498	CSTN1_DROME	Cals	Calsyntenin-1	7	7	11685	15373.5	13268.9	15215.2	18824.2	12590.2	-0.209486	0.413848
P49028	MGN_DROME	mago	Protein mago nashi	5	5	380259	381159	441918	353652	547922	494335	-0.214165	0.412633
Q9VW57	Q9VW57_DROME	Grasp65	Grasp65	8	8	398170	377545	473697	378216	503678	534737	-0.181215	0.412137
Q05825	ATPB_DROME	ATPsynbeta	ATP synthase subunit beta, mitochondrial	26	22	3823170	4059130	4838150	3414820	6224230	6130840	-0.310023	0.411484
Q9VMM3	Q9VMM3_DROME	Dmel\CG7239	RE17389p	9	9	28168.2	31579.6	33602.1	25866.9	28968.8	31756	0.10842	0.411436
Q9VAR0	Q9VAR0_DROME	Dmel\CG1951	LD39455p	16	16	74050.9	72408.5	75487.3	75566	66600.4	71209.4	0.0568167	0.411224
Q26454	MCM4_DROME	dpa	DNA replication licensing factor MCM4	42	42	153308	161789	139089	182587	157125	149766	-0.107961	0.41101
A8DYB0	A8DYB0_DROME	Dmel\CG13185	Midasin	42	42	35015.2	48647.7	42120.6	44046.9	52654.4	43505.2	-0.156611	0.410756
A1ZA92	NOL9_DROME	CG8414	Polynucleotide 5'-hydroxyl-kinase NOL9	16	16	75378.2	74243.5	67689.9	91568	68055.6	80129.6	-0.141785	0.410116
A0A0B4KHS5;Q8IGI0;Q9VC90;A0A0B4KHD9;A0A0B4KI02	A0A0B4KHD9_DROME;A0A0B4KHS5_DROME;A0A0B4KI02_DROME;Q8IGI0_DROME;Q9VC90_DROME	Dmel\CG5746	Uncharacterized protein, isoform E	2	2	25495.4	33226.3	40056.8	33615.9	34618.8	51769.6	-0.280817	0.409951
O97422	B3GI_DROME	GlcAT-I	Galactosylgalactosylxylosylprotein 3-beta-glucuronosyltransferase I	9	9	78418.2	86816.6	107737	81959.9	112864	121675	-0.213449	0.409712
P45437	COPB_DROME	betaCOP	Coatomer subunit beta	38	38	443523	460014	404800	535489	439213	441269	-0.114058	0.409617
Q94517	HDAC1_DROME	HDAC1	Histone deacetylase HDAC1	12	12	619720	612306	643978	776553	589934	685492	-0.129353	0.408701
E1JHB2;Q5U0V6;Q9VLW7;X2J9T8	E1JHB2_DROME;Q5U0V6_DROME;Q9VLW7_DROME;X2J9T8_DROME	Cdc14	Cell division cycle 14, isoform C	2	2	9259.22	10895.5	10692.2	4957.25		9429.08	0.515465	0.408567
Q9VL10	Q9VL10_DROME	Mulk	Acylglycerol kinase, mitochondrial	14	14	47983.6	44304	38827.1	50467.9	40857.5	53222.3	-0.140716	0.408225
Q8SWW4	Q8SWW4_DROME	anon-WO0140519.52	LD28380p	15	15	30860.6	32040.2	31069.2	33681.5	26604.3	24964.6	0.140494	0.408093
Q9VZ34	Q9VZ34_DROME	Dmel\CG2076	RH72958p	5	5	185141	182293	212791	71589	166502	209286	0.375121	0.407887
Q8IQ85;Q9VS45	Q8IQ85_DROME;Q9VS45_DROME	RhoGEF4	Rho guanine nucleotide exchange factor 4, isoform B	3	3	13796.3	18532.9	15069.6	14227.2	32672	18658.7	-0.467919	0.40784
Q9VC40	Q9VC40_DROME	Dmel\CG5805	GH22160p	2	2	16163.8	12858.8	22931.1	24691.6	14627.7	26220	-0.335134	0.407682
Q9V420	Q9V420_DROME	mPges2	FI02878p	9	9	256899	304448	336407	274590	357765	381581	-0.175575	0.407558
Q9VPP0	Q9VPP0_DROME	Ent1	Equilibrative nucleoside transporter 1, isoform A	3	3	36033.2	29088.9	33472.1	36708.2	35376.9	33308.7	-0.0962153	0.407451
Q9VN02	Q9VN02_DROME	Vps24	GH14561p	7	7	74731.1	80262.1	94654.1	87329.8	82455.8	137232	-0.29843	0.406881
Q9VGZ5	CWO_DROME	cwo	Transcription factor cwo	2	2	34234.4	30700	24477.9	34421.5	13805.7	21021.6	0.368684	0.406782
Q9W4M7	Q9W4M7_DROME	tyf	Twenty-four, isoform B	19	19	27221.9	28320.7	27324	30029.7	21027.9	22896.1	0.164168	0.406719
Q7KUA4	Q7KUA4_DROME	Uba2	SUMO-activating enzyme subunit	18	18	493422	520130	493766	464064	504312	495188	0.042498	0.406255
Q9VC19;Q9VC20	Q9VC19_DROME;Q9VC20_DROME	Dmel\CG3744	Uncharacterized protein, isoform D	9	9	29395.2	28351.8	27813.1	28710.6	28074	25771.8	0.0515581	0.405768
Q24439	ATPO_DROME	ATPsynO	ATP synthase subunit O, mitochondrial	16	16	324435	340157	436032	301171	484943	605332	-0.338263	0.405626
Q9W0I7	Q9W0I7_DROME	Psf1	DNA replication complex GINS protein PSF1	4	2	40737.4	35759.3	36316.5	32043.7	50049	50399.5	-0.231972	0.405078
Q23983	SNAP_DROME	alphaSnap	Alpha-soluble NSF attachment protein	13	13	364928	316616	334225	387814	332734	356362	-0.0843253	0.40491
Q9VXN1	Q9VXN1_DROME	UBL3	LD03728p	5	5	26808	35301.7	35431.8	33915.9	42508.9	33029.4	-0.166239	0.404838
O01367	HOW_DROME	how	Protein held out wings	10	10	92046.1	105185	110348	76452.9	106968	93735.1	0.150259	0.404394
O18333	RAB2_DROME	Rab2	Ras-related protein Rab-2	15	15	713762	727576	930424	746491	882400	1131280	-0.218798	0.404214
Q9V3P3	Q9V3P3_DROME	REG	LD45860p	12	12	563708	550909	640890	514873	709835	824751	-0.223355	0.40419
Q9VPJ0	Q9VPJ0_DROME	Creld	RE58433p	6	6	208970	171600	213725	196661	292057	205813	-0.22486	0.404076
Q9V3B4	FADD_DROME	Fadd	Fas-associated death domain protein	2	2	45193.9	55366.1	59011.9	40960.4	53238	49588.9	0.15027	0.404063
Q8IPQ6;Q9VNC0	Q8IPQ6_DROME;Q9VNC0_DROME	POLDIP2	Polymerase (DNA-directed), delta interacting protein 2, isoform B	15	15	72867.2	66279.4	80489.4	87299.2	66247.3	93800.9	-0.171424	0.404011
Q9VFV8	Q9VFV8_DROME	Dmel\CG9799	LD47749p	30	30	88843	81150.2	83852.1	108482	84688.4	85809.2	-0.13621	0.403786
Q9VAN0	SERC_DROME	Psat	Phosphoserine aminotransferase	15	15	264969	289264	380801	319469	329204	427090	-0.20227	0.403679
Q9VZQ1	YTDC1_DROME	Ythdc1	YTH domain-containing protein 1	9	9	45638.5	46191.7	44626.3	57191.8	42064.7	51404.4	-0.142864	0.403309
Q9VD00	Q9VD00_DROME	Dmel\CG5377	FI07666p	13	13	76821.5	93843.1	87561.3	100108	77424.6	132802	-0.265191	0.403148
Q9VY92	Q9VY92_DROME	Dmel\CG11151	GEO07753p1	5	5	163184	170519	268167	207314	223108	296347	-0.272045	0.402914
Q9VIS0	Q9VIS0_DROME	cg10466	RNA-binding motif protein, X-linked 2	2	2	14832.5	11322	16482.1	11583.1	11781.8	14156.3	0.184386	0.402822
Q9VVM7	Q9VVM7_DROME	Wdr92	IP21091p	8	8	37638.1	45902.9	43931.8	25255	45314.6	37729.1	0.235174	0.402282
Q24451	MAN2_DROME	alpha-Man-IIa	Alpha-mannosidase 2	20	20	36092.8	35041.9	38140.2	44071.1	35744.1	37647.9	-0.104246	0.402232
Q9VIS1	CDGAP_DROME	CdGAPr	GTPase-activating protein CdGAPr	10	10	20999.9	20520.7	27741	24737	24191.4	28130.3	-0.153902	0.402148
Q9VQI9	AFFL_DROME	lilli	AF4/FMR2 family member lilli	3	3	598.569	549.742	1261.08	1075.61		1022.02	-0.385054	0.401889
B7Z0C9	B7Z0C9_DROME	Dmel\CG42307	GH15104p1	2	2	13209.4	13027.6	24767.2	12180.2	28918.8	30052	-0.480268	0.401751
Q9VXY3	Q9VXY3_DROME	Dbct	Dihydrolipoamide acetyltransferase component of pyruvate dehydrogenase complex	15	15	269099	263875	268625	246050	347686	302237	-0.160575	0.401684
Q9V491	Q9V491_DROME	PlexA	Plexin A, isoform A	50	50	143118	154275	143637	142808	149095	127364	0.0730075	0.40168
A1ZB71	A1ZB71_DROME	GstE6	Glutathione S transferase E6	17	16	2503760	2617820	3197030	1543470	2612300	2830710	0.251777	0.401543
Q8T9B6	MESD_DROME	boca	LDLR chaperone boca	12	12	153396	171486	219597	170872	204938	270550	-0.247462	0.400695
Q9VPM5	MBM_DROME	mbm	Protein mushroom body miniature	5	5	79707.3	90113	65474.8	93494.8	78653.4	87415.6	-0.141618	0.400217
Q9W3C0	UTP11_DROME	CG1789	Probable U3 small nucleolar RNA-associated protein 11	7	7	234898	210620	287492	178033	358935	465665	-0.451889	0.400158
Q8T0S6	HIPPO_DROME	hpo	Serine/threonine-protein kinase hippo	17	17	111607	101940	117967	108891	107378	99199.1	0.0715757	0.400092
Q9VVI0	Q9VVI0_DROME	U4-U6-60K	SD09427p	18	18	121296	127231	125960	120826	127268	111943	0.0567705	0.400036
Q7KTP1;Q8IPK9;Q95SI0;Q9VMT1	Q7KTP1_DROME;Q8IPK9_DROME;Q95SI0_DROME;Q9VMT1_DROME	tkv	receptor protein serine/threonine kinase	7	7	20913.3	23737.9	17778.9	27985.2	18790.7	24935.2	-0.199955	0.400021
Q9VNA8	DONS_DROME	hd	Protein downstream neighbor of son homolog	6	6	18170.4	14844	18015.9	12635.3	16823.2	16608.2	0.14763	0.400003
Q9XZH6	VATG_DROME	Vha13	V-type proton ATPase subunit G	4	4	107489	117635	195497	94184.6	280238	229959	-0.522939	0.399911
P48423	GAP1_DROME	RasGAP1	GTPase-activating protein	10	10	33036.3	44528	36414.4	39415	27399.9	33385.1	0.185882	0.399558
Q9VPP5	RNH2A_DROME	CG13690	Ribonuclease H2 subunit A	7	7	93011.6	91477.5	84049.1	98278.3	85091.5	102782	-0.0916534	0.399311
Q9VMW4	Q9VMW4_DROME	Rtnl1	Reticulon-like protein	2	2	11992.4	8376.33	16565	15433	10606.8	25462.5	-0.479698	0.398652
Q7KN94	Q7KN94_DROME	wal	Electron transfer flavoprotein subunit alpha	14	14	397582	445927	526177	381180	615688	645532	-0.26196	0.398401
Q9VHM2	VP35L_DROME	CG8202	VPS35 endosomal protein sorting factor-like	17	17	47500.4	47295.1	50936.1	48500.9	48148.8	37726.4	0.117037	0.398326
Q7KVS9	TRF41_DROME	Trf4-1	Non-canonical poly(A) RNA polymerase protein Trf4-1	7	7	21498.1	19078.8	23650	21392.5	17294.8	20430.2	0.119592	0.397876
Q9VEH2	Q9VEH2_DROME	Dmel\CG7523	Transmembrane protein 192	3	3	57662.5	66660.7	83847.1	58262.3	87763.7	120340	-0.355646	0.397668
Q9W244	Q9W244_DROME	px	Plexus, isoform A	10	10	29521.7	31984.7	31029.6	29870.5	31412.8	26274.5	0.079779	0.397606
E1JI88	E1JI88_DROME	PGRP-LC	Peptidoglycan recognition protein LC, isoform D	5	5	36905.3	27931.8	46411.1	39411.7	40799.2	48759.4	-0.213257	0.397065
Q9VDC2	Q9VDC2_DROME	Idi	isopentenyl-diphosphate Delta-isomerase	3	3	75879.4	71794.8	88135.5	71859	103585	90860.2	-0.175452	0.396711
O97454	O97454_DROME	l(1)10Bb	Protein BUD31 homolog	4	4	54231.2	50511.4	56108.3	53086.7	54896.4	62489.7	-0.0838176	0.396594
Q9VHB8	Q9VHB8_DROME	Bckdha	2-oxoisovalerate dehydrogenase subunit alpha	9	9	126811	121932	141133	118869	147861	175672	-0.182343	0.396252
Q9W5G1;X2J9Y4;X2JDN0	Q9W5G1_DROME;X2J9Y4_DROME;X2JDN0_DROME	ebo	Ellipsoid body open, isoform A	11	11	25004.4	31407.2	30251.3	27935.4	21201.7	28765.8	0.153737	0.396248
Q8IPW2	NCK_DROME	dock	SH2/SH3 adapter protein dreadlocks	15	15	82413.4	69395.7	70038.7	74559.3	66703.7	66166	0.0969526	0.395614
A0A0B4KI34;Q9VA36	A0A0B4KI34_DROME;Q9VA36_DROME	cindr	CIN85 and CD2AP related, isoform J	23	23	145549	141330	172975	126124	146809	151356	0.116129	0.394897
P41900	T2FB_DROME	TfIIFbeta	General transcription factor IIF subunit 2	8	8	45594.8	52948.6	51600.2	55670.8	46489.9	66800.7	-0.170351	0.394765
Q9VZM7	INT10_DROME	IntS10	Integrator complex subunit 10	9	9	51344	46963.2	44754	47592.1	35841.5	47095.3	0.132263	0.393956
Q9VLM5	DAD1_DROME	Dad1	Dolichyl-diphosphooligosaccharide--protein glycosyltransferase subunit DAD1	4	4	198091	178952	290531	185099	289824	388450	-0.371056	0.393859
Q9VF08	TIM16_DROME	blp	Mitochondrial import inner membrane translocase subunit Tim16	9	9	66658	63635.1	110814	64172.7	116820	132852	-0.380377	0.393589
A1Z7K2	A1Z7K2_DROME	CG2396	FI03455p	15	15	189711	178884	192882	202818	190922	186065	-0.0463408	0.393499
Q95U32	Q95U32_DROME	Rpb7	GH11867p	5	5	18516.7	17076.3	21729.2	17735.2	17030.3	18213.9	0.113662	0.393349
Q494G7	Q494G7_DROME	MFS17	Major facilitator superfamily transporter 17, isoform F	2	2	13434.4	8942.87	9844.9	18028.4	11003.4	10991.9	-0.312801	0.393226
Q9VDQ3	Q9VDQ3_DROME	idc	Identity crisis	7	7	50474.9	57735.7	47990.7	54561	44429.7	44884	0.118594	0.392409
Q9W1X7	MED23_DROME	MED23	Mediator of RNA polymerase II transcription subunit 23	13	13	25618.2	22083.9	18445.9	33663.6	19559	26193.4	-0.263732	0.392296
Q9W5N2	RL38_DROME	RpL38	Large ribosomal subunit protein eL38	5	5	120249	122713	222200	126447	236002	244253	-0.383255	0.392137
A1Z6X6	A1Z6X6_DROME	Glo1	Lactoylglutathione lyase	9	9	95199.4	126966	137857	97116.5	183265	164327	-0.304773	0.391822
Q07886	DDX49_DROME	Dbp45A	Probable ATP-dependent RNA helicase Dbp45A	7	7	63477.9	61758.5	52697	67737.6	68625.1	56166.8	-0.113742	0.391508
P18489	SYB_DROME	Syb	Synaptobrevin	3	3	421489	438383	592913	321834	808506	867888	-0.4599	0.390976
Q9VS50	ECO_DROME	eco	N-acetyltransferase eco	6	6	22654	17853.2	15065	18070.4	13615.3	16540.6	0.204543	0.390727
Q0E8X6	Q0E8X6_DROME	eIF2Bdelta	Translation initiation factor eIF2B subunit delta	17	17	94323.5	96203.8	87142	99001	72203.5	81667.1	0.134963	0.390461
Q7K112;Q8IMX1;Q9VCB6	Q7K112_DROME;Q8IMX1_DROME;Q9VCB6_DROME	twin	poly(A)-specific ribonuclease	15	15	72793.5	68856.2	63598.5	94622.4	68096.9	69593.8	-0.178701	0.39017
O61491	FLOT1_DROME	Flo1	Flotillin-1	28	28	343594	363454	428069	348276	474284	440747	-0.154364	0.389783
Q9VR62	Q9VR62_DROME	PP2C	GM14138p	11	11	71684.1	76214.8	73581.2	101493	78776.1	70288.8	-0.177967	0.389782
Q9VVH3	MIC13_DROME	QIL1	MICOS complex subunit MIC13 homolog QIL1	6	6	12758.1	16088.6	16966.3	14592	16396.5	26720	-0.333027	0.389411
A0A0B4KG69;Q9VF92	A0A0B4KG69_DROME;Q9VF92_DROME	ear	ENL/AF9-related, isoform B	9	9	25464.6	23536.2	24159	25369	15002.3	23009.7	0.207001	0.388888
Q6J5K9	ARMI_DROME	armi	Probable RNA helicase armi	27	27	61780.1	61903.2	54055.9	64834	48453.7	45025.6	0.166979	0.388703
P46223	RL7A_DROME	RpL7A	Large ribosomal subunit protein eL8	17	17	1038670	1382180	1117480	1603140	980794	1643570	-0.256738	0.388621
Q9VL44	Q9VL44_DROME	Spn31A	MIP05602p	5	5	20289.9	17302.6	17116.3	29724.2	14030.5	25590.6	-0.342025	0.388362
X2JDY8	RHGF_DROME	Graf	Rho GTPase-activating protein Graf	13	13	35969.1	36321.8	32396.6	36884.9	22286	32086.3	0.198079	0.38808
Q9NCC3	Q9NCC3_DROME	SH3PX1	Sorting nexin	22	22	250543	250470	235660	261650	271546	236694	-0.063628	0.387969
Q24114	DALY_DROME	dally	Division abnormally delayed protein	6	6	33034.1	42250.1	34782.2	35051.2	42467.2	43141.8	-0.132576	0.387665
Q9VQ93	GOLP3_DROME	sau	Golgi phosphoprotein 3 homolog sauron	4	4	132802	125779	140117	127525	153538	142144	-0.0860671	0.387654
Q9VCC9	Q9VCC9_DROME	Tsc1	LD23779p	9	9	29389.4	33176.3	31095.5	34456.4	25424.6	22606.6	0.183274	0.387631
[truncated: 3,137 more rows]
