# Supplementary material for: Drosophila melanogaster miPEP8 Regulates Cell Size Through its Interaction With ref(2)P/p62
Source: Mol Cell Proteomics. 2026 Feb 28;25(4):101544. doi: 10.1016/j.mcpro.2026.101544 (PMC13053990; doi:10.1016/j.mcpro.2026.101544)
Supplement: Supplementary_table_3 [file mmc3.xlsx]

## Sheet: All proteins
Majority protein IDs	Fasta headers	Peptides	Sequence coverage [%]	Mol. weight [kDa]	Sequence length	Q-value	Score	LFQ intensity EGFP_1	LFQ intensity EGFP_2	LFQ intensity EGFP_3	LFQ intensity EGFP_4	LFQ intensity EGFP-miPEP8_1	LFQ intensity EGFP-miPEP8_2	LFQ intensity EGFP-miPEP8_3	Log2 ratio (min IP EGFP-miPEP8 / max IP EGFP)	MS/MS count EGFP_1	MS/MS count EGFP_2	MS/MS count EGFP_3	MS/MS count EGFP_4	MS/MS count EGFP-miPEP8_1	MS/MS count EGFP-miPEP8_2	MS/MS count EGFP-miPEP8_3	ratio MS/MS count EGFP-miPEP8/EGFP
tr|A8JNJ6|A8JNJ6_DROME;tr|M9PBL6|M9PBL6_DROME;tr|Q7KV70|Q7KV70_DROME;tr|Q9VZQ3|Q9VZQ3_DROME;tr|Q7KV69|Q7KV69_DROME	tr|A8JNJ6|A8JNJ6_DROME Karst, isoform E OS=Drosophila melanogaster OX=7227 GN=kst PE=1 SV=2;tr|M9PBL6|M9PBL6_DROME Karst, isoform G OS=Drosophila melanogaster OX=7227 GN=kst PE=1 SV=1;tr|Q7KV70|Q7KV70_DROME Karst, isoform C OS=Drosophila melanogaster OX=72	169	49.3	497.55	4337	0	323.31	1212600000	1083600000	1070400000	822290000	156750000	134530000	140640000	-3.1721	218	201	206	144	38	30	43	0.144343
sp|P13395|SPTCA_DROME;tr|M9PBI5|M9PBI5_DROME;tr|M9PDQ0|M9PDQ0_DROME;tr|M9PGV6|M9PGV6_DROME	sp|P13395|SPTCA_DROME Spectrin alpha chain OS=Drosophila melanogaster OX=7227 GN=alpha-Spec PE=1 SV=2;tr|M9PBI5|M9PBI5_DROME Alpha spectrin, isoform C OS=Drosophila melanogaster OX=7227 GN=alpha-Spec PE=4 SV=1;tr|M9PDQ0|M9PDQ0_DROME Alpha spectrin, isoform	131	63.8	278.3	2415	0	323.31	1083400000	1011600000	1263400000	1117200000	159500000	157270000	201530000	-3.006	162	169	209	143	59	63	74	0.286969
tr|Q59E58|Q59E58_DROME;tr|A0A0B4JD57|A0A0B4JD57_DROME;tr|Q59E59|Q59E59_DROME;tr|A0A0B4K7Q4|A0A0B4K7Q4_DROME;tr|A0A0B4JD95|A0A0B4JD95_DROME;tr|J7JVR0|J7JVR0_DROME	tr|Q59E58|Q59E58_DROME Zipper, isoform C OS=Drosophila melanogaster OX=7227 GN=zip PE=1 SV=1;tr|A0A0B4JD57|A0A0B4JD57_DROME Zipper, isoform F OS=Drosophila melanogaster OX=7227 GN=zip PE=1 SV=1;tr|Q59E59|Q59E59_DROME Zipper, isoform D OS=Drosophila melanog	130	63.7	226.91	1971	0	323.31	5348600000	2857900000	4087900000	835780000	502830000	1001100000	733010000	-3.41102	298	238	268	115	117	174	162	0.492927
sp|Q99323|MYSN_DROME	sp|Q99323|MYSN_DROME Myosin heavy chain, non-muscle OS=Drosophila melanogaster OX=7227 GN=zip PE=1 SV=2	123	56.7	236.64	2057	0	8.8705	68287000	34445000	61370000	7054300	6750700	9797400	7341900	-3.3385	5	3	3	0	4	3	3	0.909091
sp|Q9VEN1|FLNA_DROME;tr|Q9GQV2|Q9GQV2_DROME;tr|A0A0B4JCY6|A0A0B4JCY6_DROME;tr|Q7KSF4|Q7KSF4_DROME;tr|A0A0B4KHN1|A0A0B4KHN1_DROME;tr|A0A0B4KGT8|A0A0B4KGT8_DROME;tr|Q8T3K7|Q8T3K7_DROME;tr|Q29R34|Q29R34_DROME	sp|Q9VEN1|FLNA_DROME Filamin-A OS=Drosophila melanogaster OX=7227 GN=cher PE=1 SV=2;tr|Q9GQV2|Q9GQV2_DROME Filamin isoform A OS=Drosophila melanogaster OX=7227 GN=cher PE=4 SV=1;tr|A0A0B4JCY6|A0A0B4JCY6_DROME Cheerio, isoform I OS=Drosophila melanogaster O	88	49.6	239.18	2210	0	323.31	730170000	996090000	1028100000	440700000	304650000	316050000	201560000	-2.3507	114	127	140	66	83	91	67	0.53915
tr|A1Z784|A1Z784_DROME;tr|Q7JV23|Q7JV23_DROME;tr|A8DY67|A8DY67_DROME	tr|A1Z784|A1Z784_DROME Acetyl-CoA carboxylase, isoform A OS=Drosophila melanogaster OX=7227 GN=ACC PE=1 SV=1;tr|Q7JV23|Q7JV23_DROME Acetyl-CoA carboxylase, isoform B OS=Drosophila melanogaster OX=7227 GN=ACC PE=1 SV=1;tr|A8DY67|A8DY67_DROME Acetyl-CoA carb	73	42.3	278.59	2482	0	323.31	45130000	32185000	39315000	28586000	300300000	278790000	361320000	2.62702	12	13	14	5	86	79	85	5.68182
tr|Q99140|Q99140_DROME	tr|Q99140|Q99140_DROME BetaH spectrin (Fragment) OS=Drosophila melanogaster OX=7227 GN=kst PE=2 SV=1	73	52.6	190.48	1645	0.00061843	5.7942	4996700	5324600	5601000		593960		576820	-3.27949	2	2	2	2	0	0	0	0
tr|O61380|O61380_DROME;tr|A8DZ29|A8DZ29_DROME;tr|Q7YU50|Q7YU50_DROME	tr|O61380|O61380_DROME Eukaryotic translation initiation factor 4G1, isoform A OS=Drosophila melanogaster OX=7227 GN=eIF4G1 PE=1 SV=3;tr|A8DZ29|A8DZ29_DROME Eukaryotic translation initiation factor 4G1, isoform B OS=Drosophila melanogaster OX=7227 GN=eIF4G	61	48.5	183.94	1666	0	323.31	98015000	99433000	97632000	102960000	297640000	304810000	333170000	1.53148	24	30	25	21	82	85	91	2.58
tr|X2JC31|X2JC31_DROME;sp|P29742|CLH_DROME	tr|X2JC31|X2JC31_DROME Clathrin heavy chain OS=Drosophila melanogaster OX=7227 GN=Chc PE=3 SV=1;sp|P29742|CLH_DROME Clathrin heavy chain OS=Drosophila melanogaster OX=7227 GN=Chc PE=1 SV=1	60	46.5	191.18	1678	0	323.31	168420000	165940000	165740000	177450000	326150000	309780000	316120000	0.803831	29	31	27	25	69	76	75	1.96429
tr|X2JFG0|X2JFG0_DROME;sp|P05990|PYR1_DROME	tr|X2JFG0|X2JFG0_DROME Rudimentary, isoform D OS=Drosophila melanogaster OX=7227 GN=r PE=1 SV=1;sp|P05990|PYR1_DROME CAD protein OS=Drosophila melanogaster OX=7227 GN=r PE=1 SV=3	59	36.7	246.67	2224	0	323.31	53684000	45245000	45164000	39761000	343920000	339670000	341050000	2.66157	8	3	6	4	56	70	73	9.47619
tr|Q9VYT3|Q9VYT3_DROME;tr|Q5U158|Q5U158_DROME	tr|Q9VYT3|Q9VYT3_DROME FI23714p1 OS=Drosophila melanogaster OX=7227 GN=Nrd1 PE=1 SV=2;tr|Q5U158|Q5U158_DROME RE02581p OS=Drosophila melanogaster OX=7227 GN=Nrd1 PE=2 SV=1	49	48.8	132.76	1147	0	323.31	498890	730670	675580	350810	491480000	529360000	541500000	9.3937	0	0	1	0	60	73	78	211
tr|Q7KN75|Q7KN75_DROME;tr|Q9U982|Q9U982_DROME;tr|Q7KN84|Q7KN84_DROME	tr|Q7KN75|Q7KN75_DROME Dodeca-satellite-binding protein 1, isoform A OS=Drosophila melanogaster OX=7227 GN=Dp1 PE=1 SV=1;tr|Q9U982|Q9U982_DROME Drosophila dodeca-satellite protein 1 OS=Drosophila melanogaster OX=7227 GN=Dp1 PE=2 SV=1;tr|Q7KN84|Q7KN84_DROME	48	42.7	144.27	1301	0	318.36	134760000	128840000	131660000	138230000	215340000	215950000	230060000	0.639546	25	19	25	21	60	54	53	1.85556
tr|Q9VQL7|Q9VQL7_DROME;tr|B7Z001|B7Z001_DROME;tr|B6IDT3|B6IDT3_DROME	tr|Q9VQL7|Q9VQL7_DROME Fatty acid synthase 1, isoform A OS=Drosophila melanogaster OX=7227 GN=FASN1 PE=1 SV=1;tr|B7Z001|B7Z001_DROME Fatty acid synthase 1, isoform C OS=Drosophila melanogaster OX=7227 GN=FASN1 PE=1 SV=2;tr|B6IDT3|B6IDT3_DROME GH17750p OS=D	48	31.7	266.44	2438	0	323.31	91049000	79307000	86510000	70361000	112390000	116760000	119770000	0.303799	26	19	15	14	45	50	44	1.87838
sp|P13060|EF2_DROME	sp|P13060|EF2_DROME Elongation factor 2 OS=Drosophila melanogaster OX=7227 GN=EF2 PE=1 SV=4	47	57.8	94.458	844	0	323.31	1248200000	1115600000	1148500000	1166700000	962320000	911150000	973160000	-0.454089	64	61	56	60	66	70	72	0.863071
tr|M9PBL3|M9PBL3_DROME;sp|P02828|HSP83_DROME	tr|M9PBL3|M9PBL3_DROME Heat shock protein 83, isoform B OS=Drosophila melanogaster OX=7227 GN=Hsp83 PE=3 SV=1;sp|P02828|HSP83_DROME Heat shock protein 83 OS=Drosophila melanogaster OX=7227 GN=Hsp83 PE=1 SV=1	43	53.7	81.864	717	0	323.31	484340000	660310000	663030000	695170000	521840000	638500000	531150000	-0.413758	44	55	52	54	62	61	56	0.873171
sp|Q9W0S7|SND1_DROME	sp|Q9W0S7|SND1_DROME Staphylococcal nuclease domain-containing protein 1 OS=Drosophila melanogaster OX=7227 GN=Tudor-SN PE=1 SV=1	43	59.2	103.1	926	0	286.48	122830000	160950000	166330000	154540000	127760000	169640000	149750000	-0.380612	25	29	33	22	38	51	42	1.20183
sp|P29844|BIP_DROME;tr|F3YDH0|F3YDH0_DROME	sp|P29844|BIP_DROME Endoplasmic reticulum chaperone BiP OS=Drosophila melanogaster OX=7227 GN=Hsc70-3 PE=1 SV=2;tr|F3YDH0|F3YDH0_DROME Heat shock 70-kDa protein cognate 3, isoform E OS=Drosophila melanogaster OX=7227 GN=Hsc70-3 PE=1 SV=1	40	55.9	72.26	656	0	323.31	1756800000	1939100000	1996500000	1913100000	1973800000	2045300000	2115700000	-0.0164973	79	86	96	82	84	95	104	0.825073
tr|A8JNN2|A8JNN2_DROME;tr|A8JNN1|A8JNN1_DROME;tr|M9PHR5|M9PHR5_DROME;tr|M9NE45|M9NE45_DROME;sp|Q6IDD9|SARM1_DROME;tr|A8JNN3|A8JNN3_DROME;tr|M9NFP2|M9NFP2_DROME	tr|A8JNN2|A8JNN2_DROME Ectoderm-expressed 4, isoform G OS=Drosophila melanogaster OX=7227 GN=Sarm PE=1 SV=1;tr|A8JNN1|A8JNN1_DROME Ectoderm-expressed 4, isoform D OS=Drosophila melanogaster OX=7227 GN=Sarm PE=1 SV=1;tr|M9PHR5|M9PHR5_DROME Ectoderm-expresse	40	33.1	169.06	1562	0	323.31	2931400	789880	1380900	751770	144690000	126520000	133610000	5.43163	2	1	1	2	46	61	54	26.8333
sp|P28668|SYEP_DROME;tr|H8F4R5|H8F4R5_DROME	sp|P28668|SYEP_DROME Bifunctional glutamate/proline--tRNA ligase OS=Drosophila melanogaster OX=7227 GN=GluProRS PE=1 SV=2;tr|H8F4R5|H8F4R5_DROME FI18146p1 (Fragment) OS=Drosophila melanogaster OX=7227 GN=Aats-glupro-RB PE=2 SV=1	40	31.5	189.41	1714	0	234.66	75300000	67564000	76822000	67977000	100120000	98936000	106570000	0.364976	17	15	21	15	39	39	45	1.80882
sp|A0A0B4K7J2|RBP2_DROME	sp|A0A0B4K7J2|RBP2_DROME E3 SUMO-protein ligase RanBP2 OS=Drosophila melanogaster OX=7227 GN=Nup358 PE=1 SV=1	40	21.1	298.93	2718	0	274.54	34037000	33966000	36779000	32262000	45457000	45690000	46830000	0.30562	13	12	14	9	34	32	39	2.1875
tr|C7LA75|C7LA75_DROME;sp|P11147|HSP7D_DROME	tr|C7LA75|C7LA75_DROME Heat shock protein cognate 4, isoform G OS=Drosophila melanogaster OX=7227 GN=Hsc70-4 PE=1 SV=1;sp|P11147|HSP7D_DROME Heat shock 70 kDa protein cognate 4 OS=Drosophila melanogaster OX=7227 GN=Hsc70-4 PE=1 SV=3	38	61.3	71.131	651	0	323.31	793470000	828290000	902280000	833920000	1481100000	1530600000	1640600000	0.715022	49	52	53	61	66	65	66	0.916279
tr|Q9VAW3|Q9VAW3_DROME	tr|Q9VAW3|Q9VAW3_DROME GH12731p OS=Drosophila melanogaster OX=7227 GN=Gfat2 PE=1 SV=1	38	57.2	76.538	683	0	323.31	153500000	105820000	103630000	100760000	413190000	464440000	451470000	1.42857	18	14	16	13	48	65	67	2.95082
tr|Q9W0B8|Q9W0B8_DROME;tr|O77285|O77285_DROME	tr|Q9W0B8|Q9W0B8_DROME Coatomer subunit alpha OS=Drosophila melanogaster OX=7227 GN=alphaCOP PE=1 SV=1;tr|O77285|O77285_DROME Coatomer subunit alpha OS=Drosophila melanogaster OX=7227 GN=alphaCOP PE=2 SV=1	38	37	139.33	1234	0	194.52	76368000	70433000	70668000	71245000	161380000	148830000	167220000	0.962625	18	14	17	14	41	45	43	2.04762
tr|A0A0B4K7Y7|A0A0B4K7Y7_DROME;sp|Q9VAW5|LARP_DROME;tr|A0A0B4K6K9|A0A0B4K6K9_DROME;tr|F9W345|F9W345_DROME;tr|F9W325|F9W325_DROME	tr|A0A0B4K7Y7|A0A0B4K7Y7_DROME La related protein, isoform G OS=Drosophila melanogaster OX=7227 GN=larp PE=1 SV=1;sp|Q9VAW5|LARP_DROME La-related protein 1 OS=Drosophila melanogaster OX=7227 GN=larp PE=1 SV=5;tr|A0A0B4K6K9|A0A0B4K6K9_DROME La related prote	37	34.3	178.14	1673	0	262.88	57736000	41216000	51600000	41827000	137170000	129520000	151790000	1.16563	17	18	20	14	48	57	56	2.33333
sp|O62619|KPYK_DROME	sp|O62619|KPYK_DROME Pyruvate kinase OS=Drosophila melanogaster OX=7227 GN=PyK PE=2 SV=2	36	73.7	57.44	533	0	323.31	408920000	295470000	314870000	287700000	1449900000	1431400000	1538000000	1.80754	36	29	28	27	79	82	87	2.06667
tr|Q9W0E4|Q9W0E4_DROME;tr|Q8IRH0|Q8IRH0_DROME;tr|Q8IRH1|Q8IRH1_DROME;tr|E8NH92|E8NH92_DROME;tr|C8VUZ1|C8VUZ1_DROME;tr|Q9GPG3|Q9GPG3_DROME;tr|Q6AWR8|Q6AWR8_DROME	tr|Q9W0E4|Q9W0E4_DROME Aminopeptidase OS=Drosophila melanogaster OX=7227 GN=Psa PE=1 SV=1;tr|Q8IRH0|Q8IRH0_DROME LP21249p OS=Drosophila melanogaster OX=7227 GN=Psa PE=1 SV=1;tr|Q8IRH1|Q8IRH1_DROME FI19310p1 OS=Drosophila melanogaster OX=7227 GN=Psa PE=1 SV	36	43.6	99.326	866	0	173.47	115810000	94139000	86918000	89739000	180590000	181810000	191230000	0.640958	21	22	23	15	35	44	46	1.54321
sp|Q9VN25|EIF3A_DROME	sp|Q9VN25|EIF3A_DROME Eukaryotic translation initiation factor 3 subunit A OS=Drosophila melanogaster OX=7227 GN=eIF3a PE=1 SV=1	36	35.9	133.88	1140	0	147.7	33190000	33381000	33679000	31763000	52675000	59523000	59226000	0.645269	12	11	11	9	29	35	35	2.30233
sp|P08736|EF1A1_DROME;tr|Q8T3U3|Q8T3U3_DROME;tr|A4V3Q6|A4V3Q6_DROME;sp|P05303|EF1A2_DROME	sp|P08736|EF1A1_DROME Elongation factor 1-alpha 1 OS=Drosophila melanogaster OX=7227 GN=eEF1alpha1 PE=1 SV=2;tr|Q8T3U3|Q8T3U3_DROME GM14559p OS=Drosophila melanogaster OX=7227 GN=eEF1alpha1 PE=2 SV=1;tr|A4V3Q6|A4V3Q6_DROME Elongation factor 1-alpha OS=Dros	35	64.1	50.306	463	0	159.96	8045100000	5680500000	6153000000	6193400000	7962500000	7725800000	8086700000	-0.058426	87	69	76	66	170	190	152	1.71812
tr|A0A0B4LFD2|A0A0B4LFD2_DROME;sp|P29845|HSP7E_DROME	tr|A0A0B4LFD2|A0A0B4LFD2_DROME Heat shock protein cognate 5, isoform B OS=Drosophila melanogaster OX=7227 GN=Hsc70-5 PE=3 SV=1;sp|P29845|HSP7E_DROME Heat shock 70 kDa protein cognate 5 OS=Drosophila melanogaster OX=7227 GN=Hsc70-5 PE=1 SV=2	35	44.8	74.065	686	0	323.31	168940000	193290000	184880000	194540000	194860000	198370000	200800000	0.00237115	28	40	40	35	34	35	39	0.755245
sp|P42212|GFP_AEQVI;CON__Q9U6Y5	sp|P42212|GFP_AEQVI Green fluorescent protein OS=Aequorea victoria OX=6100 GN=GFP PE=1 SV=1;	34	97.1	26.886	238	0	323.31	79250000000	67515000000	97261000000	109370000000	13830000000	17364000000	17488000000	-2.98334	845	798	856	796	526	591	381	0.454628
tr|Q9W002|Q9W002_DROME;tr|M9PH19|M9PH19_DROME	tr|Q9W002|Q9W002_DROME Misshapen, isoform A OS=Drosophila melanogaster OX=7227 GN=msn PE=1 SV=3;tr|M9PH19|M9PH19_DROME Misshapen, isoform F OS=Drosophila melanogaster OX=7227 GN=msn PE=1 SV=1	34	31.8	162.38	1504	0	323.31	49237000	36079000	62477000	40038000	63366000	65990000	77555000	0.0203838	16	17	25	13	27	41	46	1.60563
tr|Q9VS62|Q9VS62_DROME;tr|M9PEE1|M9PEE1_DROME;tr|P91638|P91638_DROME;tr|Q7KU82|Q7KU82_DROME	tr|Q9VS62|Q9VS62_DROME Smallminded, isoform A OS=Drosophila melanogaster OX=7227 GN=smid PE=1 SV=1;tr|M9PEE1|M9PEE1_DROME Smallminded, isoform H OS=Drosophila melanogaster OX=7227 GN=smid PE=1 SV=1;tr|P91638|P91638_DROME Smallminded protein OS=Drosophila m	33	48	104.38	944	0	202.44	12132000	16033000	18644000	4488800	88424000	81243000	99274000	2.12353	1	0	5	1	34	38	50	17.4286
tr|Q9VW54|Q9VW54_DROME	tr|Q9VW54|Q9VW54_DROME 26S proteasome non-ATPase regulatory subunit 2 OS=Drosophila melanogaster OX=7227 GN=Rpn1 PE=1 SV=2	32	47.7	102.28	919	0	235.77	36004000	34385000	35164000	32763000	168530000	140320000	158920000	1.96249	2	2	3	1	41	46	42	16.125
tr|A0A0B4KHR8|A0A0B4KHR8_DROME;sp|Q9VCA8|ANKHM_DROME;tr|A0A0H4XWY3|A0A0H4XWY3_DROME;tr|A0A0B4K725|A0A0B4K725_DROME;tr|A0A0B4LHK4|A0A0B4LHK4_DROME;tr|A0A0B4KHZ8|A0A0B4KHZ8_DROME	tr|A0A0B4KHR8|A0A0B4KHR8_DROME Multiple ankyrin repeats single KH domain, isoform E OS=Drosophila melanogaster OX=7227 GN=mask PE=4 SV=1;sp|Q9VCA8|ANKHM_DROME Ankyrin repeat and KH domain-containing protein mask OS=Drosophila melanogaster OX=7227 GN=mask P	32	14.3	423.07	4000	0	323.31	2818900	1005400	6453900	787660	60187000	40785000	174790000	2.6598	2	0	1	0	33	35	35	34.3333
sp|Q9V3P6|PSMD1_DROME;tr|A0A0B4KHE9|A0A0B4KHE9_DROME;tr|A0A0B4KI10|A0A0B4KI10_DROME	sp|Q9V3P6|PSMD1_DROME 26S proteasome non-ATPase regulatory subunit 1 OS=Drosophila melanogaster OX=7227 GN=Rpn2 PE=1 SV=1;tr|A0A0B4KHE9|A0A0B4KHE9_DROME 26S proteasome non-ATPase regulatory subunit 1 OS=Drosophila melanogaster OX=7227 GN=Rpn2 PE=3 SV=1;tr|	32	37.2	113.2	1020	0	222.61	36570000	45781000	49806000	35729000	69472000	81830000	74832000	0.480112	3	6	4	7	35	32	39	5.3
tr|Q9W392|Q9W392_DROME	tr|Q9W392|Q9W392_DROME Chaperonin containing TCP1 subunit 2 OS=Drosophila melanogaster OX=7227 GN=CCT2 PE=1 SV=2	31	63.6	58.063	535	0	291.36	149650000	140110000	149150000	165280000	214990000	258190000	251760000	0.379357	26	28	26	24	34	35	33	0.980769
tr|Q0PQ31|Q0PQ31_DROME;tr|Q0PQ30|Q0PQ30_DROME;sp|P46863|KL61_DROME	tr|Q0PQ31|Q0PQ31_DROME Microtubule dependent motor protein OS=Drosophila melanogaster OX=7227 GN=Klp61F PE=3 SV=1;tr|Q0PQ30|Q0PQ30_DROME Microtubule dependent motor protein OS=Drosophila melanogaster OX=7227 GN=Klp61F PE=3 SV=1;sp|P46863|KL61_DROME Kinesin	31	34.7	121.06	1066	0	240.35	102210000	71166000	76011000	70344000	44240000	46436000	52977000	-1.20811	28	21	24	23	24	29	28	0.84375
tr|M9PEL1|M9PEL1_DROME;sp|Q07327|ROP_DROME	tr|M9PEL1|M9PEL1_DROME Ras opposite, isoform B OS=Drosophila melanogaster OX=7227 GN=Rop PE=3 SV=1;sp|Q07327|ROP_DROME Protein ROP OS=Drosophila melanogaster OX=7227 GN=Rop PE=2 SV=2	30	50.1	67.85	597	0	162.06	113670000	95623000	95722000	95122000	311330000	300180000	316970000	1.40098	20	21	11	10	50	49	43	2.29032
sp|P48591|RIR1_DROME	sp|P48591|RIR1_DROME Ribonucleoside-diphosphate reductase large subunit OS=Drosophila melanogaster OX=7227 GN=RnrL PE=1 SV=2	30	38.7	91.977	812	0	122.94	338710000	245850000	250900000	252220000	269000000	244910000	277750000	-0.467799	35	22	26	18	30	38	39	1.05941
tr|Q7PLL6|Q7PLL6_DROME	tr|Q7PLL6|Q7PLL6_DROME Uncharacterized protein, isoform A OS=Drosophila melanogaster OX=7227 GN=l(3)80Fj PE=1 SV=2	30	14.9	293.91	2630	0	97.693		74126000	40340000	83037000	301920000	265810000	142670000	0.780856	0	0	0	0	21	23	25	#DIV/0!
tr|Q9VN44|Q9VN44_DROME;tr|Q86NQ0|Q86NQ0_DROME;tr|Q960E2|Q960E2_DROME	tr|Q9VN44|Q9VN44_DROME FI07923p OS=Drosophila melanogaster OX=7227 GN=Karybeta3 PE=1 SV=1;tr|Q86NQ0|Q86NQ0_DROME GH07384p OS=Drosophila melanogaster OX=7227 GN=Karybeta3 PE=2 SV=1;tr|Q960E2|Q960E2_DROME SD05186p OS=Drosophila melanogaster OX=7227 GN=Karybe	30	38.6	123.56	1105	0	205.99	91466000	85692000	88067000	106070000	184860000	187670000	182030000	0.77916	11	12	17	8	27	33	45	2.1875
sp|Q9VL06|UFD4_DROME	sp|Q9VL06|UFD4_DROME E3 ubiquitin-protein ligase Ufd4 OS=Drosophila melanogaster OX=7227 GN=Ufd4 PE=2 SV=1	30	17.3	302.15	2727	0	229.25					41890000	41113000	48407000	9.64386	0	0	0	0	25	27	25	#DIV/0!
tr|O46048|O46048_DROME;tr|Q7KW02|Q7KW02_DROME;tr|X2JDX3|X2JDX3_DROME;tr|D0Z755|D0Z755_DROME;tr|Q9NGR9|Q9NGR9_DROME	tr|O46048|O46048_DROME EG:133E12.4 protein OS=Drosophila melanogaster OX=7227 GN=east PE=1 SV=1;tr|Q7KW02|Q7KW02_DROME Enhanced adult sensory threshold, isoform B OS=Drosophila melanogaster OX=7227 GN=east PE=1 SV=1;tr|X2JDX3|X2JDX3_DROME Enhanced adult se	30	21.7	250.16	2342	0	294.97	61737000	49739000	52210000	42464000	12264000	9833600	11469000	-2.65034	34	31	30	29	8	10	9	0.217742
tr|Q7KKI0|Q7KKI0_DROME;tr|A1Z8U4|A1Z8U4_DROME;tr|C8VV32|C8VV32_DROME	tr|Q7KKI0|Q7KKI0_DROME Chaperonin containing TCP1 subunit 5, isoform A OS=Drosophila melanogaster OX=7227 GN=CCT5 PE=1 SV=1;tr|A1Z8U4|A1Z8U4_DROME Chaperonin containing TCP1 subunit 5, isoform B OS=Drosophila melanogaster OX=7227 GN=CCT5 PE=1 SV=1;tr|C8VV3	29	58.3	59.278	542	0	323.31	183860000	163770000	182680000	170900000	626620000	632820000	647650000	1.76898	27	25	27	22	47	57	60	1.62376
tr|Q95R81|Q95R81_DROME;tr|M9PEB1|M9PEB1_DROME;tr|Q9VRV1|Q9VRV1_DROME;tr|M9PEH8|M9PEH8_DROME	tr|Q95R81|Q95R81_DROME SD02803p OS=Drosophila melanogaster OX=7227 GN=fmt PE=2 SV=1;tr|M9PEB1|M9PEB1_DROME Fiery mountain, isoform B OS=Drosophila melanogaster OX=7227 GN=fmt PE=1 SV=1;tr|Q9VRV1|Q9VRV1_DROME Fiery mountain, isoform A OS=Drosophila melanoga	29	38.5	110.83	987	0	204.1			2570700		138060000	120800000	143570000	5.55432	2	1	1	0	44	47	46	34.25
tr|Q8T0L3|Q8T0L3_DROME	tr|Q8T0L3|Q8T0L3_DROME GH24511p OS=Drosophila melanogaster OX=7227 GN=Uba1 PE=1 SV=1	29	33.3	130.76	1191	0	314.91	168180000	148740000	158430000	162960000	113020000	121590000	112900000	-0.574961	30	28	26	27	35	30	33	0.882883
tr|Q9VAY2|Q9VAY2_DROME	tr|Q9VAY2|Q9VAY2_DROME Glycoprotein 93 OS=Drosophila melanogaster OX=7227 GN=Gp93 PE=1 SV=1	29	45	90.238	787	0	136.98	99867000	143780000	145340000	157060000	110570000	126080000	91687000	-0.776527	20	27	20	14	22	26	23	0.876543
sp|O02649|CH60A_DROME;tr|C7LA94|C7LA94_DROME	sp|O02649|CH60A_DROME Heat shock protein 60A OS=Drosophila melanogaster OX=7227 GN=Hsp60A PE=1 SV=3;tr|C7LA94|C7LA94_DROME FI05241p OS=Drosophila melanogaster OX=7227 PE=2 SV=1	29	60	60.808	573	0	180.11	106080000	190170000	174350000	199240000	79553000	79239000	57046000	-1.80431	25	37	29	32	29	19	20	0.552846
tr|A1ZAW0|A1ZAW0_DROME;tr|Q6NP57|Q6NP57_DROME;tr|Q2Q3W0|Q2Q3W0_DROME;tr|A0A0B4LFK8|A0A0B4LFK8_DROME;tr|Q2Q3V5|Q2Q3V5_DROME;tr|Q2Q3W1|Q2Q3W1_DROME;tr|Q2Q3V9|Q2Q3V9_DROME;tr|Q2Q3V8|Q2Q3V8_DROME;tr|Q2Q3V7|Q2Q3V7_DROME;tr|Q2Q3V4|Q2Q3V4_DROME;tr|Q95YG3|Q95YG3_DROME;tr|Q2Q3V6|Q2Q3V6_DROME	tr|A1ZAW0|A1ZAW0_DROME Dicer-2, isoform A OS=Drosophila melanogaster OX=7227 GN=Dcr-2 PE=1 SV=1;tr|Q6NP57|Q6NP57_DROME SD11113p (Fragment) OS=Drosophila melanogaster OX=7227 GN=Dcr-2-RA PE=2 SV=2;tr|Q2Q3W0|Q2Q3W0_DROME Dicer-2 (Fragment) OS=Drosophila mela	29	21.4	197.76	1722	0	81.676	4822900	5145200	7716100		40214000	37728000	51802000	2.28969	3	2	2	1	20	29	27	9.5
tr|M9PHG2|M9PHG2_DROME;tr|C7LAH9|C7LAH9_DROME;tr|M9NG50|M9NG50_DROME;sp|P46150|MOEH_DROME;tr|C9QP54|C9QP54_DROME	tr|M9PHG2|M9PHG2_DROME Moesin, isoform M OS=Drosophila melanogaster OX=7227 GN=Moe PE=1 SV=1;tr|C7LAH9|C7LAH9_DROME Moesin, isoform K OS=Drosophila melanogaster OX=7227 GN=Moe PE=1 SV=1;tr|M9NG50|M9NG50_DROME Moesin, isoform L OS=Drosophila melanogaster OX	29	51.9	68.852	584	0	144.16	59571000	127040000	113460000	137040000	39042000	36129000	20682000	-2.72815	15	28	27	26	13	19	9	0.427083
sp|Q24560|TBB1_DROME;tr|A1ZBL0|A1ZBL0_DROME;tr|E0R982|E0R982_DROME;sp|P61857|TBB2_DROME	sp|Q24560|TBB1_DROME Tubulin beta-1 chain OS=Drosophila melanogaster OX=7227 GN=betaTub56D PE=1 SV=2;tr|A1ZBL0|A1ZBL0_DROME Tubulin beta chain OS=Drosophila melanogaster OX=7227 GN=betaTub56D PE=1 SV=1;tr|E0R982|E0R982_DROME GH12877p OS=Drosophila melanoga	28	70.7	50.147	447	0	323.31	2792600000	1962700000	2108500000	2123900000	11433000000	10282000000	10529000000	1.88044	57	44	46	52	221	246	187	3.28643
tr|Q7KMQ0|Q7KMQ0_DROME	tr|Q7KMQ0|Q7KMQ0_DROME 26S proteasome regulatory complex subunit p48B OS=Drosophila melanogaster OX=7227 GN=Rpt1 PE=1 SV=1	28	54.5	48.541	433	0	150.05	36995000	37163000	38759000	27872000	215730000	209930000	224840000	2.43731	11	11	10	4	33	46	42	3.36111
tr|A0A0H4XWW0|A0A0H4XWW0_DROME;sp|Q9VHP0|DDX3_DROME;tr|M9W6J0|M9W6J0_DROME;tr|A0A0B4KGU4|A0A0B4KGU4_DROME	tr|A0A0H4XWW0|A0A0H4XWW0_DROME FI24601p1 OS=Drosophila melanogaster OX=7227 GN=bel-RB PE=2 SV=1;sp|Q9VHP0|DDX3_DROME ATP-dependent RNA helicase bel OS=Drosophila melanogaster OX=7227 GN=bel PE=1 SV=1;tr|M9W6J0|M9W6J0_DROME FI21109p1 OS=Drosophila melanogas	28	46.5	85.08	798	0	255.37	68643000	87870000	71681000	103590000	194810000	199820000	217810000	0.911183	19	26	23	21	62	54	51	1.8764
tr|M9PB68|M9PB68_DROME;sp|Q9VLT5|POE_DROME	tr|M9PB68|M9PB68_DROME Purity of essence, isoform B OS=Drosophila melanogaster OX=7227 GN=poe PE=4 SV=1;sp|Q9VLT5|POE_DROME Protein purity of essence OS=Drosophila melanogaster OX=7227 GN=poe PE=1 SV=1	28	7.8	590.7	5322	0	130.08		877740	733860		21656000	41052000	42738000	4.62483	1	0	0	0	21	27	33	81
tr|A0A0B4KF46|A0A0B4KF46_DROME;tr|O46111|O46111_DROME	tr|A0A0B4KF46|A0A0B4KF46_DROME Ubiquitin activating enzyme 1, isoform C OS=Drosophila melanogaster OX=7227 GN=Uba1 PE=1 SV=1;tr|O46111|O46111_DROME Ubiquitin activating enzyme OS=Drosophila melanogaster OX=7227 GN=Uba1 PE=2 SV=1	28	39.3	111.77	1008	0	8.6051							834230		0	0	0	2	0	0	0	0
sp|P06605|TBA3_DROME;sp|P06603|TBA1_DROME;tr|K7X561|K7X561_DROME;tr|K7WSB1|K7WSB1_DROME;tr|K7WQ63|K7WQ63_DROME;tr|K7WQ56|K7WQ56_DROME;tr|K7WKV5|K7WKV5_DROME;tr|K7XI11|K7XI11_DROME;tr|K7WKV0|K7WKV0_DROME;tr|K7XI17|K7XI17_DROME;tr|K7WSB4|K7WSB4_DROME	sp|P06605|TBA3_DROME Tubulin alpha-3 chain OS=Drosophila melanogaster OX=7227 GN=alphaTub84D PE=2 SV=1;sp|P06603|TBA1_DROME Tubulin alpha-1 chain OS=Drosophila melanogaster OX=7227 GN=alphaTub84B PE=1 SV=1;tr|K7X561|K7X561_DROME Alpha tubulin 84B (Fragment	27	64.2	49.89	450	0	323.31	1641400000	1374900000	1346500000	1465300000	5231800000	4899100000	4950100000	1.57759	40	32	37	41	132	153	105	2.6
sp|P09180|RL4_DROME;tr|Q1EBX5|Q1EBX5_DROME	sp|P09180|RL4_DROME 60S ribosomal protein L4 OS=Drosophila melanogaster OX=7227 GN=RpL4 PE=1 SV=2;tr|Q1EBX5|Q1EBX5_DROME IP15855p OS=Drosophila melanogaster OX=7227 PE=2 SV=1	27	58.4	45.025	401	0	155.47	266440000	141070000	137080000	153390000	557860000	647330000	691020000	1.06609	22	11	16	12	34	44	43	1.98361
tr|Q9VN21|Q9VN21_DROME;tr|Q8IGE9|Q8IGE9_DROME	tr|Q9VN21|Q9VN21_DROME LD30155p OS=Drosophila melanogaster OX=7227 GN=lost PE=1 SV=1;tr|Q8IGE9|Q8IGE9_DROME RH35990p (Fragment) OS=Drosophila melanogaster OX=7227 GN=lost PE=2 SV=1	27	53.2	59.742	545	0	322.7	100510000	81865000	79623000	96489000	227620000	249640000	272780000	1.17929	17	20	22	16	45	43	49	1.82667
sp|Q7KN62|TERA_DROME;tr|D0IQG4|D0IQG4_DROME;tr|A0A0B4LFZ4|A0A0B4LFZ4_DROME	sp|Q7KN62|TERA_DROME Transitional endoplasmic reticulum ATPase TER94 OS=Drosophila melanogaster OX=7227 GN=TER94 PE=1 SV=1;tr|D0IQG4|D0IQG4_DROME AT24528p (Fragment) OS=Drosophila melanogaster OX=7227 GN=TER94-RC PE=2 SV=1;tr|A0A0B4LFZ4|A0A0B4LFZ4_DROME TE	27	50.2	88.858	801	0	323.31	54474000	90136000	79920000	91746000	154810000	158390000	151070000	0.7195	11	18	17	14	33	35	32	1.66667
tr|A4V0N4|A4V0N4_DROME;sp|Q27331|VATA2_DROME	tr|A4V0N4|A4V0N4_DROME MIP16230p OS=Drosophila melanogaster OX=7227 GN=Vha68-2 PE=1 SV=1;sp|Q27331|VATA2_DROME V-type proton ATPase catalytic subunit A isoform 2 OS=Drosophila melanogaster OX=7227 GN=Vha68-2 PE=1 SV=2	27	66.1	68.301	614	0	227.95	68589000	97323000	90142000	107700000	102190000	109760000	108860000	-0.0757642	12	19	18	17	25	35	33	1.40909
sp|Q9XYZ5|DDB1_DROME	sp|Q9XYZ5|DDB1_DROME DNA damage-binding protein 1 OS=Drosophila melanogaster OX=7227 GN=pic PE=1 SV=1	27	29	126.04	1140	0	119.93	23174000	22745000	24706000	15614000	70190000	68840000	83538000	1.47839	3	3	2	5	23	23	23	5.30769
tr|X2JGP4|X2JGP4_DROME;sp|P54399|PDI_DROME	tr|X2JGP4|X2JGP4_DROME Protein disulfide-isomerase OS=Drosophila melanogaster OX=7227 GN=Pdi PE=3 SV=1;sp|P54399|PDI_DROME Protein disulfide-isomerase OS=Drosophila melanogaster OX=7227 GN=Pdi PE=2 SV=1	27	66.5	55.78	496	0	204.86	160480000	269830000	277360000	298820000	76672000	86277000	44731000	-2.73993	33	32	36	33	15	22	14	0.380597
tr|Q8MQW2|Q8MQW2_DROME	tr|Q8MQW2|Q8MQW2_DROME SD09011p (Fragment) OS=Drosophila melanogaster OX=7227 GN=east PE=2 SV=1	27	20.2	233.01	2176	0.0039683	2.9802			552510						0	0	1	0	0	0	0	0
tr|X2JCP8|X2JCP8_DROME;sp|P10987|ACT1_DROME	tr|X2JCP8|X2JCP8_DROME Actin 5C, isoform E OS=Drosophila melanogaster OX=7227 GN=Act5C PE=3 SV=1;sp|P10987|ACT1_DROME Actin-5C OS=Drosophila melanogaster OX=7227 GN=Act5C PE=1 SV=4	26	67.8	41.821	376	0	292.73	4758100000	4681200000	4797900000	3886200000	2803500000	3156500000	2637900000	-0.863013	84	87	89	87	71	82	72	0.648415
tr|C9QP42|C9QP42_DROME;sp|Q02748|IF4A_DROME;tr|D3DMH8|D3DMH8_DROME;tr|C8VV33|C8VV33_DROME	tr|C9QP42|C9QP42_DROME Eukaryotic translation initiation factor 4A, isoform E OS=Drosophila melanogaster OX=7227 GN=eIF4A PE=1 SV=1;sp|Q02748|IF4A_DROME Eukaryotic initiation factor 4A OS=Drosophila melanogaster OX=7227 GN=eIF4A PE=1 SV=3;tr|D3DMH8|D3DMH8_	26	74.2	45.878	403	0	300.46	514700000	420890000	482520000	421810000	913810000	956600000	1048100000	0.828162	34	33	34	23	48	62	57	1.34677
tr|Q9VLC5|Q9VLC5_DROME;tr|Q4QPQ0|Q4QPQ0_DROME;tr|A9J7N9|A9J7N9_DROME	tr|Q9VLC5|Q9VLC5_DROME Aldehyde dehydrogenase OS=Drosophila melanogaster OX=7227 GN=Aldh PE=1 SV=1;tr|Q4QPQ0|Q4QPQ0_DROME GH22814p (Fragment) OS=Drosophila melanogaster OX=7227 PE=2 SV=1;tr|A9J7N9|A9J7N9_DROME Aldehyde dehydrogenase OS=Drosophila melanogas	26	59.4	57.018	520	0	323.31	395540000	373120000	336580000	338280000	951790000	865400000	1073000000	1.12954	34	35	25	29	42	37	37	0.943089
sp|Q06559|RS3_DROME;tr|G3M3A2|G3M3A2_DROME;tr|Q29QY2|Q29QY2_DROME	sp|Q06559|RS3_DROME 40S ribosomal protein S3 OS=Drosophila melanogaster OX=7227 GN=RpS3 PE=1 SV=1;tr|G3M3A2|G3M3A2_DROME Ribosomal protein S3, isoform B OS=Drosophila melanogaster OX=7227 GN=RpS3 PE=1 SV=1;tr|Q29QY2|Q29QY2_DROME IP15838p (Fragment) OS=Dros	26	73.2	27.471	246	0	112.26	219200000	167660000	177810000	159270000	383360000	433820000	499940000	0.806452	20	23	21	12	34	32	31	1.27632
tr|Q9VHN7|Q9VHN7_DROME	tr|Q9VHN7|Q9VHN7_DROME LP07963p OS=Drosophila melanogaster OX=7227 GN=anon-WO0118547.344 PE=1 SV=3	26	56.7	68.031	626	0	201.09	564210000	468090000	453710000	480520000	227840000	191970000	245220000	-1.55535	38	34	34	35	35	35	35	0.744681
tr|Q9V3V6|Q9V3V6_DROME;tr|Q9XZC3|Q9XZC3_DROME	tr|Q9V3V6|Q9V3V6_DROME 26S proteasome regulatory complex subunit p50 OS=Drosophila melanogaster OX=7227 GN=Rpt5 PE=1 SV=1;tr|Q9XZC3|Q9XZC3_DROME Tat-binding protein-1 OS=Drosophila melanogaster OX=7227 GN=Rpt5 PE=1 SV=1	26	64.3	47.806	428	0	280.21	41479000	45396000	44930000	50127000	210550000	213640000	226300000	2.0705	10	11	10	6	29	33	37	2.67568
tr|Q7K3J0|Q7K3J0_DROME	tr|Q7K3J0|Q7K3J0_DROME Chaperonin containing TCP1 subunit 8 OS=Drosophila melanogaster OX=7227 GN=CCT8 PE=1 SV=1	26	54.9	59.432	546	0	184.79	76430000	93090000	95742000	97745000	161030000	193600000	190360000	0.720235	23	20	20	16	27	29	35	1.1519
sp|P37276|DYHC_DROME;tr|M9PE73|M9PE73_DROME;tr|M9PEC8|M9PEC8_DROME;tr|M9PBQ0|M9PBQ0_DROME;tr|M9PEN4|M9PEN4_DROME;tr|M9PHG8|M9PHG8_DROME;tr|M9PBQ3|M9PBQ3_DROME	sp|P37276|DYHC_DROME Dynein heavy chain, cytoplasmic OS=Drosophila melanogaster OX=7227 GN=Dhc64C PE=2 SV=2;tr|M9PE73|M9PE73_DROME Dynein heavy chain 64C, isoform E OS=Drosophila melanogaster OX=7227 GN=Dhc64C PE=1 SV=1;tr|M9PEC8|M9PEC8_DROME Dynein heavy	26	7.9	530.18	4639	0	114.93	72866000	27930000	37237000	13803000	74826000	109230000	111430000	0.0382939	3	1	2	1	13	20	22	7.85714
tr|D0Z769|D0Z769_DROME;tr|A9UNH9|A9UNH9_DROME;sp|P04052|RPB1_DROME;tr|Q8SXM3|Q8SXM3_DROME	tr|D0Z769|D0Z769_DROME DNA-directed RNA polymerase subunit OS=Drosophila melanogaster OX=7227 GN=RpII215-RA PE=2 SV=1;tr|A9UNH9|A9UNH9_DROME DNA-directed RNA polymerase subunit OS=Drosophila melanogaster OX=7227 PE=2 SV=1;sp|P04052|RPB1_DROME DNA-directed	26	20.8	209.17	1887	0	116.41	1501500	755570	1340100		38098000	26524000	47928000	4.14282	2	1	2	0	25	24	29	15.6
tr|F3YDI6|F3YDI6_DROME;sp|P82910|HSP70_DROME;sp|P02825|HSP71_DROME	tr|F3YDI6|F3YDI6_DROME LP03941p OS=Drosophila melanogaster OX=7227 GN=Hsp70Ab-RA PE=2 SV=1;sp|P82910|HSP70_DROME Major heat shock 70 kDa protein Aa OS=Drosophila melanogaster OX=7227 GN=Hsp70Aa PE=1 SV=2;sp|P02825|HSP71_DROME Major heat shock 70 kDa protei	25	58.3	70.09	642	0	164.15	45246000	56405000	44554000		154270000	153630000	167970000	1.44557	2	3	2	2	24	29	26	8.77778
tr|A0A126GUS7|A0A126GUS7_DROME;tr|A0A0B4K618|A0A0B4K618_DROME	tr|A0A126GUS7|A0A126GUS7_DROME Fmr1, isoform J OS=Drosophila melanogaster OX=7227 GN=Fmr1 PE=1 SV=1;tr|A0A0B4K618|A0A0B4K618_DROME Fmr1, isoform G OS=Drosophila melanogaster OX=7227 GN=Fmr1 PE=1 SV=1	25	44.1	75.818	681	0	187.97	70024000	75880000	73597000	67206000	116560000	102690000	116830000	0.436504	25	29	28	22	38	32	39	1.04808
tr|X2JH42|X2JH42_DROME;sp|Q05825|ATPB_DROME;tr|L0MQ04|L0MQ04_DROME;tr|Q6W4M9|Q6W4M9_DROME;tr|Q6W4K9|Q6W4K9_DROME;tr|D3DMY7|D3DMY7_DROME	tr|X2JH42|X2JH42_DROME ATP synthase subunit beta OS=Drosophila melanogaster OX=7227 GN=ATPsynbeta PE=1 SV=1;sp|Q05825|ATPB_DROME ATP synthase subunit beta, mitochondrial OS=Drosophila melanogaster OX=7227 GN=ATPsynbeta PE=1 SV=3;tr|L0MQ04|L0MQ04_DROME ATP	25	75.2	54.107	505	0	204.58	101500000	142370000	157890000	164300000	96211000	107860000	95398000	-0.784302	13	25	25	23	24	24	28	0.883721
tr|Q3YMU0|Q3YMU0_DROME;tr|Q95T75|Q95T75_DROME;tr|Q9TWZ1|Q9TWZ1_DROME	tr|Q3YMU0|Q3YMU0_DROME Protein disulfide-isomerase (Fragment) OS=Drosophila melanogaster OX=7227 GN=ERp60 PE=1 SV=1;tr|Q95T75|Q95T75_DROME Protein disulfide-isomerase OS=Drosophila melanogaster OX=7227 GN=ERp60 PE=2 SV=1;tr|Q9TWZ1|Q9TWZ1_DROME Protein disu	25	53.8	55.37	489	0	229.68	166570000	354600000	331570000	359230000	101780000	104330000	50741000	-2.82368	29	38	33	32	24	29	11	0.484848
tr|A0A0B4LFL2|A0A0B4LFL2_DROME;sp|A1ZAX1|EIF3C_DROME	tr|A0A0B4LFL2|A0A0B4LFL2_DROME Eukaryotic translation initiation factor 3 subunit C OS=Drosophila melanogaster OX=7227 GN=eIF3c PE=3 SV=1;sp|A1ZAX1|EIF3C_DROME Eukaryotic translation initiation factor 3 subunit C OS=Drosophila melanogaster OX=7227 GN=eIF3c	25	31.2	105.65	910	0	208.74	45804000	40299000	51875000	41944000	61215000	61976000	61612000	0.238846	8	10	9	7	17	27	23	1.97059
sp|P23226|MA205_DROME;tr|Q8IMF5|Q8IMF5_DROME;tr|A0A0B4KI71|A0A0B4KI71_DROME	sp|P23226|MA205_DROME 205 kDa microtubule-associated protein OS=Drosophila melanogaster OX=7227 GN=Map205 PE=1 SV=2;tr|Q8IMF5|Q8IMF5_DROME Microtubule-associated protein 205, isoform B OS=Drosophila melanogaster OX=7227 GN=Map205 PE=1 SV=1;tr|A0A0B4KI71|A0	25	35	126.67	1185	0	202.39	88376000	96965000	93585000	100100000	54511000	55426000	58656000	-0.876823	23	23	25	25	25	16	17	0.604167
tr|Q8MSW0|Q8MSW0_DROME	tr|Q8MSW0|Q8MSW0_DROME Isoleucyl-tRNA synthetase, isoform A OS=Drosophila melanogaster OX=7227 GN=IleRS PE=1 SV=1	25	23.3	141.1	1229	0	135.81	28224000	33023000	31288000	32413000	44677000	44769000	48602000	0.436061	7	9	10	8	25	25	29	2.32353
tr|A0A0B4LG05|A0A0B4LG05_DROME;sp|P25823|TUD_DROME	tr|A0A0B4LG05|A0A0B4LG05_DROME Tudor, isoform B OS=Drosophila melanogaster OX=7227 GN=tud PE=4 SV=1;sp|P25823|TUD_DROME Maternal protein tudor OS=Drosophila melanogaster OX=7227 GN=tud PE=1 SV=2	25	14.2	284.87	2512	0	89.372					26194000	27615000	28553000	9.64386	0	0	0	0	17	22	23	#DIV/0!
sp|P02572|ACT2_DROME	sp|P02572|ACT2_DROME Actin-42A OS=Drosophila melanogaster OX=7227 GN=Act42A PE=1 SV=3	25	60.4	41.823	376	0.0048685	2.7622		2052500				1891900	1914200	-0.117546	0	1	0	0	0	1	1	2
tr|Q7KSU6|Q7KSU6_DROME	tr|Q7KSU6|Q7KSU6_DROME Uncharacterized protein, isoform D OS=Drosophila melanogaster OX=7227 GN=anon-WO0118547.344 PE=1 SV=1	25	59.1	63.043	580	1	-2									0	0	0	0	1	0	0	#DIV/0!
sp|Q9W0P5|GALE_DROME;tr|M9ND19|M9ND19_DROME;tr|Q8MZ78|Q8MZ78_DROME	sp|Q9W0P5|GALE_DROME UDP-glucose 4-epimerase OS=Drosophila melanogaster OX=7227 GN=Gale PE=1 SV=1;tr|M9ND19|M9ND19_DROME UDP-glucose 4-epimerase OS=Drosophila melanogaster OX=7227 GN=Gale PE=1 SV=1;tr|Q8MZ78|Q8MZ78_DROME UDP-glucose 4-epimerase OS=Drosophi	24	72	38.696	350	0	323.31	853340000	536960000	578200000	540390000	1441100000	1565000000	1579300000	0.755978	50	37	36	33	57	66	65	1.20513
tr|Q9V405|Q9V405_DROME;tr|E1UIA5|E1UIA5_DROME	tr|Q9V405|Q9V405_DROME 26S proteasome regulatory complex subunit p48A OS=Drosophila melanogaster OX=7227 GN=Rpt3 PE=1 SV=1;tr|E1UIA5|E1UIA5_DROME CG16916 protein OS=Drosophila melanogaster OX=7227 GN=CG16916 PE=3 SV=1	24	71.2	46.998	413	0	203.02	42570000	51583000	46845000	50749000	222930000	204020000	210990000	1.98374	6	6	3	4	17	31	28	4
tr|A4V303|A4V303_DROME;sp|P48605|TCPG_DROME	tr|A4V303|A4V303_DROME T-complex protein 1 subunit gamma OS=Drosophila melanogaster OX=7227 GN=CCT3 PE=1 SV=1;sp|P48605|TCPG_DROME T-complex protein 1 subunit gamma OS=Drosophila melanogaster OX=7227 GN=CCT3 PE=2 SV=2	24	49.4	59.394	544	0	323.31	123700000	101250000	115460000	101230000	126280000	143150000	121850000	-0.0217392	23	24	20	23	30	25	26	0.9
tr|Q8MZI3|Q8MZI3_DROME;tr|Q7KU78|Q7KU78_DROME	tr|Q8MZI3|Q8MZI3_DROME GH10652p OS=Drosophila melanogaster OX=7227 GN=BcDNA:HL07910 PE=1 SV=1;tr|Q7KU78|Q7KU78_DROME Uncharacterized protein, isoform C OS=Drosophila melanogaster OX=7227 GN=DmRH5 PE=1 SV=1	24	38.1	88.209	818	0	124.2	42912000	32008000	28587000	33866000	103710000	103960000	110560000	1.2731	5	6	7	8	24	30	31	3.26923
tr|E2QCY2|E2QCY2_DROME;tr|M9PCX4|M9PCX4_DROME;tr|Q95R88|Q95R88_DROME;tr|Q9VVT8|Q9VVT8_DROME;tr|Q960G4|Q960G4_DROME;tr|C4XVE5|C4XVE5_DROME	tr|E2QCY2|E2QCY2_DROME FI16836p1 OS=Drosophila melanogaster OX=7227 GN=ACSL1 PE=1 SV=1;tr|M9PCX4|M9PCX4_DROME Uncharacterized protein, isoform E OS=Drosophila melanogaster OX=7227 GN=ACSL1 PE=1 SV=1;tr|Q95R88|Q95R88_DROME SD01152p OS=Drosophila melanogaste	24	41.9	73.033	654	0	127.51	41133000	33440000	32912000	39999000	95784000	102950000	98893000	1.21949	4	4	4	4	20	27	27	4.625
sp|Q26454|MCM4_DROME;tr|A0A0B4LEV2|A0A0B4LEV2_DROME;tr|Q5BI95|Q5BI95_DROME	sp|Q26454|MCM4_DROME DNA replication licensing factor MCM4 OS=Drosophila melanogaster OX=7227 GN=dpa PE=1 SV=2;tr|A0A0B4LEV2|A0A0B4LEV2_DROME DNA helicase OS=Drosophila melanogaster OX=7227 GN=dpa PE=1 SV=1;tr|Q5BI95|Q5BI95_DROME RE04051p OS=Drosophila mel	24	39.4	96.609	866	0	181.44	21513000	16747000	16107000	15135000	73235000	67603000	79364000	1.65188	4	2	3	1	23	26	37	8.6
tr|Q9VVC5|Q9VVC5_DROME;tr|A8JNU6|A8JNU6_DROME;tr|Q8IQQ0|Q8IQQ0_DROME;tr|Q8IGI6|Q8IGI6_DROME	tr|Q9VVC5|Q9VVC5_DROME Neural conserved at 73EF, isoform A OS=Drosophila melanogaster OX=7227 GN=Nc73EF PE=1 SV=2;tr|A8JNU6|A8JNU6_DROME Neural conserved at 73EF, isoform I OS=Drosophila melanogaster OX=7227 GN=Nc73EF PE=1 SV=1;tr|Q8IQQ0|Q8IQQ0_DROME Neura	24	36.3	112.58	1008	0	126.15	44194000	43575000	45123000	37794000	58964000	65716000	60461000	0.385971	7	8	7	4	20	21	24	2.5
tr|Q9W374|Q9W374_DROME;tr|Q4TWT4|Q4TWT4_DROME;tr|Q95U76|Q95U76_DROME;tr|Q94914|Q94914_DROME	tr|Q9W374|Q9W374_DROME Dihydropyrimidine dehydrogenase [NADP(+)] OS=Drosophila melanogaster OX=7227 GN=su(r) PE=1 SV=2;tr|Q4TWT4|Q4TWT4_DROME Dihydropyrimidine dehydrogenase [NADP(+)] OS=Drosophila melanogaster OX=7227 GN=su(r) PE=3 SV=1;tr|Q95U76|Q95U76_D	24	34.1	111.22	1031	0	184.5	117060000	89496000	93728000	76311000	41187000	37084000	40714000	-1.65838	24	15	21	15	13	11	14	0.506667
sp|Q9V4C8|HCF_DROME	sp|Q9V4C8|HCF_DROME Host cell factor OS=Drosophila melanogaster OX=7227 GN=Hcf PE=1 SV=2	24	27.2	160.18	1500	0	310.45	16791000	16387000	15892000	15022000	23789000	22604000	28576000	0.42889	3	2	4	2	13	18	23	4.90909
tr|O61650|O61650_DROME;tr|Q9VPN5|Q9VPN5_DROME;tr|Q867V1|Q867V1_DROME;tr|Q867Y1|Q867Y1_DROME	tr|O61650|O61650_DROME Hsp70/Hsp90 organizing protein homolog OS=Drosophila melanogaster OX=7227 GN=Stip1 PE=2 SV=1;tr|Q9VPN5|Q9VPN5_DROME LD03220p OS=Drosophila melanogaster OX=7227 GN=Stip1 PE=1 SV=1;tr|Q867V1|Q867V1_DROME Hsp70/Hsp90 organizing protein	24	58.1	55.612	489	0	70.393	44610000	82594000	73608000	68371000	23665000	28305000	21646000	-1.93194	8	17	13	10	7	7	7	0.4375
tr|Q9VB05|Q9VB05_DROME	tr|Q9VB05|Q9VB05_DROME ALG-2 interacting protein X OS=Drosophila melanogaster OX=7227 GN=ALiX PE=1 SV=1	24	37.9	92.538	836	0	93.63	79801000	55310000	83218000	49177000	20036000	19033000	20727000	-2.12839	17	13	17	8	11	10	11	0.581818
sp|Q9NFU0|FMR1_DROME;tr|B3LF78|B3LF78_DROME;tr|A0A0B4KFN9|A0A0B4KFN9_DROME;tr|A0A0B4KGP6|A0A0B4KGP6_DROME	sp|Q9NFU0|FMR1_DROME Synaptic functional regulator FMR1 OS=Drosophila melanogaster OX=7227 GN=Fmr1 PE=1 SV=1;tr|B3LF78|B3LF78_DROME Fmr1, isoform F OS=Drosophila melanogaster OX=7227 GN=Fmr1 PE=1 SV=1;tr|A0A0B4KFN9|A0A0B4KFN9_DROME Fmr1, isoform I OS=Droso	24	44	76.075	684	0	12.542							2057300		0	0	0	0	1	2	2	#DIV/0!
tr|A1Z9E3|A1Z9E3_DROME;tr|Q86NS6|Q86NS6_DROME;tr|Q95TV3|Q95TV3_DROME	tr|A1Z9E3|A1Z9E3_DROME Elongation factor Tu OS=Drosophila melanogaster OX=7227 GN=mEFTu1 PE=1 SV=1;tr|Q86NS6|Q86NS6_DROME Elongation factor Tu OS=Drosophila melanogaster OX=7227 GN=EfTuM PE=2 SV=1;tr|Q95TV3|Q95TV3_DROME GM14682p OS=Drosophila melanogaster	23	66.9	53.992	489	0	262.55	193570000	160550000	147420000	163850000	1027300000	1001900000	1046300000	2.37181	23	17	20	17	51	56	60	2.16883
sp|P08841|TBB3_DROME	sp|P08841|TBB3_DROME Tubulin beta-3 chain OS=Drosophila melanogaster OX=7227 GN=betaTub60D PE=2 SV=2	23	58.8	50.849	454	0	293.81	180440000	141090000	161450000	146430000	566720000	531470000	521180000	1.53026	15	13	12	10	29	22	26	1.54
tr|A4V391|A4V391_DROME;sp|P12613|TCPA_DROME	tr|A4V391|A4V391_DROME Chaperonin containing TCP1 subunit 1, isoform B OS=Drosophila melanogaster OX=7227 GN=CCT1 PE=1 SV=1;sp|P12613|TCPA_DROME T-complex protein 1 subunit alpha OS=Drosophila melanogaster OX=7227 GN=CCT1 PE=2 SV=2	23	57.6	59.556	557	0	323.31	199940000	164690000	174020000	186150000	368100000	383530000	388020000	0.880531	24	28	29	20	34	36	34	1.0297
sp|P52304|POLO_DROME;tr|B6UXN9|B6UXN9_DROME	sp|P52304|POLO_DROME Serine/threonine-protein kinase polo OS=Drosophila melanogaster OX=7227 GN=polo PE=1 SV=2;tr|B6UXN9|B6UXN9_DROME Polo (Fragment) OS=Drosophila melanogaster OX=7227 GN=polo PE=4 SV=1	23	44.1	66.973	576	0	113	538680000	335830000	356450000	337010000	146110000	126530000	187270000	-2.08995	26	24	26	21	20	19	23	0.639175
sp|P21187|PABP_DROME	sp|P21187|PABP_DROME Polyadenylate-binding protein OS=Drosophila melanogaster OX=7227 GN=pAbp PE=1 SV=3	23	59.9	69.925	634	0	178.88	92558000	86291000	104220000	93369000	128330000	143670000	159520000	0.300226	20	20	21	15	31	29	37	1.27632
tr|E1JJ68|E1JJ68_DROME;tr|C7LAE4|C7LAE4_DROME;sp|P19109|DDX17_DROME;tr|A0A0B4K624|A0A0B4K624_DROME;tr|A0A0B4K6A3|A0A0B4K6A3_DROME;tr|A0A0B4K6K1|A0A0B4K6K1_DROME;tr|A0A0B4K6T7|A0A0B4K6T7_DROME;tr|I0B1P2|I0B1P2_DROME	tr|E1JJ68|E1JJ68_DROME Rm62, isoform H OS=Drosophila melanogaster OX=7227 GN=Rm62 PE=1 SV=1;tr|C7LAE4|C7LAE4_DROME LP18603p OS=Drosophila melanogaster OX=7227 GN=Rm62 PE=1 SV=1;sp|P19109|DDX17_DROME ATP-dependent RNA helicase p62 OS=Drosophila melanogaster	23	50.8	62.473	575	0	223.35	81031000	57765000	66419000	59360000	126580000	130890000	147140000	0.643504	10	9	8	9	24	19	23	1.83333
tr|Q9VP46|Q9VP46_DROME;tr|M9PIF1|M9PIF1_DROME	tr|Q9VP46|Q9VP46_DROME GH16847p OS=Drosophila melanogaster OX=7227 GN=Dmel\CG7324 PE=1 SV=1;tr|M9PIF1|M9PIF1_DROME Uncharacterized protein, isoform B OS=Drosophila melanogaster OX=7227 GN=Q9VP46 PE=1 SV=1	23	30.8	147.26	1291	0	290.59	10421000	10622000	12128000	1848400	72240000	65058000	75921000	2.42338	0	0	2	0	22	23	24	34.5
tr|Q9VHL2|Q9VHL2_DROME	tr|Q9VHL2|Q9VHL2_DROME T-complex protein 1 subunit eta OS=Drosophila melanogaster OX=7227 GN=CCT7 PE=1 SV=2	23	48.9	59.386	544	0	89.041	76259000	66839000	71342000	70386000	65638000	73313000	72716000	-0.216376	14	20	18	18	17	17	16	0.714286
sp|P35421|PUR4_DROME	sp|P35421|PUR4_DROME Phosphoribosylformylglycinamidine synthase OS=Drosophila melanogaster OX=7227 GN=Pfas PE=1 SV=2	23	25.1	148.08	1354	0	145.43	5627400	2119900	3965900	1677700	43989000	59679000	78211000	2.9666	1	0	1	0	17	21	29	33.5
tr|A0A0B4LGB7|A0A0B4LGB7_DROME;tr|E8NHA8|E8NHA8_DROME;sp|P22700|ATC1_DROME	tr|A0A0B4LGB7|A0A0B4LGB7_DROME Calcium-transporting ATPase OS=Drosophila melanogaster OX=7227 GN=SERCA PE=1 SV=1;tr|E8NHA8|E8NHA8_DROME Calcium-transporting ATPase OS=Drosophila melanogaster OX=7227 GN=Ca-P60A-RC PE=2 SV=1;sp|P22700|ATC1_DROME Calcium-tran	23	28.6	109.35	999	0	162.7	40951000	29738000	42649000	28371000	43557000	47736000	55448000	0.0303927	6	4	7	6	23	27	26	3.30435
tr|A0A0B4LGH1|A0A0B4LGH1_DROME	tr|A0A0B4LGH1|A0A0B4LGH1_DROME Tubulin beta chain OS=Drosophila melanogaster OX=7227 GN=betaTub60D PE=1 SV=1	23	58.7	50.778	453	0	21.814							33405000		1	1	2	1	1	2	2	1
sp|Q9VUQ5|AGO2_DROME;tr|E5KZ94|E5KZ94_DROME;tr|M9PFK7|M9PFK7_DROME	sp|Q9VUQ5|AGO2_DROME Protein argonaute-2 OS=Drosophila melanogaster OX=7227 GN=AGO2 PE=1 SV=3;tr|E5KZ94|E5KZ94_DROME AGO2 (Fragment) OS=Drosophila melanogaster OX=7227 PE=4 SV=1;tr|M9PFK7|M9PFK7_DROME Argonaute 2, isoform E OS=Drosophila melanogaster OX=72	23	38.9	136.85	1214	0	79.15	11141000	15238000	11350000	12375000	29701000	26857000	30311000	0.817625	6	6	8	7	28	29	36	3.44444
sp|A1ZBE8|DOP1_DROME;tr|A0A0B4KG81|A0A0B4KG81_DROME	sp|A1ZBE8|DOP1_DROME Protein dopey-1 homolog OS=Drosophila melanogaster OX=7227 GN=CG15099 PE=1 SV=1;tr|A0A0B4KG81|A0A0B4KG81_DROME Uncharacterized protein, isoform B OS=Drosophila melanogaster OX=7227 GN=Dmel\CG15099 PE=4 SV=1	23	13.4	291.18	2599	0	130.88	3099000	2961900	2875400		19497000	27095000	30738000	2.65338	1	0	0	1	15	22	19	28
tr|F3YDH1|F3YDH1_DROME;sp|Q9VG58|HSP74_DROME;sp|Q9BIS2|HSP73_DROME;sp|Q9BIR7|HSP75_DROME;sp|Q8INI8|HSP72_DROME;tr|C7LA76|C7LA76_DROME	tr|F3YDH1|F3YDH1_DROME LP11561p OS=Drosophila melanogaster OX=7227 GN=Hsp70Bbb-RA PE=2 SV=1;sp|Q9VG58|HSP74_DROME Major heat shock 70 kDa protein Bbb OS=Drosophila melanogaster OX=7227 GN=Hsp70Bbb PE=3 SV=2;sp|Q9BIS2|HSP73_DROME Major heat shock 70 kDa pro	23	49.3	70.252	641	0	8.9458					4932800	6077700	5631200	9.64386	0	0	0	0	2	3	3	#DIV/0!
tr|Q7KV90|Q7KV90_DROME;tr|M9PBJ7|M9PBJ7_DROME;tr|Q7KV89|Q7KV89_DROME;tr|Q7KV88|Q7KV88_DROME;tr|Q6NP15|Q6NP15_DROME;tr|Q7M3J7|Q7M3J7_DROME	tr|Q7KV90|Q7KV90_DROME Misshapen, isoform B OS=Drosophila melanogaster OX=7227 GN=msn PE=1 SV=1;tr|M9PBJ7|M9PBJ7_DROME Misshapen, isoform H OS=Drosophila melanogaster OX=7227 GN=msn PE=1 SV=1;tr|Q7KV89|Q7KV89_DROME Non-specific serine/threonine protein kin	23	27	130.34	1200	0.00060241	5.3973							267380		0	0	0	0	0	1	0	#DIV/0!
tr|Q9VQ94|Q9VQ94_DROME;tr|M9PC99|M9PC99_DROME	tr|Q9VQ94|Q9VQ94_DROME LP05220p OS=Drosophila melanogaster OX=7227 GN=Sec24CD PE=1 SV=2;tr|M9PC99|M9PC99_DROME Secretory 24CD, isoform C OS=Drosophila melanogaster OX=7227 GN=Sec24CD PE=1 SV=1	22	24.2	129.27	1193	0	123.38	53853000	50477000	45087000	52765000	97015000	103880000	102730000	0.849181	7	8	9	3	26	26	23	2.77778
sp|Q94523|SDHA_DROME	sp|Q94523|SDHA_DROME Succinate dehydrogenase [ubiquinone] flavoprotein subunit, mitochondrial OS=Drosophila melanogaster OX=7227 GN=SdhA PE=2 SV=3	22	44.3	72.342	661	0	187.69	187860000	138060000	141990000	138780000	99836000	94617000	96092000	-0.989487	22	18	17	17	22	23	24	0.932432
sp|O62621|COPB2_DROME	sp|O62621|COPB2_DROME Coatomer subunit beta OS=Drosophila melanogaster OX=7227 GN=betaCOP PE=2 SV=2	22	32.1	102.71	914	0	168.76	49337000	55871000	65873000	51848000	96647000	89773000	100030000	0.446594	19	13	11	11	24	26	26	1.40741
sp|P45437|COPB_DROME	sp|P45437|COPB_DROME Coatomer subunit beta OS=Drosophila melanogaster OX=7227 GN=betaCOP PE=2 SV=2	22	32.6	107.41	964	0	188.63	46236000	52136000	46176000	56472000	82174000	78204000	82629000	0.469707	19	16	15	12	27	32	33	1.48387
tr|Q8IGC5|Q8IGC5_DROME;tr|Q8IP94|Q8IP94_DROME;tr|Q9VKB0|Q9VKB0_DROME;tr|Q8MRL7|Q8MRL7_DROME	tr|Q8IGC5|Q8IGC5_DROME RH56418p OS=Drosophila melanogaster OX=7227 GN=ThrRS PE=2 SV=1;tr|Q8IP94|Q8IP94_DROME Threonyl-tRNA synthetase, isoform B OS=Drosophila melanogaster OX=7227 GN=ThrRS PE=1 SV=1;tr|Q9VKB0|Q9VKB0_DROME FI05224p OS=Drosophila melanogaste	22	36.3	81.628	711	0	222.02	24604000	33521000	30487000	33390000	70938000	65715000	66238000	0.971158	5	8	8	6	19	19	23	2.25926
tr|Q7YU85|Q7YU85_DROME;tr|A0A0B4KI32|A0A0B4KI32_DROME;tr|Q9VA36|Q9VA36_DROME;tr|Q86PF3|Q86PF3_DROME;tr|A0A0B4KI34|A0A0B4KI34_DROME;tr|A0A0B4KHJ8|A0A0B4KHJ8_DROME;tr|A0A0B4KHG1|A0A0B4KHG1_DROME;tr|Q9Y154|Q9Y154_DROME;tr|Q9VA35|Q9VA35_DROME	tr|Q7YU85|Q7YU85_DROME SD08724p OS=Drosophila melanogaster OX=7227 GN=cindr PE=2 SV=1;tr|A0A0B4KI32|A0A0B4KI32_DROME CIN85 and CD2AP related, isoform E OS=Drosophila melanogaster OX=7227 GN=cindr PE=1 SV=1;tr|Q9VA36|Q9VA36_DROME CIN85 and CD2AP related, is	22	41.2	92.284	880	0	323.31	78159000	64256000	89060000	69745000	37124000	42334000	44355000	-1.26243	37	26	36	33	33	35	32	0.757576
tr|M9PD73|M9PD73_DROME;tr|M9PDF6|M9PDF6_DROME;tr|Q9VIT9|Q9VIT9_DROME;tr|M9PDR0|M9PDR0_DROME;tr|Q9NFV5|Q9NFV5_DROME	tr|M9PD73|M9PD73_DROME Thioester-containing protein 4, isoform B OS=Drosophila melanogaster OX=7227 GN=Tep4 PE=1 SV=1;tr|M9PDF6|M9PDF6_DROME Thioester-containing protein 4, isoform D OS=Drosophila melanogaster OX=7227 GN=Tep4 PE=1 SV=1;tr|Q9VIT9|Q9VIT9_DRO	22	20.1	166.37	1476	0	112.23	2742200	5244600	3314400	3776300	30095000	39026000	36069000	2.52062	1	1	1	1	18	26	24	17
sp|P17210|KINH_DROME	sp|P17210|KINH_DROME Kinesin heavy chain OS=Drosophila melanogaster OX=7227 GN=Khc PE=1 SV=2	22	29.5	110.4	975	0	196.13	30371000	34033000	31225000	28195000	21635000	19946000	22240000	-0.770835	14	14	15	15	14	16	18	0.827586
tr|A0A0B4LFW6|A0A0B4LFW6_DROME;tr|A1Z7S0|A1Z7S0_DROME;tr|C7LAD8|C7LAD8_DROME;tr|Q6NP12|Q6NP12_DROME	tr|A0A0B4LFW6|A0A0B4LFW6_DROME Receptor mediated endocytosis 8, isoform B OS=Drosophila melanogaster OX=7227 GN=Rme-8 PE=1 SV=1;tr|A1Z7S0|A1Z7S0_DROME Receptor mediated endocytosis 8, isoform A OS=Drosophila melanogaster OX=7227 GN=Rme-8 PE=1 SV=1;tr|C7LAD	22	14	272.47	2407	0	96.186	6780500	3900800	6492100	3363600	18439000	15341000	16088000	1.17793	1	0	0	0	17	19	20	56
tr|E1JGP0|E1JGP0_DROME;tr|C8VV69|C8VV69_DROME;tr|A0A0B4LH50|A0A0B4LH50_DROME;sp|P53501|ACT3_DROME;sp|P10981|ACT5_DROME;tr|C6TP14|C6TP14_DROME;tr|M9PFZ6|M9PFZ6_DROME;sp|P02574|ACT4_DROME	tr|E1JGP0|E1JGP0_DROME LD04994p1 OS=Drosophila melanogaster OX=7227 GN=Act57B-RC PE=2 SV=1;tr|C8VV69|C8VV69_DROME LD47405p OS=Drosophila melanogaster OX=7227 GN=Act57B-RA PE=2 SV=1;tr|A0A0B4LH50|A0A0B4LH50_DROME Actin 87E, isoform C OS=Drosophila melanogas	21	54.4	40.258	360	0	12.378	577240000	424060000	627770000	565420000	417370000	491910000	423880000	-0.588909	4	6	5	3	6	10	6	1.22222
sp|P17336|CATA_DROME	sp|P17336|CATA_DROME Catalase OS=Drosophila melanogaster OX=7227 GN=Cat PE=1 SV=2	21	52.4	57.149	506	0	303.9	1092200000	660570000	733930000	692800000	305880000	318450000	376030000	-1.8362	35	34	36	28	31	30	29	0.676692
sp|O16797|RL3_DROME;tr|C6SUV6|C6SUV6_DROME;tr|C7LA69|C7LA69_DROME	sp|O16797|RL3_DROME 60S ribosomal protein L3 OS=Drosophila melanogaster OX=7227 GN=RpL3 PE=1 SV=3;tr|C6SUV6|C6SUV6_DROME LP14077p (Fragment) OS=Drosophila melanogaster OX=7227 GN=RpL3-RA PE=2 SV=1;tr|C7LA69|C7LA69_DROME RE52161p OS=Drosophila melanogaster	21	54.8	46.915	416	0	96.562	169680000	138840000	133760000	120410000	288630000	303370000	336320000	0.766405	23	13	12	15	25	27	30	1.30159
sp|O18413|PRS8_DROME	sp|O18413|PRS8_DROME 26S proteasome regulatory subunit 8 OS=Drosophila melanogaster OX=7227 GN=Rpt6 PE=1 SV=2	21	57.5	45.857	405	0	215.88	37346000	38704000	37782000	35800000	166920000	183940000	195910000	2.1086	8	11	8	5	31	33	30	2.9375
tr|B7Z0X1|B7Z0X1_DROME;tr|Q9W457|Q9W457_DROME	tr|B7Z0X1|B7Z0X1_DROME Serine hydroxymethyltransferase OS=Drosophila melanogaster OX=7227 GN=Shmt PE=1 SV=1;tr|Q9W457|Q9W457_DROME Serine hydroxymethyltransferase OS=Drosophila melanogaster OX=7227 GN=Shmt PE=1 SV=1	21	45	50.984	467	0	113.44	70219000	84098000	75386000	99996000	133920000	139280000	108550000	0.118417	12	16	10	14	19	25	22	1.26923
tr|Q9VV75|Q9VV75_DROME	tr|Q9VV75|Q9VV75_DROME AT02348p OS=Drosophila melanogaster OX=7227 GN=UQCR-C2 PE=1 SV=1	21	70.2	45.415	440	0	270.51	72296000	52809000	55462000	60489000	71245000	68401000	72339000	-0.0798984	22	17	16	15	22	25	23	1
tr|N0A2N3|N0A2N3_DROME;tr|Q9VHR5|Q9VHR5_DROME;tr|Q8MRT0|Q8MRT0_DROME	tr|N0A2N3|N0A2N3_DROME LD24381p1 (Fragment) OS=Drosophila melanogaster OX=7227 GN=CG9684-RA PE=2 SV=1;tr|Q9VHR5|Q9VHR5_DROME Uncharacterized protein OS=Drosophila melanogaster OX=7227 GN=Dmel\CG9684 PE=1 SV=2;tr|Q8MRT0|Q8MRT0_DROME SD27884p OS=Drosophila m	21	39.7	73.44	655	0	86.744	15665000	9028900	10996000	6192600	51516000	60653000	69590000	1.71748	3	1	3	4	18	20	22	5.45455
tr|Q8IPE8|Q8IPE8_DROME;tr|Q9V397|Q9V397_DROME	tr|Q8IPE8|Q8IPE8_DROME Mitochondrial trifunctional protein alpha subunit, isoform B OS=Drosophila melanogaster OX=7227 GN=Mtpalpha PE=1 SV=1;tr|Q9V397|Q9V397_DROME BcDNA.GH12558 OS=Drosophila melanogaster OX=7227 GN=Mtpalpha PE=1 SV=1	21	40.9	79.637	744	0	130.05	41517000	54796000	50250000	61280000	46823000	40255000	37154000	-0.721899	13	14	17	16	16	17	19	0.866667
tr|Q9VUC1|Q9VUC1_DROME;tr|Q9XZT5|Q9XZT5_DROME;tr|M9MSL3|M9MSL3_DROME	tr|Q9VUC1|Q9VUC1_DROME Hsc70Cb, isoform A OS=Drosophila melanogaster OX=7227 GN=Hsc70Cb PE=1 SV=1;tr|Q9XZT5|Q9XZT5_DROME Heatshock protein cognate 70Cb OS=Drosophila melanogaster OX=7227 GN=Hsc70Cb PE=4 SV=1;tr|M9MSL3|M9MSL3_DROME Hsc70Cb, isoform G OS=Dro	21	41.2	88.5	804	0	145.23	41534000	64393000	60729000	72724000	50556000	37429000	35099000	-1.051	15	15	18	13	20	21	15	0.918033
tr|E6PBW0|E6PBW0_DROME;tr|H9ZJM5|H9ZJM5_DROME;sp|P13607|ATNA_DROME;tr|I7J4E4|I7J4E4_DROME;tr|E1JIR4|E1JIR4_DROME;tr|A0A0B4KGG8|A0A0B4KGG8_DROME;tr|B5RIT8|B5RIT8_DROME;tr|C8VUY7|C8VUY7_DROME	tr|E6PBW0|E6PBW0_DROME Sodium/potassium-transporting ATPase subunit alpha OS=Drosophila melanogaster OX=7227 GN=Atpalpha-RA PE=2 SV=1;tr|H9ZJM5|H9ZJM5_DROME Sodium/potassium-transporting ATPase subunit alpha OS=Drosophila melanogaster OX=7227 GN=Atpalpha-R	21	30.9	104.7	951	0	184.23	26472000	27291000	31557000	23485000	31831000	33002000	34141000	0.0124724	7	5	8	6	20	23	17	2.30769
sp|Q09332|UGGG_DROME	sp|Q09332|UGGG_DROME UDP-glucose:glycoprotein glucosyltransferase OS=Drosophila melanogaster OX=7227 GN=Uggt PE=1 SV=2	21	22.6	174.35	1548	0	129.51	35360000	39841000	40902000	38581000	25838000	30536000	30071000	-0.662677	13	16	15	12	16	12	14	0.75
tr|O46067|O46067_DROME	tr|O46067|O46067_DROME EG:25E8.1 protein OS=Drosophila melanogaster OX=7227 GN=GRP170 PE=1 SV=1	21	33.9	103.44	923	0	132.7	32134000	71404000	54083000	75977000	24021000	23334000	9809000	-2.95338	11	18	23	14	6	12	1	0.287879
tr|B6IDW7|B6IDW7_DROME;sp|P83967|ACT6_DROME	tr|B6IDW7|B6IDW7_DROME RH70883p OS=Drosophila melanogaster OX=7227 GN=Act88F-RA PE=2 SV=1;sp|P83967|ACT6_DROME Actin, indirect flight muscle OS=Drosophila melanogaster OX=7227 GN=Act88F PE=1 SV=1	21	51.6	41.699	376	1	-2							3994400		0	0	0	0	1	2	0	#DIV/0!
tr|Q9VVU1|Q9VVU1_DROME;tr|Q95U46|Q95U46_DROME	tr|Q9VVU1|Q9VVU1_DROME FI09602p OS=Drosophila melanogaster OX=7227 GN=GH07925p PE=1 SV=1;tr|Q95U46|Q95U46_DROME GH07925p OS=Drosophila melanogaster OX=7227 GN=CG3902 PE=2 SV=1	20	64	45.366	414	0	183.91	144630000	132640000	106790000	133420000	263760000	307990000	278610000	0.866859	19	16	18	23	37	34	30	1.32895
tr|Q8T0Q4|Q8T0Q4_DROME	tr|Q8T0Q4|Q8T0Q4_DROME GH13992p OS=Drosophila melanogaster OX=7227 GN=shrb PE=1 SV=1	20	83.6	25.443	226	0	323.31	294010000	345170000	401820000	361360000	204090000	191310000	200650000	-1.07064	37	34	50	41	24	26	31	0.5
tr|Q9VKZ8|Q9VKZ8_DROME	tr|Q9VKZ8|Q9VKZ8_DROME Ubiquitin carboxyl-terminal hydrolase OS=Drosophila melanogaster OX=7227 GN=Usp14 PE=1 SV=1	20	53.1	53.707	475	0	212.04	82557000	64415000	61239000	71033000	125110000	158550000	157220000	0.599735	20	16	13	11	21	29	34	1.4
tr|Q9VXQ5|Q9VXQ5_DROME	tr|Q9VXQ5|Q9VXQ5_DROME Chaperonin containing TCP1 subunit 6 OS=Drosophila melanogaster OX=7227 GN=CCT6 PE=1 SV=1	20	43.7	58.246	533	0	149.78	72053000	81236000	96390000	83341000	90018000	102480000	89199000	-0.111856	11	15	15	13	14	21	21	1.03704
tr|Q9VSD6|Q9VSD6_DROME;tr|Q86NK4|Q86NK4_DROME;tr|Q7KIF8|Q7KIF8_DROME;tr|Q95RH0|Q95RH0_DROME	tr|Q9VSD6|Q9VSD6_DROME D-Importin 7/RanBP7 OS=Drosophila melanogaster OX=7227 GN=msk PE=1 SV=1;tr|Q86NK4|Q86NK4_DROME GH01576p OS=Drosophila melanogaster OX=7227 GN=msk PE=2 SV=1;tr|Q7KIF8|Q7KIF8_DROME Ran binding protein 7 OS=Drosophila melanogaster OX=72	20	29.3	119.31	1049	0	204.25	26465000	37873000	32999000	34801000	64899000	63840000	64904000	0.753291	11	8	8	6	22	23	29	2.24242
tr|Q86BM5|Q86BM5_DROME	tr|Q86BM5|Q86BM5_DROME A kinase anchor protein 200, isoform D OS=Drosophila melanogaster OX=7227 GN=Akap200 PE=1 SV=1	20	23.5	88.132	837	0	323.31	90681000	132030000	164220000	120050000	58886000	69147000	59556000	-1.47963	13	25	27	21	17	21	20	0.674419
sp|P92177|1433E_DROME;tr|C6TP70|C6TP70_DROME;tr|D3DMY5|D3DMY5_DROME	sp|P92177|1433E_DROME 14-3-3 protein epsilon OS=Drosophila melanogaster OX=7227 GN=14-3-3epsilon PE=1 SV=2;tr|C6TP70|C6TP70_DROME MIP08648p OS=Drosophila melanogaster OX=7227 GN=14-3-3epsilon-RA PE=2 SV=1;tr|D3DMY5|D3DMY5_DROME AT09839p (Fragment) OS=Droso	20	71.4	29.798	262	0	153.35	89914000	148970000	127840000	140230000	66149000	67764000	52781000	-1.49693	18	34	26	27	21	26	18	0.619048
tr|Q9VIE8|Q9VIE8_DROME	tr|Q9VIE8|Q9VIE8_DROME Aconitate hydratase, mitochondrial OS=Drosophila melanogaster OX=7227 GN=mAcon1 PE=1 SV=2	20	30.1	85.397	787	0	108.39	61587000	62881000	59927000	61818000	58006000	65835000	57687000	-0.124378	15	15	15	15	16	24	26	1.1
sp|P52029|G6PI_DROME	sp|P52029|G6PI_DROME Glucose-6-phosphate isomerase OS=Drosophila melanogaster OX=7227 GN=Pgi PE=2 SV=2	20	52.3	62.338	558	0	323.31	206920000	128900000	146490000	117840000	44535000	47452000	57612000	-2.21606	31	28	25	25	19	17	15	0.46789
sp|O97125|HSP68_DROME	sp|O97125|HSP68_DROME Heat shock protein 68 OS=Drosophila melanogaster OX=7227 GN=Hsp68 PE=1 SV=1	20	40.3	69.743	635	0	97.831	26556000	27018000	24431000	27488000	42300000	43469000	50291000	0.621856	3	6	4	4	22	23	21	3.88235
tr|Q9VKB2|Q9VKB2_DROME;tr|Q8MS15|Q8MS15_DROME	tr|Q9VKB2|Q9VKB2_DROME Ced-12 OS=Drosophila melanogaster OX=7227 GN=Ced-12 PE=1 SV=1;tr|Q8MS15|Q8MS15_DROME RE62284p OS=Drosophila melanogaster OX=7227 GN=Ced-12 PE=2 SV=1	20	33.6	82.976	724	0	70.517	21935000	16119000	17723000	15976000	33412000	33782000	35341000	0.607132	3	4	4	3	9	15	17	2.92857
tr|Q9W0T7|Q9W0T7_DROME;tr|Q8IRJ7|Q8IRJ7_DROME;tr|Q6AWL1|Q6AWL1_DROME	tr|Q9W0T7|Q9W0T7_DROME Dis3 like 3-5 exoribonuclease 2, isoform A OS=Drosophila melanogaster OX=7227 GN=Dis3l2 PE=1 SV=2;tr|Q8IRJ7|Q8IRJ7_DROME Dis3 like 3-5 exoribonuclease 2, isoform C OS=Drosophila melanogaster OX=7227 GN=Dis3l2 PE=1 SV=1;tr|Q6AWL1|	20	24.3	116.84	1032	0	61.896	1410100	705980	727670		31129000	24992000	36320000	4.1476	0	0	2	0	20	17	24	30.5
sp|P55830|RS3A_DROME	sp|P55830|RS3A_DROME 40S ribosomal protein S3a OS=Drosophila melanogaster OX=7227 GN=RpS3A PE=1 SV=4	19	59.7	30.34	268	0	228.62	259260000	191840000	185430000	199330000	422250000	407380000	460610000	0.651976	14	12	14	15	26	22	25	1.32727
tr|I0B1N8|I0B1N8_DROME;sp|Q7KW39|MMSA_DROME;tr|A9UN30|A9UN30_DROME	tr|I0B1N8|I0B1N8_DROME FI19805p1 (Fragment) OS=Drosophila melanogaster OX=7227 GN=CG17896-RB PE=2 SV=1;sp|Q7KW39|MMSA_DROME Probable methylmalonate-semialdehyde dehydrogenase [acylating], mitochondrial OS=Drosophila melanogaster OX=7227 GN=CG17896 PE=2 SV=	19	42.1	57.665	535	0	163.09	92593000	87500000	95141000	95218000	221810000	255080000	238590000	1.22002	12	15	14	14	28	28	30	1.56364
tr|A0A0B4LIJ0|A0A0B4LIJ0_DROME;sp|P48601|PRS4_DROME	tr|A0A0B4LIJ0|A0A0B4LIJ0_DROME Regulatory particle triple-A ATPase 2, isoform B OS=Drosophila melanogaster OX=7227 GN=Rpt2 PE=3 SV=1;sp|P48601|PRS4_DROME 26S proteasome regulatory subunit 4 OS=Drosophila melanogaster OX=7227 GN=Rpt2 PE=1 SV=2	19	52.2	49.323	439	0	263.68	38745000	47853000	45427000	44004000	200050000	194870000	188860000	1.98064	3	5	4	4	23	24	24	4.4375
tr|Q9W414|Q9W414_DROME;tr|Q8SZ19|Q8SZ19_DROME;tr|C1C3F8|C1C3F8_DROME;tr|Q9U7A2|Q9U7A2_DROME	tr|Q9W414|Q9W414_DROME Regulatory particle triple-A ATPase 4 OS=Drosophila melanogaster OX=7227 GN=Rpt4 PE=1 SV=3;tr|Q8SZ19|Q8SZ19_DROME RE23388p OS=Drosophila melanogaster OX=7227 GN=Rpt4 PE=2 SV=1;tr|C1C3F8|C1C3F8_DROME LP16188p (Fragment) OS=Drosophila	19	55.9	44.911	397	0	223.71	35501000	31482000	31768000	33657000	148560000	155920000	155720000	2.06511	4	3	4	5	22	24	27	4.5625
sp|Q27268|DX39B_DROME;tr|M9PC90|M9PC90_DROME	sp|Q27268|DX39B_DROME ATP-dependent RNA helicase WM6 OS=Drosophila melanogaster OX=7227 GN=Hel25E PE=1 SV=1;tr|M9PC90|M9PC90_DROME Helicase at 25E, isoform D OS=Drosophila melanogaster OX=7227 GN=Hel25E PE=1 SV=1	19	47.6	48.651	424	0	87.273	71844000	64920000	64142000	67048000	100010000	105380000	106770000	0.477205	5	6	8	7	21	21	19	2.34615
tr|A0A126GUM8|A0A126GUM8_DROME;tr|A0A0B4K7U5|A0A0B4K7U5_DROME;tr|E1JH02|E1JH02_DROME;sp|Q86S05|LIG_DROME;tr|A0A0B4KFC5|A0A0B4KFC5_DROME;tr|A0A0B4K6T1|A0A0B4K6T1_DROME;tr|D0Z768|D0Z768_DROME	tr|A0A126GUM8|A0A126GUM8_DROME Lingerer, isoform L OS=Drosophila melanogaster OX=7227 GN=lig PE=1 SV=1;tr|A0A0B4K7U5|A0A0B4K7U5_DROME Lingerer, isoform H OS=Drosophila melanogaster OX=7227 GN=lig PE=1 SV=1;tr|E1JH02|E1JH02_DROME Lingerer, isoform E OS=Dros	19	25.8	127.51	1261	0	323.31	61163000	59177000	57761000	54259000	78225000	88118000	93953000	0.354971	26	22	27	26	32	33	32	0.960396
tr|A0A0B4JD11|A0A0B4JD11_DROME;sp|Q9NJH0|EF1G_DROME	tr|A0A0B4JD11|A0A0B4JD11_DROME Eukaryotic translation elongation factor 1 gamma, isoform C OS=Drosophila melanogaster OX=7227 GN=eEF1gamma PE=4 SV=1;sp|Q9NJH0|EF1G_DROME Elongation factor 1-gamma OS=Drosophila melanogaster OX=7227 GN=eEF1gamma PE=2 SV=2	19	49.4	48.967	431	0	189.37	124800000	172600000	192910000	209770000	82905000	92132000	68378000	-1.6172	18	20	18	20	22	17	12	0.671053
sp|P20480|NCD_DROME;tr|A0A0B4LI25|A0A0B4LI25_DROME;tr|B6UXF5|B6UXF5_DROME;tr|B6UXE6|B6UXE6_DROME;tr|B6UXE1|B6UXE1_DROME;tr|B6UXD9|B6UXD9_DROME;tr|B6UXE7|B6UXE7_DROME;tr|B6UXE2|B6UXE2_DROME;tr|B6UXE0|B6UXE0_DROME;tr|B6UXG0|B6UXG0_DROME;tr|B6UXF1|B6UXF1_DROME;tr|B6UXE5|B6UXE5_DROME;tr|B6UXE3|B6UXE3_DROME;tr|B6UXD8|B6UXD8_DROME;tr|B6UXF9|B6UXF9_DROME;tr|Q5UHE2|Q5UHE2_DROME;tr|B6UXF8|B6UXF8_DROME;tr|…	sp|P20480|NCD_DROME Protein claret segregational OS=Drosophila melanogaster OX=7227 GN=ncd PE=1 SV=1;tr|A0A0B4LI25|A0A0B4LI25_DROME Kinesin-like protein OS=Drosophila melanogaster OX=7227 GN=ncd PE=1 SV=1;tr|B6UXF5|B6UXF5_DROME Kinesin-like protein (Fragme	19	34.9	77.473	700	0	156.92	37622000	25189000	26704000	21551000	60137000	67802000	68688000	0.676676	10	7	7	7	19	22	27	2.19355
tr|Q9V3Z4|Q9V3Z4_DROME	tr|Q9V3Z4|Q9V3Z4_DROME GH11341p OS=Drosophila melanogaster OX=7227 GN=Rpn5 PE=1 SV=1	19	40.6	57.747	502	0	140.98	27272000	21151000	26166000	18475000	57304000	65304000	66725000	1.07122	4	3	2	4	20	21	21	4.76923
tr|Q9VXR5|Q9VXR5_DROME;tr|Q8T9H2|Q8T9H2_DROME	tr|Q9VXR5|Q9VXR5_DROME LD02975p OS=Drosophila melanogaster OX=7227 GN=Dmel\CG9281 PE=1 SV=1;tr|Q8T9H2|Q8T9H2_DROME GM14873p OS=Drosophila melanogaster OX=7227 GN=CG9281 PE=2 SV=1	19	34.4	69.501	611	0	91.752	16248000	11453000	16846000	13397000	54351000	63230000	69756000	1.6899	4	2	5	3	17	18	19	3.85714
sp|Q9VKD3|NFS1_DROME	sp|Q9VKD3|NFS1_DROME Cysteine desulfurase, mitochondrial OS=Drosophila melanogaster OX=7227 GN=Nfs1 PE=1 SV=1	19	49.4	51.074	462	0	150.31	37968000	32442000	32703000	28296000	62346000	65421000	58780000	0.630541	9	11	10	6	25	28	30	2.30556
tr|Q9V434|Q9V434_DROME	tr|Q9V434|Q9V434_DROME Asparaginyl-tRNA synthetase, isoform A OS=Drosophila melanogaster OX=7227 GN=AsnRS PE=1 SV=1	19	47.7	63.931	558	0	123.84	25949000	24885000	28702000	33893000	52337000	58221000	56740000	0.626844	5	7	5	2	16	21	23	3.15789
sp|P91926|AP2A_DROME;tr|E8NH12|E8NH12_DROME	sp|P91926|AP2A_DROME AP-2 complex subunit alpha OS=Drosophila melanogaster OX=7227 GN=AP-2alpha PE=1 SV=1;tr|E8NH12|E8NH12_DROME AP-2 complex subunit alpha OS=Drosophila melanogaster OX=7227 GN=alpha-Adaptin-RB PE=2 SV=1	19	28.4	105.62	940	0	143.66	24162000	20067000	33270000	22853000	42879000	49186000	52856000	0.366049	6	6	6	6	17	19	18	2.25
tr|A8E6M1|A8E6M1_DROME;tr|A1ZBB4|A1ZBB4_DROME;tr|E1JGL8|E1JGL8_DROME	tr|A8E6M1|A8E6M1_DROME GH01011p OS=Drosophila melanogaster OX=7227 GN=CG5477 PE=1 SV=1;tr|A1ZBB4|A1ZBB4_DROME Uncharacterized protein, isoform B OS=Drosophila melanogaster OX=7227 GN=hnRNP U PE=1 SV=1;tr|E1JGL8|E1JGL8_DROME Uncharacterized protein, isoform	19	21.6	140.44	1271	0	262.17	47144000	44491000	53849000	46559000	40423000	42189000	41820000	-0.413743	15	15	13	14	14	19	21	0.947368
tr|B5RIS4|B5RIS4_DROME;sp|Q9U5L1|SRPRA_DROME	tr|B5RIS4|B5RIS4_DROME FI05231p OS=Drosophila melanogaster OX=7227 GN=Gtp-bp-RA PE=2 SV=1;sp|Q9U5L1|SRPRA_DROME Signal recognition particle receptor subunit alpha homolog OS=Drosophila melanogaster OX=7227 GN=Gtp-bp PE=1 SV=2	19	39.9	67.794	614	0	144.65		2330400	2424800		42433000	33320000	44889000	3.78045	2	2	4	1	17	16	20	5.88889
tr|Q8IHG0|Q8IHG0_DROME;tr|Q9VQE0|Q9VQE0_DROME;tr|Q8T9L0|Q8T9L0_DROME	tr|Q8IHG0|Q8IHG0_DROME AT04516p OS=Drosophila melanogaster OX=7227 GN=Drp1 PE=2 SV=1;tr|Q9VQE0|Q9VQE0_DROME Dynamin related protein 1, isoform A OS=Drosophila melanogaster OX=7227 GN=Drp1 PE=1 SV=1;tr|Q8T9L0|Q8T9L0_DROME GM01975p OS=Drosophila melanogaster	19	35	82.538	735	0	80.765	6071100	4160100	3745100	2646900	44698000	36446000	35801000	2.55997	3	1	1	0	18	20	18	11.2
tr|A0A0B4K849|A0A0B4K849_DROME;tr|A0A0B4K7A5|A0A0B4K7A5_DROME;sp|Q02645|HTS_DROME;tr|A8DYJ2|A8DYJ2_DROME	tr|A0A0B4K849|A0A0B4K849_DROME Hu li tai shao, isoform O OS=Drosophila melanogaster OX=7227 GN=hts PE=1 SV=1;tr|A0A0B4K7A5|A0A0B4K7A5_DROME Hu li tai shao, isoform Q OS=Drosophila melanogaster OX=7227 GN=hts PE=1 SV=1;sp|Q02645|HTS_DROME Protein hu-li tai	19	36	79.063	716	0	123.46	36944000	43930000	67445000	27147000	25871000	27875000	30028000	-1.38238	10	14	23	5	12	15	15	0.807692
sp|Q9VKK1|EDC4_DROME	sp|Q9VKK1|EDC4_DROME Enhancer of mRNA-decapping protein 4 homolog OS=Drosophila melanogaster OX=7227 GN=Ge-1 PE=1 SV=2	19	18.2	149.25	1354	0	74.741					26608000	23397000	33155000	9.64386	0	0	0	0	12	14	22	#DIV/0!
sp|O76922|AUB_DROME	sp|O76922|AUB_DROME Protein aubergine OS=Drosophila melanogaster OX=7227 GN=aub PE=1 SV=1	19	31.4	98.558	866	0	99.814					27730000	25250000	29887000	9.64386	0	0	0	0	20	18	20	#DIV/0!
tr|A1ZBE9|A1ZBE9_DROME	tr|A1ZBE9|A1ZBE9_DROME Methionyl-tRNA synthetase OS=Drosophila melanogaster OX=7227 GN=MetRS PE=1 SV=1	19	33.2	112.48	1022	0	81.63	20876000	18730000	25168000	22200000	27978000	25379000	24636000	-0.0308225	4	8	11	7	14	19	16	1.63333
tr|M9PGW8|M9PGW8_DROME;tr|Q962F2|Q962F2_DROME;tr|Q8IR86|Q8IR86_DROME;tr|M9PHL6|M9PHL6_DROME;tr|Q9VYV8|Q9VYV8_DROME;tr|M9PHA0|M9PHA0_DROME;tr|O16125|O16125_DROME	tr|M9PGW8|M9PGW8_DROME Bifocal, isoform D OS=Drosophila melanogaster OX=7227 GN=bif PE=1 SV=1;tr|Q962F2|Q962F2_DROME Protein phosphatase 1-binding protein Bifocal OS=Drosophila melanogaster OX=7227 GN=bif PE=2 SV=1;tr|Q8IR86|Q8IR86_DROME Bifocal, isoform B	19	29.7	123.77	1177	0	164.34	15515000	16033000	16428000	14645000	23503000	20990000	24492000	0.353545	11	5	11	9	20	23	20	1.75
tr|T2FFB7|T2FFB7_DROME;sp|Q9VLM8|SYAC_DROME;tr|Q8T9G8|Q8T9G8_DROME;tr|K7ZI11|K7ZI11_DROME	tr|T2FFB7|T2FFB7_DROME FI21402p1 OS=Drosophila melanogaster OX=7227 GN=Aats-ala-RB PE=2 SV=1;sp|Q9VLM8|SYAC_DROME Alanine--tRNA ligase, cytoplasmic OS=Drosophila melanogaster OX=7227 GN=AlaRS PE=2 SV=1;tr|Q8T9G8|Q8T9G8_DROME SD01519p OS=Drosophila melanoga	19	24.3	107.74	966	0	55.227	21132000	34829000	31877000	29651000	17500000	17308000	13338000	-1.38475	7	14	12	13	7	9	8	0.521739
sp|Q9V8R9|41_DROME;tr|A0A0B4LFX4|A0A0B4LFX4_DROME;tr|A0A0B4LG23|A0A0B4LG23_DROME	sp|Q9V8R9|41_DROME Protein 4.1 homolog OS=Drosophila melanogaster OX=7227 GN=cora PE=1 SV=1;tr|A0A0B4LFX4|A0A0B4LFX4_DROME Coracle, isoform F OS=Drosophila melanogaster OX=7227 GN=cora PE=1 SV=1;tr|A0A0B4LG23|A0A0B4LG23_DROME Coracle, isoform G OS=Drosophi	19	17.6	184.17	1698	0	83.178	14297000	15739000	18830000	16570000	13453000	12198000	10608000	-0.82788	8	10	11	11	12	12	10	0.85
tr|C7LAA5|C7LAA5_DROME	tr|C7LAA5|C7LAA5_DROME GM15464p OS=Drosophila melanogaster OX=7227 GN=CG30122-RB PE=2 SV=1	19	26.5	121.26	1095	0	20.652		9442000	11493000		7091700	11462000	11982000	-0.696552	0	6	6	2	4	6	8	1.28571
tr|A0A0B4KFE9|A0A0B4KFE9_DROME;sp|A1Z8P9|TPR_DROME	tr|A0A0B4KFE9|A0A0B4KFE9_DROME Megator, isoform B OS=Drosophila melanogaster OX=7227 GN=Mtor PE=1 SV=1;sp|A1Z8P9|TPR_DROME Nucleoprotein TPR OS=Drosophila melanogaster OX=7227 GN=Mtor PE=1 SV=1	19	11.3	262.35	2346	0	104	10847000	9999700	11835000	9001900	4658200	5854700	6118000	-1.34522	15	10	4	3	2	4	9	0.46875
tr|Q8MRS4|Q8MRS4_DROME	tr|Q8MRS4|Q8MRS4_DROME AT05114p OS=Drosophila melanogaster OX=7227 GN=MetRS PE=2 SV=1	19	32.3	111.46	1012	0.0057637	2.6012							984880		0	0	0	0	0	1	1	#DIV/0!
tr|Q8MRY4|Q8MRY4_DROME;tr|Q9VRL8|Q9VRL8_DROME	tr|Q8MRY4|Q8MRY4_DROME SD13619p OS=Drosophila melanogaster OX=7227 GN=blanks PE=2 SV=1;tr|Q9VRL8|Q9VRL8_DROME Blanks OS=Drosophila melanogaster OX=7227 GN=blanks PE=1 SV=1	18	52.2	34.604	314	0	145.46	328120000	263980000	253340000	248450000	272870000	214610000	267510000	-0.612506	27	22	23	22	27	25	23	0.797872
tr|Q9V470|Q9V470_DROME;tr|F3YDH6|F3YDH6_DROME	tr|Q9V470|Q9V470_DROME Succinate--CoA ligase [GDP-forming] subunit beta, mitochondrial OS=Drosophila melanogaster OX=7227 GN=ScsbetaG PE=1 SV=1;tr|F3YDH6|F3YDH6_DROME Succinate-CoA ligase subunit beta OS=Drosophila melanogaster OX=7227 GN=Sucb-RA PE=2 SV=1	18	54.8	45.037	416	0	115.79	40152000	28715000	32663000	35810000	89331000	105680000	96921000	1.15369	4	5	5	5	20	21	17	3.05263
tr|Q9VLB7|Q9VLB7_DROME;tr|Q24349|Q24349_DROME	tr|Q9VLB7|Q9VLB7_DROME Rab GDP dissociation inhibitor OS=Drosophila melanogaster OX=7227 GN=Gdi PE=1 SV=1;tr|Q24349|Q24349_DROME Rab GDP dissociation inhibitor OS=Drosophila melanogaster OX=7227 GN=Gdi PE=2 SV=1	18	56.4	49.902	443	0	123.11	65814000	93787000	95253000	93545000	76061000	87893000	75376000	-0.337659	19	19	20	20	24	21	20	0.833333
sp|O97477|INO1_DROME	sp|O97477|INO1_DROME Inositol-3-phosphate synthase OS=Drosophila melanogaster OX=7227 GN=Inos PE=1 SV=1	18	40	62.249	565	0	131.55	181560000	165710000	151400000	160520000	74363000	67140000	76756000	-1.4352	23	19	22	20	17	19	20	0.666667
tr|C1C3D3|C1C3D3_DROME;tr|A0A0B4K661|A0A0B4K661_DROME;tr|A0A0B4KG68|A0A0B4KG68_DROME;tr|Q6NN28|Q6NN28_DROME;sp|P06754|TPM1_DROME;tr|A0A0B4KG06|A0A0B4KG06_DROME	tr|C1C3D3|C1C3D3_DROME MIP08601p OS=Drosophila melanogaster OX=7227 GN=Tm1-RA PE=2 SV=1;tr|A0A0B4K661|A0A0B4K661_DROME Tropomyosin 1, isoform Q OS=Drosophila melanogaster OX=7227 GN=Tm1 PE=1 SV=1;tr|A0A0B4KG68|A0A0B4KG68_DROME Tropomyosin 1, isoform R OS=D	18	60.6	29.045	249	0	122.12	321550000	264240000	245190000	79463000	36334000	115480000	63864000	-3.14565	24	25	25	8	7	25	18	0.609756
sp|P52295|IMA_DROME	sp|P52295|IMA_DROME Importin subunit alpha OS=Drosophila melanogaster OX=7227 GN=Pen PE=1 SV=2	18	52.9	57.821	522	0	211.2	39506000	37038000	31907000	31436000	62458000	73331000	65293000	0.660815	4	5	6	5	18	26	25	3.45
tr|Q9VYW4|Q9VYW4_DROME	tr|Q9VYW4|Q9VYW4_DROME LD04461p OS=Drosophila melanogaster OX=7227 GN=Dmel\CG1703 PE=1 SV=1	18	29.1	101.54	901	0	134.48	12000000	12870000	55343000	12815000	58820000	58850000	53178000	-0.0575713	2	3	17	2	21	25	20	2.75
sp|P35381|ATPA_DROME	sp|P35381|ATPA_DROME ATP synthase subunit alpha, mitochondrial OS=Drosophila melanogaster OX=7227 GN=blw PE=1 SV=2	18	40.4	59.421	552	0	107.53	55835000	59483000	70224000	60154000	57566000	55650000	53505000	-0.39229	12	9	15	7	14	15	17	1.06977
tr|E1JIJ5|E1JIJ5_DROME;sp|P31409|VATB_DROME	tr|E1JIJ5|E1JIJ5_DROME Vacuolar proton pump subunit B OS=Drosophila melanogaster OX=7227 GN=Vha55 PE=1 SV=1;sp|P31409|VATB_DROME V-type proton ATPase subunit B OS=Drosophila melanogaster OX=7227 GN=Vha55 PE=2 SV=1	18	54.9	54.549	490	0	189.35	107350000	101170000	95218000	104370000	48197000	57096000	58173000	-1.15531	13	15	14	16	15	15	17	0.810345
sp|Q8SWR8|ATX2_DROME;tr|A0A0B4LH64|A0A0B4LH64_DROME	sp|Q8SWR8|ATX2_DROME Ataxin-2 homolog OS=Drosophila melanogaster OX=7227 GN=Atx2 PE=1 SV=1;tr|A0A0B4LH64|A0A0B4LH64_DROME Ataxin-2, isoform D OS=Drosophila melanogaster OX=7227 GN=Atx2 PE=4 SV=1	18	28.2	117.58	1084	0	207.4	23313000	25236000	23000000	23338000	49081000	49838000	57055000	0.959681	11	11	13	9	21	26	27	1.68182
tr|E2QCG7|E2QCG7_DROME;sp|Q0E940|EIF3B_DROME	tr|E2QCG7|E2QCG7_DROME Eukaryotic translation initiation factor 3 subunit B OS=Drosophila melanogaster OX=7227 GN=eIF3b PE=1 SV=1;sp|Q0E940|EIF3B_DROME Eukaryotic translation initiation factor 3 subunit B OS=Drosophila melanogaster OX=7227 GN=eIF3b PE=1 SV	18	36.1	80.44	690	0	83.28	35172000	33542000	34829000	36390000	49938000	50756000	50319000	0.456596	5	9	8	9	15	21	17	1.70968
sp|Q7K0D8|NUP50_DROME	sp|Q7K0D8|NUP50_DROME Nuclear pore complex protein Nup50 OS=Drosophila melanogaster OX=7227 GN=Nup50 PE=2 SV=1	18	44.5	59.434	564	0	278.08	28818000	28054000	32727000	29788000	50767000	49965000	49248000	0.589584	7	12	10	7	22	23	25	1.94444
tr|Q8T6I0|Q8T6I0_DROME;tr|Q8T8W3|Q8T8W3_DROME;tr|Q8IGN0|Q8IGN0_DROME;tr|Q94919|Q94919_DROME	tr|Q8T6I0|Q8T6I0_DROME EH domain containing protein OS=Drosophila melanogaster OX=7227 GN=Past1 PE=1 SV=1;tr|Q8T8W3|Q8T8W3_DROME AT21416p OS=Drosophila melanogaster OX=7227 GN=Past1 PE=1 SV=1;tr|Q8IGN0|Q8IGN0_DROME RE59368p OS=Drosophila melanogaster OX=72	18	44.4	61.004	534	0	86.736	46313000	52600000	46914000	62966000	41844000	40069000	42697000	-0.652087	14	12	9	5	16	10	11	0.925
tr|M9PD75|M9PD75_DROME;sp|Q94920|VDAC_DROME	tr|M9PD75|M9PD75_DROME Porin, isoform D OS=Drosophila melanogaster OX=7227 GN=porin PE=4 SV=1;sp|Q94920|VDAC_DROME Voltage-dependent anion-selective channel OS=Drosophila melanogaster OX=7227 GN=porin PE=1 SV=3	18	79.1	30.55	282	0	252.31	48898000	63479000	76654000	49827000	41964000	42848000	39017000	-0.974258	11	8	16	11	16	15	15	1
tr|A4V2S3|A4V2S3_DROME;sp|O46036|CTBP_DROME	tr|A4V2S3|A4V2S3_DROME C-terminal binding protein, isoform B OS=Drosophila melanogaster OX=7227 GN=CtBP PE=1 SV=1;sp|O46036|CTBP_DROME C-terminal-binding protein OS=Drosophila melanogaster OX=7227 GN=CtBP PE=1 SV=3	18	52.8	42.251	386	0	66.668	42163000	30784000	28879000	29146000	36494000	35518000	37844000	-0.247427	12	7	4	7	15	12	14	1.36667
tr|Q9VLX0|Q9VLX0_DROME;tr|Q6NP53|Q6NP53_DROME	tr|Q9VLX0|Q9VLX0_DROME Lysine ketoglutarate reductase/saccharopine dehydrogenase, isoform A OS=Drosophila melanogaster OX=7227 GN=LKRSDH PE=1 SV=2;tr|Q6NP53|Q6NP53_DROME SD02276p (Fragment) OS=Drosophila melanogaster OX=7227 GN=BEST:CK02318 PE=2 SV=2	18	29	103.12	928	0	79.977	17585000	26142000	21354000	25837000	34383000	36587000	36577000	0.395326	4	5	7	6	8	16	16	1.81818
tr|Q8SWU2|Q8SWU2_DROME;tr|Q9VW13|Q9VW13_DROME	tr|Q8SWU2|Q8SWU2_DROME RE26764p OS=Drosophila melanogaster OX=7227 GN=CG9330 PE=2 SV=1;tr|Q9VW13|Q9VW13_DROME FI01412p OS=Drosophila melanogaster OX=7227 GN=Dmel\CG9330 PE=1 SV=1	18	34.6	71.54	638	0	100.32	16795000	18022000	15843000	15288000	35957000	33698000	35518000	0.902904	3	3	4	3	15	19	19	4.07692
tr|Q95TH0|Q95TH0_DROME;tr|Q9VIX4|Q9VIX4_DROME	tr|Q95TH0|Q95TH0_DROME Acyl-coenzyme A oxidase OS=Drosophila melanogaster OX=7227 GN=CG17544 PE=2 SV=1;tr|Q9VIX4|Q9VIX4_DROME Acyl-coenzyme A oxidase OS=Drosophila melanogaster OX=7227 GN=Dmel\CG17544 PE=1 SV=2	18	40.3	77.307	693	0	92.014	45198000	33577000	29706000	38689000	31023000	35705000	32658000	-0.542921	5	8	8	5	16	14	15	1.73077
tr|Q9VGP4|Q9VGP4_DROME	tr|Q9VGP4|Q9VGP4_DROME LP08082p OS=Drosophila melanogaster OX=7227 GN=Ranbp9 PE=1 SV=1	18	27.6	114.41	1018	0	204.4	22880000	20444000	19167000	18466000	35597000	26421000	28434000	0.207598	5	4	4	5	16	18	19	2.94444
tr|X2JBC1|X2JBC1_DROME;sp|Q9VYS3|RENT1_DROME	tr|X2JBC1|X2JBC1_DROME Upf1, isoform B OS=Drosophila melanogaster OX=7227 GN=Upf1 PE=4 SV=1;sp|Q9VYS3|RENT1_DROME Regulator of nonsense transcripts 1 homolog OS=Drosophila melanogaster OX=7227 GN=Upf1 PE=1 SV=2	18	22.4	129.91	1180	0	66.321	9632500	8606100	10087000	5254600	21827000	21473000	24453000	1.09003	3	4	4	6	12	14	22	2.82353
tr|A1Z9K0|A1Z9K0_DROME;tr|Q8MQQ9|Q8MQQ9_DROME;tr|C3KKC8|C3KKC8_DROME	tr|A1Z9K0|A1Z9K0_DROME Uncharacterized protein, isoform B OS=Drosophila melanogaster OX=7227 GN=EP(2)2054 PE=1 SV=2;tr|Q8MQQ9|Q8MQQ9_DROME LD17208p (Fragment) OS=Drosophila melanogaster OX=7227 GN=CG6701 PE=2 SV=1;tr|C3KKC8|C3KKC8_DROME MIP09682p OS=Drosop	18	16.9	151.11	1333	0	63.086	3446900		3381800		13342000	34978000	15389000	1.9526	0	0	0	0	15	11	18	#DIV/0!
tr|X2JE15|X2JE15_DROME;tr|M9PJN9|M9PJN9_DROME	tr|X2JE15|X2JE15_DROME Shibire, isoform P OS=Drosophila melanogaster OX=7227 GN=shi PE=1 SV=1;tr|M9PJN9|M9PJN9_DROME Shibire, isoform O OS=Drosophila melanogaster OX=7227 GN=shi PE=1 SV=1	18	31.7	98.252	881	0	128.59	7573800	11355000	12011000	10578000	20440000	23160000	18321000	0.609142	2	2	4	5	13	18	13	3.38462
tr|Q9W3W1|Q9W3W1_DROME;tr|A8JV09|A8JV09_DROME;tr|D6W4T8|D6W4T8_DROME	tr|Q9W3W1|Q9W3W1_DROME Coronin OS=Drosophila melanogaster OX=7227 GN=pod1 PE=1 SV=1;tr|A8JV09|A8JV09_DROME Coronin OS=Drosophila melanogaster OX=7227 GN=pod1 PE=1 SV=1;tr|D6W4T8|D6W4T8_DROME Coronin OS=Drosophila melanogaster OX=7227 GN=pod1 PE=1 SV=1	18	23.6	119.35	1074	0	44.924	51165000	42111000	41222000	36902000	16349000	17011000	19728000	-1.64595	13	14	17	9	7	9	8	0.45283
tr|A0A0B4LFB8|A0A0B4LFB8_DROME;tr|Q95U20|Q95U20_DROME;tr|E8NH94|E8NH94_DROME;tr|A0A0B4LGF5|A0A0B4LGF5_DROME;tr|A1Z9N0|A1Z9N0_DROME;tr|F0JAK2|F0JAK2_DROME;tr|A0A0B4LF33|A0A0B4LF33_DROME	tr|A0A0B4LFB8|A0A0B4LFB8_DROME Optic atrophy 1, isoform D OS=Drosophila melanogaster OX=7227 GN=Opa1 PE=1 SV=1;tr|Q95U20|Q95U20_DROME GH13793p OS=Drosophila melanogaster OX=7227 GN=Opa1 PE=1 SV=1;tr|E8NH94|E8NH94_DROME SD22917p OS=Drosophila melanogaster O	18	22.7	106.93	930	0	57.599	13880000	14853000	13698000	13549000	17655000	17074000	14762000	-0.00886616	4	3	4	2	8	11	11	2.30769
sp|O46037|VINC_DROME;tr|X2JAB9|X2JAB9_DROME;tr|Q24584|Q24584_DROME	sp|O46037|VINC_DROME Vinculin OS=Drosophila melanogaster OX=7227 GN=Vinc PE=1 SV=1;tr|X2JAB9|X2JAB9_DROME Vinculin, isoform B OS=Drosophila melanogaster OX=7227 GN=Vinc PE=1 SV=1;tr|Q24584|Q24584_DROME Vinculin OS=Drosophila melanogaster OX=7227 GN=Vinc PE	18	27.1	106.3	961	0	58.318	13655000	27699000	24255000	24884000	6174800	8407800	4447800	-2.63867	4	14	16	18	1	4	0	0.0961538
tr|A0A0B4KGG9|A0A0B4KGG9_DROME	tr|A0A0B4KGG9|A0A0B4KGG9_DROME C-terminal binding protein, isoform F OS=Drosophila melanogaster OX=7227 GN=CtBP PE=1 SV=1	18	52.5	41.877	383	0.0078413	2.2729							5329800		0	1	0	0	1	2	1	4
sp|Q9VLL3|AK200_DROME	sp|Q9VLL3|AK200_DROME A-kinase anchor protein 200 OS=Drosophila melanogaster OX=7227 GN=Akap200 PE=1 SV=3	18	25.5	79.028	753	0.0016826	4.3368							4012400		0	0	1	1	0	1	1	1
tr|A4V4I8|A4V4I8_DROME;sp|P27619|DYN_DROME;tr|M9PHQ0|M9PHQ0_DROME;tr|A4V4J0|A4V4J0_DROME;tr|E1JJA4|E1JJA4_DROME;tr|E1JJA5|E1JJA5_DROME	tr|A4V4I8|A4V4I8_DROME Shibire, isoform F OS=Drosophila melanogaster OX=7227 GN=shi PE=1 SV=1;sp|P27619|DYN_DROME Dynamin OS=Drosophila melanogaster OX=7227 GN=shi PE=1 SV=2;tr|M9PHQ0|M9PHQ0_DROME Shibire, isoform N OS=Drosophila melanogaster OX=7227 GN=sh	18	31.4	97.808	877	0.003112	3.4279							681460		0	0	0	0	1	0	0	#DIV/0!
tr|X2JGM9|X2JGM9_DROME;sp|P41042|RS4_DROME	tr|X2JGM9|X2JGM9_DROME 40S ribosomal protein S4 OS=Drosophila melanogaster OX=7227 GN=RpS4 PE=3 SV=1;sp|P41042|RS4_DROME 40S ribosomal protein S4 OS=Drosophila melanogaster OX=7227 GN=RpS4 PE=1 SV=2	17	56.3	29.134	261	0	78.622	135170000	95703000	115260000	109140000	379770000	360050000	416450000	1.41342	14	8	8	9	23	30	33	2.20513
tr|Q7KUB0|Q7KUB0_DROME;tr|Q8IQA7|Q8IQA7_DROME;tr|Q9VSI6|Q9VSI6_DROME;tr|Q7KUB1|Q7KUB1_DROME;tr|B7Z0E0|B7Z0E0_DROME;tr|C8VV61|C8VV61_DROME	tr|Q7KUB0|Q7KUB0_DROME Isocitrate dehydrogenase [NADP] OS=Drosophila melanogaster OX=7227 GN=Idh PE=1 SV=1;tr|Q8IQA7|Q8IQA7_DROME Isocitrate dehydrogenase [NADP] OS=Drosophila melanogaster OX=7227 GN=Idh PE=1 SV=1;tr|Q9VSI6|Q9VSI6_DROME Isocitrate dehydrog	17	48.3	46.66	416	0	192.88	74152000	89175000	81819000	88386000	139560000	163330000	168140000	0.646174	17	16	15	13	14	19	22	0.901639
tr|B7YZQ7|B7YZQ7_DROME;tr|A0A0B4K7G9|A0A0B4K7G9_DROME;sp|O77460|IPYR_DROME;tr|I0DHK6|I0DHK6_DROME;tr|B9EQY3|B9EQY3_DROME	tr|B7YZQ7|B7YZQ7_DROME Nucleosome remodeling factor - 38kD, isoform B OS=Drosophila melanogaster OX=7227 GN=Nurf-38 PE=1 SV=1;tr|A0A0B4K7G9|A0A0B4K7G9_DROME Nucleosome remodeling factor - 38kD, isoform C OS=Drosophila melanogaster OX=7227 GN=Nurf-38 PE=1 S	17	78.3	32.646	290	0	227.62	371400000	278320000	229860000	301520000	118440000	124870000	139680000	-1.64882	21	22	18	17	19	17	22	0.74359
tr|Q9VK69|Q9VK69_DROME	tr|Q9VK69|Q9VK69_DROME T-complex protein 1 subunit delta OS=Drosophila melanogaster OX=7227 GN=CCT4 PE=1 SV=1	17	47.7	57.116	533	0	138.29	88968000	89556000	97257000	102930000	106250000	117000000	107570000	0.0457993	12	12	13	15	24	23	24	1.36538
tr|Q9VA69|Q9VA69_DROME	tr|Q9VA69|Q9VA69_DROME Prolyl 4-hydroxylase alpha-related protein PH4[alpha]EFB OS=Drosophila melanogaster OX=7227 GN=PH4alphaEFB PE=1 SV=2	17	43.5	63.115	550	0	119.14	23937000	20805000	24316000	22391000	63649000	64250000	69228000	1.38823	11	6	9	8	16	16	20	1.52941
tr|M9MQH9|M9MQH9_DROME;sp|P36179|2AAA_DROME;tr|M9NDI6|M9NDI6_DROME;tr|H5V8B8|H5V8B8_DROME	tr|M9MQH9|M9MQH9_DROME Protein phosphatase 2A at 29B, isoform C OS=Drosophila melanogaster OX=7227 GN=Pp2A-29B PE=1 SV=1;sp|P36179|2AAA_DROME Serine/threonine-protein phosphatase PP2A 65 kDa regulatory subunit OS=Drosophila melanogaster OX=7227 GN=Pp2A-29B	17	38.6	65.423	591	0	114.9	57543000	50691000	49996000	52997000	66031000	62691000	60473000	0.0716507	8	11	9	8	12	15	20	1.30556
tr|A1Z7P1|A1Z7P1_DROME;tr|Q86NU8|Q86NU8_DROME;tr|Q5BHU7|Q5BHU7_DROME;tr|Q95X10|Q95X10_DROME;tr|Q95RR7|Q95RR7_DROME	tr|A1Z7P1|A1Z7P1_DROME Phosphoglucomutase 2a OS=Drosophila melanogaster OX=7227 GN=Pgm2a PE=1 SV=1;tr|Q86NU8|Q86NU8_DROME AT28824p (Fragment) OS=Drosophila melanogaster OX=7227 GN=Pgm2a PE=2 SV=1;tr|Q5BHU7|Q5BHU7_DROME AT01222p (Fragment) OS=Drosophila mel	17	30.8	69.916	623	0	109.76	125080000	84540000	89968000	72938000	51215000	40314000	54623000	-1.6335	19	19	18	18	18	16	20	0.72973
tr|Q9V9T5|Q9V9T5_DROME;tr|Q8I0S9|Q8I0S9_DROME	tr|Q9V9T5|Q9V9T5_DROME GM14617p OS=Drosophila melanogaster OX=7227 GN=Mccc1 PE=1 SV=2;tr|Q8I0S9|Q8I0S9_DROME Methylcrotonoyl-CoA carboxylase 1, isoform B OS=Drosophila melanogaster OX=7227 GN=Mccc1 PE=1 SV=1	17	30.5	76.514	698	0	60.532	14122000	13420000	14663000	7770900	56645000	47200000	40948000	1.48161	5	2	4	2	15	16	18	3.76923
tr|Q7PLL3|Q7PLL3_DROME;tr|Q7PLL1|Q7PLL1_DROME;tr|Q8SYL3|Q8SYL3_DROME;tr|L7EEF1|L7EEF1_DROME	tr|Q7PLL3|Q7PLL3_DROME Eukaryotic initiation factor 4B OS=Drosophila melanogaster OX=7227 GN=eIF4B PE=1 SV=1;tr|Q7PLL1|Q7PLL1_DROME Eukaryotic translation initiation factor 4B, isoform E OS=Drosophila melanogaster OX=7227 GN=eIF4B PE=1 SV=2;tr|Q8SYL3|Q8SYL	17	44.9	52.202	459	0	147.33	150070000	109400000	109060000	107610000	43733000	46648000	52977000	-1.77884	20	19	22	14	21	16	21	0.773333
tr|M9PEF6|M9PEF6_DROME;sp|Q9VQX4|PNCB_DROME;tr|M9PC31|M9PC31_DROME	tr|M9PEF6|M9PEF6_DROME Nicotinate phosphoribosyltransferase, isoform H OS=Drosophila melanogaster OX=7227 GN=Naprt PE=4 SV=1;sp|Q9VQX4|PNCB_DROME Nicotinate phosphoribosyltransferase OS=Drosophila melanogaster OX=7227 GN=Naprt PE=2 SV=2;tr|M9PC31|M9PC31_DR	17	37.2	73.377	662	0	69.015	13722000	11027000	9283200	9556500	45413000	37498000	41890000	1.45032	1	2	2	2	16	16	17	7
tr|M9PB90|M9PB90_DROME;sp|Q9VKY2|CAND1_DROME;tr|Q7KMK9|Q7KMK9_DROME	tr|M9PB90|M9PB90_DROME Cullin-associated and neddylation-dissociated 1, isoform B OS=Drosophila melanogaster OX=7227 GN=Cand1 PE=1 SV=1;sp|Q9VKY2|CAND1_DROME Cullin-associated NEDD8-dissociated protein 1 OS=Drosophila melanogaster OX=7227 GN=Cand1 PE=2 SV=	17	18.1	139.35	1248	0	66.061	6335000	12779000	10231000	11181000	26997000	29523000	30408000	1.07902	2	2	1	0	16	19	17	10.4
tr|Q7KN85|Q7KN85_DROME;tr|Q6AWP8|Q6AWP8_DROME;tr|E2QCF1|E2QCF1_DROME;tr|A0A0B4LFH8|A0A0B4LFH8_DROME	tr|Q7KN85|Q7KN85_DROME ATP-citrate synthase OS=Drosophila melanogaster OX=7227 GN=ATPCL PE=1 SV=1;tr|Q6AWP8|Q6AWP8_DROME ATP-citrate synthase OS=Drosophila melanogaster OX=7227 PE=2 SV=1;tr|E2QCF1|E2QCF1_DROME ATP-citrate synthase OS=Drosophila melanogaste	17	25.3	121.4	1112	0	92.685	27077000	27993000	25548000	31659000	28547000	26631000	26285000	-0.268376	6	10	7	8	15	18	12	1.45161
tr|O46092|O46092_DROME;tr|Q9W543|Q9W543_DROME;tr|Q2XXU2|Q2XXU2_DROME	tr|O46092|O46092_DROME EG:86E4.3 protein OS=Drosophila melanogaster OX=7227 GN=Rbcn-3B PE=4 SV=1;tr|Q9W543|Q9W543_DROME Rabconnectin-3B, isoform A OS=Drosophila melanogaster OX=7227 GN=Rbcn-3B PE=1 SV=1;tr|Q2XXU2|Q2XXU2_DROME CG17766 (Fragment) OS=Drosophi	17	16.7	162.5	1471	0	62.359	3098100	1340200	1217900	1415900	26360000	25433000	28028000	3.03725	0	0	0	0	15	16	21	#DIV/0!
tr|Q24253|Q24253_DROME;tr|Q960F2|Q960F2_DROME	tr|Q24253|Q24253_DROME AP complex subunit beta OS=Drosophila melanogaster OX=7227 GN=AP-1-2beta PE=1 SV=1;tr|Q960F2|Q960F2_DROME AP complex subunit beta OS=Drosophila melanogaster OX=7227 GN=AP-1-2beta PE=2 SV=1	17	24.5	101.18	921	0	86.264	13599000	16136000	24435000	19303000	25390000	24764000	24993000	0.0192953	0	1	3	0	16	16	19	12.75
sp|P55162|HEM_DROME	sp|P55162|HEM_DROME Membrane-associated protein Hem OS=Drosophila melanogaster OX=7227 GN=Hem PE=2 SV=1	17	21.8	129.38	1126	0	49.132	13120000	11535000	16346000	14697000	22555000	23674000	26078000	0.46451	4	3	1	2	10	16	16	4.2
sp|A1ZAB5|CLU_DROME;tr|A0A0B4KEX0|A0A0B4KEX0_DROME	sp|A1ZAB5|CLU_DROME Protein clueless OS=Drosophila melanogaster OX=7227 GN=clu PE=1 SV=1;tr|A0A0B4KEX0|A0A0B4KEX0_DROME Protein clueless OS=Drosophila melanogaster OX=7227 GN=clu PE=1 SV=1	17	16.3	160.85	1448	0	110.69	4233600	8952000	5774100	8451600	19130000	27812000	22440000	1.09555	0	2	1	2	15	12	17	8.8
tr|Q86NR4|Q86NR4_DROME;tr|Q9W074|Q9W074_DROME	tr|Q86NR4|Q86NR4_DROME RE29053p OS=Drosophila melanogaster OX=7227 GN=HBS1 PE=2 SV=1;tr|Q9W074|Q9W074_DROME FI04779p OS=Drosophila melanogaster OX=7227 GN=HBS1 PE=1 SV=2	17	29	74.191	670	0	66.97	10744000	9994700	6530700	10208000	16944000	19316000	21841000	0.657243	3	3	0	1	13	14	16	6.14286
tr|E2QCN4|E2QCN4_DROME;tr|A8DY80|A8DY80_DROME;tr|A8DY81|A8DY81_DROME;tr|A8DY82|A8DY82_DROME;tr|A0A0B4LEZ3|A0A0B4LEZ3_DROME	tr|E2QCN4|E2QCN4_DROME Not1, isoform F OS=Drosophila melanogaster OX=7227 GN=Not1 PE=1 SV=1;tr|A8DY80|A8DY80_DROME Not1, isoform D OS=Drosophila melanogaster OX=7227 GN=Not1 PE=1 SV=1;tr|A8DY81|A8DY81_DROME Not1, isoform C OS=Drosophila melanogaster OX=722	17	8.5	279.87	2492	0	66.781					12461000	14784000	18131000	9.64386	0	0	0	0	8	10	18	#DIV/0!
tr|A0A0B4KFX5|A0A0B4KFX5_DROME;tr|A0A0B4KHB2|A0A0B4KHB2_DROME;tr|A0A0B4KFT4|A0A0B4KFT4_DROME;tr|A0A0B4KGZ7|A0A0B4KGZ7_DROME	tr|A0A0B4KFX5|A0A0B4KFX5_DROME C-terminal binding protein, isoform I OS=Drosophila melanogaster OX=7227 GN=CtBP PE=1 SV=1;tr|A0A0B4KHB2|A0A0B4KHB2_DROME C-terminal binding protein, isoform G OS=Drosophila melanogaster OX=7227 GN=CtBP PE=1 SV=1;tr|A0A0B4KFT	17	52	41.344	379	0.0026399	3.6407							1516400		0	0	0	0	0	0	1	#DIV/0!
tr|Q7KML1|Q7KML1_DROME	tr|Q7KML1|Q7KML1_DROME BcDNA.GH07626 OS=Drosophila melanogaster OX=7227 GN=FASN1 PE=2 SV=1	17	30.6	97.968	898	1	-2									1	0	0	0	0	0	0	0
tr|M9PCC1|M9PCC1_DROME;sp|O18640|GBLP_DROME;tr|M9PB67|M9PB67_DROME	tr|M9PCC1|M9PCC1_DROME Receptor of activated protein kinase C 1, isoform C OS=Drosophila melanogaster OX=7227 GN=Rack1 PE=4 SV=1;sp|O18640|GBLP_DROME Guanine nucleotide-binding protein subunit beta-like protein OS=Drosophila melanogaster OX=7227 GN=Rack1 P	16	45	35.618	318	0	169.02	301420000	277860000	269140000	242450000	363020000	345340000	360880000	0.196242	36	25	30	26	36	40	46	1.04274
tr|X2JB48|X2JB48_DROME;tr|D1Z385|D1Z385_DROME;sp|Q26365|ADT_DROME	tr|X2JB48|X2JB48_DROME Stress-sensitive B, isoform E OS=Drosophila melanogaster OX=7227 GN=sesB PE=1 SV=1;tr|D1Z385|D1Z385_DROME SD21251p OS=Drosophila melanogaster OX=7227 GN=sesB-RD PE=2 SV=1;sp|Q26365|ADT_DROME ADP,ATP carrier protein OS=Drosophila mela	16	50.2	32.909	299	0	46.86	110110000	89783000	112040000	89938000	213450000	247700000	255090000	0.929884	9	8	14	8	19	19	21	1.51282
tr|Q9GPQ1|Q9GPQ1_DROME;tr|Q7JX87|Q7JX87_DROME;tr|A1Z892|A1Z892_DROME;tr|Q9GPQ0|Q9GPQ0_DROME;tr|A1Z893|A1Z893_DROME	tr|Q9GPQ1|Q9GPQ1_DROME Peroxiredoxin OS=Drosophila melanogaster OX=7227 GN=Prx2540-1 PE=2 SV=1;tr|Q7JX87|Q7JX87_DROME Peroxiredoxin OS=Drosophila melanogaster OX=7227 GN=Prx2540-2 PE=1 SV=1;tr|A1Z892|A1Z892_DROME Peroxiredoxin OS=Drosophila melanogaster OX	16	75	24.77	220	0	41.277	105590000	105860000	150320000	133930000	142990000	200720000	176550000	-0.0721227	9	11	13	11	13	14	17	1
sp|O02373|UGDH_DROME	sp|O02373|UGDH_DROME UDP-glucose 6-dehydrogenase OS=Drosophila melanogaster OX=7227 GN=sgl PE=1 SV=1	16	41.2	52.874	476	0	87.692	28045000	23675000	29113000	25833000	155450000	165680000	177900000	2.41672	2	3	0	3	23	24	26	9.125
tr|Q9W4H6|Q9W4H6_DROME;tr|Q7KVX1|Q7KVX1_DROME;tr|Q7YU05|Q7YU05_DROME;tr|F6J1A7|F6J1A7_DROME	tr|Q9W4H6|Q9W4H6_DROME Pyruvate dehydrogenase E1 component subunit alpha OS=Drosophila melanogaster OX=7227 GN=Pdha PE=1 SV=2;tr|Q7KVX1|Q7KVX1_DROME Pyruvate dehydrogenase E1 component subunit alpha OS=Drosophila melanogaster OX=7227 GN=Pdha PE=1 SV=1;tr|Q	16	49.1	43.891	399	0	74.083	73867000	64510000	54128000	53628000	77655000	78241000	77774000	0.0721488	13	14	10	8	19	21	27	1.48889
tr|Q7K4L8|Q7K4L8_DROME	tr|Q7K4L8|Q7K4L8_DROME LD33749p OS=Drosophila melanogaster OX=7227 GN=Dmel\CG7878 PE=1 SV=1	16	36.6	78.567	703	0	69.601	22367000	15989000	19005000	16175000	65132000	62555000	74107000	1.48375	4	5	3	3	18	15	17	3.33333
tr|Q9VQL1|Q9VQL1_DROME;tr|Q95TC0|Q95TC0_DROME	tr|Q9VQL1|Q9VQL1_DROME LP20978p OS=Drosophila melanogaster OX=7227 GN=SerRS PE=1 SV=1;tr|Q95TC0|Q95TC0_DROME GH04194p OS=Drosophila melanogaster OX=7227 GN=SerRS PE=2 SV=1	16	44.7	56.455	501	0	126.82	58264000	54453000	56897000	62426000	59222000	57438000	55512000	-0.169347	7	8	11	10	16	17	16	1.36111
tr|Q9VK85|Q9VK85_DROME;tr|M9PD08|M9PD08_DROME;tr|P91944|P91944_DROME	tr|Q9VK85|Q9VK85_DROME Eukaryotic translation release factor 3, isoform A OS=Drosophila melanogaster OX=7227 GN=eRF3 PE=1 SV=1;tr|M9PD08|M9PD08_DROME Eukaryotic translation release factor 3, isoform C OS=Drosophila melanogaster OX=7227 GN=eRF3 PE=1 SV=1;tr	16	33.9	66.451	619	0	55.861	37916000	39531000	41251000	31719000	52740000	56099000	58790000	0.354468	4	3	6	6	19	21	18	3.05263
tr|Q9VRI0|Q9VRI0_DROME;tr|Q8MYS0|Q8MYS0_DROME	tr|Q9VRI0|Q9VRI0_DROME Helicase OS=Drosophila melanogaster OX=7227 GN=Hlc PE=1 SV=2;tr|Q8MYS0|Q8MYS0_DROME RH74035p OS=Drosophila melanogaster OX=7227 GN=Hlc PE=2 SV=1	16	43.9	62.883	560	0	137.13	1462800	1095200			54946000	54383000	56604000	5.21635	3	0	1	0	20	25	20	16.25
sp|O77410|EIF3E_DROME;tr|Q8MR88|Q8MR88_DROME	sp|O77410|EIF3E_DROME Eukaryotic translation initiation factor 3 subunit E OS=Drosophila melanogaster OX=7227 GN=eIF3e PE=1 SV=1;tr|Q8MR88|Q8MR88_DROME Eukaryotic translation initiation factor 3 subunit E OS=Drosophila melanogaster OX=7227 GN=eIF3e PE=2 SV	16	40	51.162	435	0	213.51	26230000	17989000	27545000	48754000	52072000	54502000	49089000	0.00987919	4	5	2	2	17	20	19	4.30769
tr|Q8IQZ8|Q8IQZ8_DROME;tr|O61604|O61604_DROME;tr|Q8IQZ7|Q8IQZ7_DROME;tr|D3DMF1|D3DMF1_DROME;tr|D0IQI3|D0IQI3_DROME;tr|C7LAI0|C7LAI0_DROME	tr|Q8IQZ8|Q8IQZ8_DROME FI20019p1 OS=Drosophila melanogaster OX=7227 GN=Fim PE=1 SV=1;tr|O61604|O61604_DROME Fimbrin OS=Drosophila melanogaster OX=7227 GN=Fim PE=1 SV=1;tr|Q8IQZ7|Q8IQZ7_DROME FI19014p1 OS=Drosophila melanogaster OX=7227 GN=Fim PE=1 SV=1;tr|	16	34.1	69.134	616	0	99.879	52644000	74541000	68687000	96164000	46143000	60733000	44882000	-1.09936	13	14	18	12	13	18	18	0.859649
sp|Q8INB9|AKT1_DROME;tr|H1ZY64|H1ZY64_DROME;tr|H1ZY63|H1ZY63_DROME	sp|Q8INB9|AKT1_DROME RAC serine/threonine-protein kinase OS=Drosophila melanogaster OX=7227 GN=Akt1 PE=1 SV=3;tr|H1ZY64|H1ZY64_DROME Uncharacterized protein Akt1 (Fragment) OS=Drosophila melanogaster OX=7227 GN=Akt1 PE=4 SV=1;tr|H1ZY63|H1ZY63_DROME Unchara	16	32.9	68.484	611	0	80.041	1442900	2324700	2671900	2227500	50339000	42133000	53068000	3.97901	0	0	0	1	11	12	15	38
tr|Q8IHB4|Q8IHB4_DROME	tr|Q8IHB4|Q8IHB4_DROME AT16867p (Fragment) OS=Drosophila melanogaster OX=7227 GN=Got1 PE=2 SV=1	16	54.7	49.765	448	0	72.086	176400000	133780000	126360000	143050000	50704000	44346000	47258000	-1.99197	19	14	16	9	9	13	12	0.586207
sp|P23128|DDX6_DROME	sp|P23128|DDX6_DROME ATP-dependent RNA helicase me31b OS=Drosophila melanogaster OX=7227 GN=me31B PE=1 SV=3	16	47.3	51.945	459	0	124.8	56450000	41656000	33910000	39015000	44877000	46900000	44954000	-0.330997	9	4	6	5	11	12	14	1.54167
tr|Q7K7G0|Q7K7G0_DROME;tr|Q9W555|Q9W555_DROME;tr|Q9U8A9|Q9U8A9_DROME;tr|F0JAK8|F0JAK8_DROME	tr|Q7K7G0|Q7K7G0_DROME Coatomer subunit delta OS=Drosophila melanogaster OX=7227 GN=deltaCOP PE=1 SV=1;tr|Q9W555|Q9W555_DROME Coatomer subunit delta OS=Drosophila melanogaster OX=7227 GN=deltaCOP PE=1 SV=1;tr|Q9U8A9|Q9U8A9_DROME Coatomer subunit delta (Fra	16	46.1	57.817	531	0	158	20887000	22848000	23457000	29124000	43487000	43085000	44757000	0.564977	3	3	5	3	19	17	20	4
tr|Q8MT58|Q8MT58_DROME;tr|A0A0B4LEQ0|A0A0B4LEQ0_DROME	tr|Q8MT58|Q8MT58_DROME RE11562p OS=Drosophila melanogaster OX=7227 GN=Cndp2 PE=1 SV=1;tr|A0A0B4LEQ0|A0A0B4LEQ0_DROME Uncharacterized protein, isoform C OS=Drosophila melanogaster OX=7227 GN=Cndp2 PE=1 SV=1	16	43.1	53.163	478	0	46.148	38013000	42168000	44547000	39783000	39084000	44859000	42009000	-0.18875	6	2	7	4	12	17	10	2.05263
sp|Q7PLI7|DCLK_DROME	sp|Q7PLI7|DCLK_DROME Serine/threonine-protein kinase CG17528 OS=Drosophila melanogaster OX=7227 GN=CG17528 PE=1 SV=1	16	26.3	82.97	748	0	89.846	12723000	11147000	8763100	9353500	29513000	28558000	30636000	1.16646	9	1	5	5	13	19	20	2.6
sp|P08111|L2GL_DROME;tr|M9NCX1|M9NCX1_DROME;tr|M9PBJ2|M9PBJ2_DROME	sp|P08111|L2GL_DROME Lethal(2) giant larvae protein OS=Drosophila melanogaster OX=7227 GN=l(2)gl PE=1 SV=2;tr|M9NCX1|M9NCX1_DROME Lethal (2) giant larvae, isoform G OS=Drosophila melanogaster OX=7227 GN=l(2)gl PE=4 SV=1;tr|M9PBJ2|M9PBJ2_DROME Lethal (2) gi	16	20.8	126.89	1161	0	79.19	11461000	12356000	10900000	8212300	23383000	29135000	34819000	0.920248	2	3	2	3	18	20	17	5.5
tr|Q7K0E6|Q7K0E6_DROME;tr|Q9XYM1|Q9XYM1_DROME	tr|Q7K0E6|Q7K0E6_DROME Aspartyl-tRNA synthetase, isoform A OS=Drosophila melanogaster OX=7227 GN=AspRS PE=1 SV=1;tr|Q9XYM1|Q9XYM1_DROME Aspartyl tRNA synthetase OS=Drosophila melanogaster OX=7227 GN=AspRS PE=2 SV=1	16	39.2	59.058	531	0	271.53	20717000	21335000	24417000	24172000	30604000	29859000	26710000	0.129494	8	10	7	8	22	17	20	1.78788
tr|A0A0B4LFB3|A0A0B4LFB3_DROME;sp|Q7JVI3|EIF3M_DROME	tr|A0A0B4LFB3|A0A0B4LFB3_DROME Eukaryotic translation initiation factor 3 subunit M OS=Drosophila melanogaster OX=7227 GN=eIF3m PE=3 SV=1;sp|Q7JVI3|EIF3M_DROME Eukaryotic translation initiation factor 3 subunit M OS=Drosophila melanogaster OX=7227 GN=eIF3m	16	45.7	44.086	387	0	78.59	25775000	26690000	20973000	23369000	27957000	28211000	22755000	-0.230116	11	8	7	9	13	13	8	0.971429
tr|A0A0B4KHJ5|A0A0B4KHJ5_DROME;tr|D5SHR2|D5SHR2_DROME;sp|Q9VFC8|GYS_DROME	tr|A0A0B4KHJ5|A0A0B4KHJ5_DROME Glycogen [starch] synthase OS=Drosophila melanogaster OX=7227 GN=GlyS PE=1 SV=1;tr|D5SHR2|D5SHR2_DROME Glycogen [starch] synthase OS=Drosophila melanogaster OX=7227 GN=CG6904-RA PE=2 SV=1;sp|Q9VFC8|GYS_DROME Glycogen [starch]	16	35	79.233	689	0	71.151	14867000	12373000	8593500	8848500	24865000	22691000	29484000	0.610007	2	5	1	0	16	16	18	6.25
tr|L7RZC6|L7RZC6_DROME;sp|Q9VZZ9|DOS_DROME	tr|L7RZC6|L7RZC6_DROME LD26592p1 OS=Drosophila melanogaster OX=7227 GN=dos-RA PE=2 SV=1;sp|Q9VZZ9|DOS_DROME Protein daughter of sevenless OS=Drosophila melanogaster OX=7227 GN=dos PE=1 SV=1	16	35.5	95.535	878	0	166.3	26571000	29693000	26219000	22033000	22645000	25499000	26482000	-0.39093	18	17	16	14	23	18	19	0.923077
tr|Q0KIE7|Q0KIE7_DROME	tr|Q0KIE7|Q0KIE7_DROME Ankyrin, isoform B OS=Drosophila melanogaster OX=7227 GN=Ank PE=1 SV=1	16	16.8	170.17	1549	0	116.19	17433000	11591000	15894000	4972600	25077000	26277000	21733000	0.318066	8	3	3	1	13	17	19	3.26667
tr|Q5BHY9|Q5BHY9_DROME;tr|Q9VDK7|Q9VDK7_DROME	tr|Q5BHY9|Q5BHY9_DROME Signal recognition particle subunit SRP72 OS=Drosophila melanogaster OX=7227 GN=Srp72 PE=2 SV=1;tr|Q9VDK7|Q9VDK7_DROME Signal recognition particle subunit SRP72 OS=Drosophila melanogaster OX=7227 GN=Srp72 PE=1 SV=1	16	30.8	72.859	650	0	175.36	12821000	9909500	11078000	10180000	19877000	18522000	20560000	0.530731	2	0	1	1	13	14	16	10.75
tr|A0A0H4Y1G5|A0A0H4Y1G5_DROME;sp|P51592|HYD_DROME;tr|A0A0B4LGZ6|A0A0B4LGZ6_DROME;tr|N0D584|N0D584_DROME	tr|A0A0H4Y1G5|A0A0H4Y1G5_DROME FI24602p1 OS=Drosophila melanogaster OX=7227 GN=hyd-RA PE=2 SV=1;sp|P51592|HYD_DROME E3 ubiquitin-protein ligase hyd OS=Drosophila melanogaster OX=7227 GN=hyd PE=1 SV=3;tr|A0A0B4LGZ6|A0A0B4LGZ6_DROME Hyperplastic discs, isofo	16	9.2	318.88	2885	0	59.404		555020	2574100		15470000	14179000	17604000	2.46162	0	1	1	0	24	21	19	32
tr|Q9U5W6|Q9U5W6_DROME;sp|Q9VEZ3|MSPS_DROME;tr|E1JIM4|E1JIM4_DROME;tr|A0A0B4K664|A0A0B4K664_DROME;tr|A0A0B4K700|A0A0B4K700_DROME;tr|D3DMH7|D3DMH7_DROME	tr|Q9U5W6|Q9U5W6_DROME Microtubule associated protein OS=Drosophila melanogaster OX=7227 GN=msps PE=4 SV=1;sp|Q9VEZ3|MSPS_DROME Protein mini spindles OS=Drosophila melanogaster OX=7227 GN=msps PE=1 SV=3;tr|E1JIM4|E1JIM4_DROME Mini spindles, isoform B OS=Dr	16	12.5	226.93	2050	0	60.051	16687000	19200000	19111000	20317000	14465000	10777000	12392000	-0.914732	4	5	3	5	6	6	8	1.17647
sp|Q9VUV9|U520_DROME	sp|Q9VUV9|U520_DROME Putative U5 small nuclear ribonucleoprotein 200 kDa helicase OS=Drosophila melanogaster OX=7227 GN=l(3)72Ab PE=2 SV=4	16	9.9	244.51	2142	0	39.603	2630700	3949800	2420900	2705500	12402000	9544800	9761600	1.27294	0	2	1	0	11	13	14	12.6667
tr|Q7KMM4|Q7KMM4_DROME	tr|Q7KMM4|Q7KMM4_DROME BcDNA.GH04962 OS=Drosophila melanogaster OX=7227 GN=GCS2alpha PE=1 SV=1	16	23.9	105.73	924	0	56.424	20072000	34907000	32485000	28359000	11695000	10335000	7672800	-2.18569	4	14	11	11	7	5	2	0.35
tr|Q9W2U7|Q9W2U7_DROME;tr|M9PE74|M9PE74_DROME	tr|Q9W2U7|Q9W2U7_DROME LP18708p OS=Drosophila melanogaster OX=7227 GN=nocte PE=1 SV=4;tr|M9PE74|M9PE74_DROME No circadian temperature entrainment, isoform D OS=Drosophila melanogaster OX=7227 GN=nocte PE=1 SV=1	16	13.1	235.59	2309	0	173.49	8624900	10189000	10263000	11179000	6158700	5438200	5084100	-1.13673	10	17	21	20	9	15	14	0.558824
tr|Q24241|Q24241_DROME	tr|Q24241|Q24241_DROME Ankyrin OS=Drosophila melanogaster OX=7227 GN=Ank PE=4 SV=1	16	16.7	170.1	1549	0.0016243	3.8904							732280		0	0	0	0	2	2	2	#DIV/0!
tr|A4V4A5|A4V4A5_DROME;sp|Q9VZ23|RAN_DROME	tr|A4V4A5|A4V4A5_DROME GTP-binding nuclear protein OS=Drosophila melanogaster OX=7227 GN=Ran PE=1 SV=1;sp|Q9VZ23|RAN_DROME GTP-binding nuclear protein Ran OS=Drosophila melanogaster OX=7227 GN=Ran PE=1 SV=1	15	57.9	24.708	216	0	78.862	86782000	137950000	136680000	131620000	328410000	334720000	291100000	1.07737	10	14	15	12	26	29	28	1.62745
tr|X2JCS6|X2JCS6_DROME;sp|P46223|RL7A_DROME	tr|X2JCS6|X2JCS6_DROME 60S ribosomal protein L7a OS=Drosophila melanogaster OX=7227 GN=RpL7A PE=3 SV=1;sp|P46223|RL7A_DROME 60S ribosomal protein L7a OS=Drosophila melanogaster OX=7227 GN=RpL7A PE=1 SV=2	15	41.3	30.731	271	0	58.273	97882000	48494000	59058000	41498000	170020000	215080000	254320000	0.796589	8	6	6	6	11	12	18	1.57692
sp|P06604|TBA2_DROME	sp|P06604|TBA2_DROME Tubulin alpha-2 chain OS=Drosophila melanogaster OX=7227 GN=alphaTub85E PE=1 SV=1	15	39.2	49.966	449	0.0016611	4.2138	42502000			49834000	223500000	187130000	120340000	1.27191	1	1	1	0	4	3	1	2.66667
tr|Q9V9W2|Q9V9W2_DROME;tr|Q9V9W3|Q9V9W3_DROME	tr|Q9V9W2|Q9V9W2_DROME Ribosomal protein L6, isoform A OS=Drosophila melanogaster OX=7227 GN=RpL6 PE=1 SV=1;tr|Q9V9W3|Q9V9W3_DROME RE08669p OS=Drosophila melanogaster OX=7227 GN=RpL6 PE=1 SV=1	15	41.6	27.697	243	0	47.588	31705000	20725000	22639000	20078000	86403000	108630000	106000000	1.44637	5	4	4	1	14	20	20	3.85714
tr|A0A0B4JCW4|A0A0B4JCW4_DROME;tr|Q9VHJ8|Q9VHJ8_DROME;tr|A0A126GUR6|A0A126GUR6_DROME;tr|Q95U38|Q95U38_DROME	tr|A0A0B4JCW4|A0A0B4JCW4_DROME Succinate--CoA ligase [ADP-forming] subunit beta, mitochondrial OS=Drosophila melanogaster OX=7227 GN=ScsbetaA PE=1 SV=1;tr|Q9VHJ8|Q9VHJ8_DROME Succinate--CoA ligase [ADP-forming] subunit beta, mitochondrial OS=Drosophila mel	15	35.3	48.983	451	0	123.23	41061000	32485000	36526000	31438000	83233000	97861000	92061000	1.01939	5	4	7	8	17	15	17	2.04167
tr|Q9VCF8|Q9VCF8_DROME;tr|Q8I0A0|Q8I0A0_DROME	tr|Q9VCF8|Q9VCF8_DROME LD23561p OS=Drosophila melanogaster OX=7227 GN=Dmel\CG5854 PE=1 SV=1;tr|Q8I0A0|Q8I0A0_DROME RH40150p OS=Drosophila melanogaster OX=7227 GN=CG5854 PE=2 SV=1	15	46.1	41.801	371	0	323.31	36616000	39206000	39295000	40539000	72335000	83075000	80807000	0.835383	11	7	8	10	16	20	19	1.52778
sp|P14199|REF2P_DROME	sp|P14199|REF2P_DROME Protein ref(2)P OS=Drosophila melanogaster OX=7227 GN=ref(2)P PE=1 SV=2	15	35.6	65.302	599	0	190.42	75768	81384	263830		68464000	71396000	89693000	8.01959	0	0	0	0	23	27	31	#DIV/0!
tr|Q9W1F7|Q9W1F7_DROME;tr|Q8T3K9|Q8T3K9_DROME	tr|Q9W1F7|Q9W1F7_DROME IP15825p OS=Drosophila melanogaster OX=7227 GN=Stoml2 PE=1 SV=2;tr|Q8T3K9|Q8T3K9_DROME SD03319p OS=Drosophila melanogaster OX=7227 GN=Stoml2 PE=2 SV=1	15	48.4	40.531	366	0	48.597	2057200	3470100	4886800		53466000	54072000	68619000	3.45166	2	0	0	0	13	15	18	23
tr|Q960D3|Q960D3_DROME;tr|Q9VBX3|Q9VBX3_DROME;tr|B5RIY3|B5RIY3_DROME;tr|Q6NLK4|Q6NLK4_DROME;tr|A0A0H4CMP0|A0A0H4CMP0_DROME;tr|D2A6L8|D2A6L8_DROME	tr|Q960D3|Q960D3_DROME SD06613p OS=Drosophila melanogaster OX=7227 GN=vig2 PE=1 SV=1;tr|Q9VBX3|Q9VBX3_DROME Vig2, isoform B OS=Drosophila melanogaster OX=7227 GN=vig2 PE=1 SV=2;tr|B5RIY3|B5RIY3_DROME FI06040p (Fragment) OS=Drosophila melanogaster OX=7227 G	15	36.4	45.219	412	0	189.31	31196000	39086000	40537000	30488000	53173000	54787000	60750000	0.391455	12	20	16	7	20	28	29	1.4
tr|A4V402|A4V402_DROME;sp|P49071|MAPK2_DROME	tr|A4V402|A4V402_DROME LD26767p OS=Drosophila melanogaster OX=7227 GN=MAPk-Ak2 PE=1 SV=1;sp|P49071|MAPK2_DROME MAP kinase-activated protein kinase 2 OS=Drosophila melanogaster OX=7227 GN=MAPk-Ak2 PE=2 SV=1	15	46.8	41.401	359	0	100.76	93825000	69220000	64023000	57865000	50798000	55551000	59259000	-0.885201	16	11	10	9	13	15	13	0.891304
tr|Q9VB96|Q9VB96_DROME;tr|A9UNE9|A9UNE9_DROME;tr|A0A0B4K6I6|A0A0B4K6I6_DROME	tr|Q9VB96|Q9VB96_DROME Uncharacterized protein, isoform A OS=Drosophila melanogaster OX=7227 GN=Dmel\CG31075 PE=1 SV=2;tr|A9UNE9|A9UNE9_DROME GH20910p (Fragment) OS=Drosophila melanogaster OX=7227 PE=2 SV=1;tr|A0A0B4K6I6|A0A0B4K6I6_DROME Uncharacterized pr	15	47.4	52.606	485	0	142.6	31795000	36278000	37867000	36332000	42200000	47316000	58128000	0.156302	5	7	7	7	14	12	14	1.53846
sp|Q24492|RFA1_DROME	sp|Q24492|RFA1_DROME Replication protein A 70 kDa DNA-binding subunit OS=Drosophila melanogaster OX=7227 GN=RpA-70 PE=1 SV=1	15	36	66.624	603	0	103.27	44701000	32520000	43319000	28470000	38808000	46248000	52382000	-0.203953	15	9	16	11	19	15	18	1.01961
tr|Q9U4Y0|Q9U4Y0_DROME;tr|Q9U4Y1|Q9U4Y1_DROME;tr|Q0KI98|Q0KI98_DROME	tr|Q9U4Y0|Q9U4Y0_DROME Tryptophanyl-tRNA synthetase (Fragment) OS=Drosophila melanogaster OX=7227 GN=TrpRS PE=2 SV=1;tr|Q9U4Y1|Q9U4Y1_DROME AT21437p OS=Drosophila melanogaster OX=7227 GN=TrpRS PE=2 SV=1;tr|Q0KI98|Q0KI98_DROME FI06027p OS=Drosophila melanog	15	42.1	46.974	420	0	155.08	47318000	33586000	34064000	36479000	41049000	48002000	47798000	-0.205042	8	8	8	4	18	16	17	1.82143
tr|Q9VNF8|Q9VNF8_DROME;tr|Q8IGT0|Q8IGT0_DROME;tr|A0A0B4K6T4|A0A0B4K6T4_DROME;tr|A0A0B4K5Z8|A0A0B4K5Z8_DROME;tr|Q9NFN9|Q9NFN9_DROME	tr|Q9VNF8|Q9VNF8_DROME Protein transport protein SEC23 OS=Drosophila melanogaster OX=7227 GN=Sec23 PE=1 SV=2;tr|Q8IGT0|Q8IGT0_DROME Protein transport protein SEC23 OS=Drosophila melanogaster OX=7227 GN=Sec23 PE=2 SV=1;tr|A0A0B4K6T4|A0A0B4K6T4_DROME Protein	15	33.1	86.801	773	0	72.103	72238000	65303000	55328000	65516000	39390000	37538000	43839000	-0.944406	15	14	16	14	12	12	15	0.661017
tr|Q59E30|Q59E30_DROME;tr|Q24036|Q24036_DROME;sp|Q95RI5|FAXC_DROME;tr|M9PFH6|M9PFH6_DROME;tr|M9PFW1|M9PFW1_DROME;tr|Q59E29|Q59E29_DROME;tr|Q86BI4|Q86BI4_DROME;tr|C6TPC0|C6TPC0_DROME	tr|Q59E30|Q59E30_DROME Failed axon connections, isoform C OS=Drosophila melanogaster OX=7227 GN=fax PE=1 SV=1;tr|Q24036|Q24036_DROME Failed axon connections protein OS=Drosophila melanogaster OX=7227 GN=fax PE=2 SV=1;sp|Q95RI5|FAXC_DROME Failed axon connec	15	48.4	46.643	415	0	84.24	35703000	57183000	57248000	56771000	29464000	32473000	25640000	-1.15883	8	12	12	17	9	17	13	0.795918
tr|Q7KNF3|Q7KNF3_DROME;tr|A1Z6L9|A1Z6L9_DROME;tr|Q8IHC2|Q8IHC2_DROME;tr|Q8MSU6|Q8MSU6_DROME	tr|Q7KNF3|Q7KNF3_DROME Hsp90-related protein TRAP1 OS=Drosophila melanogaster OX=7227 GN=Trap1 PE=2 SV=1;tr|A1Z6L9|A1Z6L9_DROME FI21274p1 OS=Drosophila melanogaster OX=7227 GN=Trap1 PE=1 SV=1;tr|Q8IHC2|Q8IHC2_DROME AT15050p OS=Drosophila melanogaster OX=72	15	29.3	77.417	686	0	77.096	19676000	17732000	17570000	19717000	23882000	27346000	26033000	0.276484	6	8	6	6	10	12	11	1.26923
sp|Q9VI58|TUTT_DROME;tr|A0A0B4KGN4|A0A0B4KGN4_DROME;tr|Q86BP3|Q86BP3_DROME	sp|Q9VI58|TUTT_DROME Terminal uridylyltransferase Tailor OS=Drosophila melanogaster OX=7227 GN=Tailor PE=1 SV=1;tr|A0A0B4KGN4|A0A0B4KGN4_DROME Tailor, isoform C OS=Drosophila melanogaster OX=7227 GN=Tailor PE=1 SV=1;tr|Q86BP3|Q86BP3_DROME Tailor, isoform A	15	35.5	63.944	560	0	45.764		4256200			18846000	37383000	20449000	2.14662	0	0	1	0	8	14	12	34
sp|Q7KMJ6|NITO_DROME	sp|Q7KMJ6|NITO_DROME RNA-binding protein spenito OS=Drosophila melanogaster OX=7227 GN=nito PE=1 SV=1	15	23.3	89.052	793	0	40.064	3142000	1535700	1641700	2354800	24843000	32797000	18658000	2.57004	1	0	1	4	12	20	13	7.5
tr|A0A0B4KH34|A0A0B4KH34_DROME;sp|P22464|ANXB9_DROME	tr|A0A0B4KH34|A0A0B4KH34_DROME Annexin OS=Drosophila melanogaster OX=7227 GN=AnxB9 PE=1 SV=1;sp|P22464|ANXB9_DROME Annexin B9 OS=Drosophila melanogaster OX=7227 GN=AnxB9 PE=2 SV=2	15	38.9	35.944	324	0	33.692	72500000	104810000	122260000	50409000	28748000	27130000	14536000	-3.07225	9	13	9	4	9	10	5	0.685714
tr|C8VV14|C8VV14_DROME;sp|P07764|ALF_DROME;tr|F3YDA0|F3YDA0_DROME;tr|F3YDE2|F3YDE2_DROME;tr|F3YDB5|F3YDB5_DROME;tr|A4V3G1|A4V3G1_DROME	tr|C8VV14|C8VV14_DROME Fructose-bisphosphate aldolase OS=Drosophila melanogaster OX=7227 GN=Ald1 PE=1 SV=1;sp|P07764|ALF_DROME Fructose-bisphosphate aldolase OS=Drosophila melanogaster OX=7227 GN=Ald1 PE=1 SV=5;tr|F3YDA0|F3YDA0_DROME Fructose-bisphosphate	15	52.4	39.047	361	0	113.76	41906000	90410000	68438000	99514000	25891000	26251000	10657000	-3.2231	16	23	19	20	8	8	2	0.230769
tr|A4V4A1|A4V4A1_DROME;sp|Q960Z0|KI10A_DROME	tr|A4V4A1|A4V4A1_DROME Kinesin-like protein OS=Drosophila melanogaster OX=7227 GN=Klp10A PE=1 SV=1;sp|Q960Z0|KI10A_DROME Kinesin-like protein Klp10A OS=Drosophila melanogaster OX=7227 GN=Klp10A PE=1 SV=1	15	28.1	88.671	805	0	58.935	11383000	2368000	9400600	9596300	19964000	21261000	17262000	0.600719	3	0	1	1	14	20	19	10.6
tr|X2J9F3|X2J9F3_DROME;sp|Q9VKJ3|NU160_DROME	tr|X2J9F3|X2J9F3_DROME Nucleoporin 160kD, isoform B OS=Drosophila melanogaster OX=7227 GN=Nup160 PE=4 SV=1;sp|Q9VKJ3|NU160_DROME Nuclear pore complex protein Nup160 homolog OS=Drosophila melanogaster OX=7227 GN=Nup160 PE=1 SV=1	15	13	160.27	1411	0	131.8			5655200		16049000	14765000	27385000	1.38453	0	0	0	0	12	10	17	#DIV/0!
tr|Q960Y8|Q960Y8_DROME;tr|Q9VEH0|Q9VEH0_DROME;tr|Q95R41|Q95R41_DROME	tr|Q960Y8|Q960Y8_DROME Aluminum tubes, isoform G OS=Drosophila melanogaster OX=7227 GN=alt PE=1 SV=1;tr|Q9VEH0|Q9VEH0_DROME Aluminum tubes, isoform A OS=Drosophila melanogaster OX=7227 GN=alt PE=1 SV=1;tr|Q95R41|Q95R41_DROME SD10611p OS=Drosophila melanoga	15	32	98.592	874	0	172.91	24188000	24733000	32445000	20642000	17027000	16477000	19622000	-0.977543	13	8	14	6	8	11	16	0.853659
sp|P23647|FUSED_DROME;tr|Q4QQA2|Q4QQA2_DROME	sp|P23647|FUSED_DROME Serine/threonine-protein kinase fused OS=Drosophila melanogaster OX=7227 GN=fu PE=1 SV=2;tr|Q4QQA2|Q4QQA2_DROME LD03657p (Fragment) OS=Drosophila melanogaster OX=7227 PE=2 SV=1	15	28.8	90.346	805	0	46.263					16989000	15568000	16995000	9.64386	0	1	0	0	9	6	13	28
tr|Q9VGZ3|Q9VGZ3_DROME;tr|Q9NFX2|Q9NFX2_DROME;tr|C7LA95|C7LA95_DROME;tr|O76935|O76935_DROME	tr|Q9VGZ3|Q9VGZ3_DROME Iron regulatory protein 1B OS=Drosophila melanogaster OX=7227 GN=Irp-1B PE=1 SV=1;tr|Q9NFX2|Q9NFX2_DROME Iron regulatory protein 1B OS=Drosophila melanogaster OX=7227 GN=Irp-1B PE=2 SV=1;tr|C7LA95|C7LA95_DROME FI05817p (Fragment) OS=	15	22.8	98.577	899	0	74.802	11106000	12101000	12885000	17013000	16160000	16540000	16407000	-0.0742104	1	5	3	4	11	11	13	2.69231
tr|Q8MRM6|Q8MRM6_DROME;tr|Q9W3D6|Q9W3D6_DROME	tr|Q8MRM6|Q8MRM6_DROME GH15213p OS=Drosophila melanogaster OX=7227 GN=Dmel\CG12065 PE=1 SV=1;tr|Q9W3D6|Q9W3D6_DROME Uncharacterized protein, isoform A OS=Drosophila melanogaster OX=7227 GN=Dmel\CG12065 PE=1 SV=1	15	35.1	71.177	641	0	90.372	37039000	36974000	39769000	41888000	17011000	16344000	14975000	-1.48398	10	18	14	14	9	7	13	0.517857
tr|Q9U7E6|Q9U7E6_DROME	tr|Q9U7E6|Q9U7E6_DROME Delta-A kinase anchor protein 200 OS=Drosophila melanogaster OX=7227 GN=Akap200 PE=2 SV=1	15	37.1	38.226	372	0.0026055	3.4859							6028700		1	1	1	1	2	1	1	1
sp|P38979|RSSA_DROME;tr|C6SV50|C6SV50_DROME	sp|P38979|RSSA_DROME 40S ribosomal protein SA OS=Drosophila melanogaster OX=7227 GN=sta PE=1 SV=3;tr|C6SV50|C6SV50_DROME 40S ribosomal protein SA OS=Drosophila melanogaster OX=7227 GN=sta-RD PE=2 SV=1	14	74.1	30.228	270	0	109.45	246190000	245620000	214120000	297380000	531450000	505670000	524790000	0.765889	22	17	21	13	24	27	31	1.12329
sp|P50887|RL22_DROME	sp|P50887|RL22_DROME 60S ribosomal protein L22 OS=Drosophila melanogaster OX=7227 GN=RpL22 PE=1 SV=2	14	39.8	30.61	299	0	90.485	218020000	133410000	177390000	139080000	282290000	296320000	354230000	0.372718	22	18	22	20	25	27	27	0.963415
tr|Q9W1G7|Q9W1G7_DROME;tr|Q24150|Q24150_DROME	tr|Q9W1G7|Q9W1G7_DROME LD21576p OS=Drosophila melanogaster OX=7227 GN=Nap1 PE=1 SV=1;tr|Q24150|Q24150_DROME Nucleosome assembly protein NAP-1 OS=Drosophila melanogaster OX=7227 GN=Nap1 PE=1 SV=1	14	34.1	42.767	370	0	103.96	155920000	126060000	169000000	131620000	201530000	216330000	238670000	0.253971	21	20	25	15	28	33	29	1.11111
tr|R9Q794|R9Q794_DROME;sp|Q9W5R8|RL5_DROME;tr|Q6NL81|Q6NL81_DROME	tr|R9Q794|R9Q794_DROME Ribosomal protein L5, isoform G OS=Drosophila melanogaster OX=7227 GN=RpL5 PE=1 SV=1;sp|Q9W5R8|RL5_DROME 60S ribosomal protein L5 OS=Drosophila melanogaster OX=7227 GN=RpL5 PE=1 SV=2;tr|Q6NL81|Q6NL81_DROME RE57391p OS=Drosophila mela	14	43.8	34.036	299	0	84.9	88886000	82534000	91090000	79149000	194320000	204530000	225230000	1.09307	14	12	13	11	18	19	22	1.18
sp|Q9W2N0|CAPZA_DROME	sp|Q9W2N0|CAPZA_DROME F-actin-capping protein subunit alpha OS=Drosophila melanogaster OX=7227 GN=cpa PE=2 SV=1	14	68.5	32.759	286	0	299.69	115040000	87143000	95616000	82961000	140400000	149780000	156500000	0.287407	11	14	10	12	22	27	25	1.57447
sp|Q9VA91|RS7_DROME;tr|Q8IMI7|Q8IMI7_DROME;tr|Q3KN36|Q3KN36_DROME	sp|Q9VA91|RS7_DROME 40S ribosomal protein S7 OS=Drosophila melanogaster OX=7227 GN=RpS7 PE=1 SV=1;tr|Q8IMI7|Q8IMI7_DROME 40S ribosomal protein S7 OS=Drosophila melanogaster OX=7227 GN=RpS7 PE=1 SV=2;tr|Q3KN36|Q3KN36_DROME 40S ribosomal protein S7 OS=Drosop	14	63.9	22.17	194	0	84.102	34522000	66986000	100780000	70965000	63474000	44777000	141060000	-1.17038	5	13	16	11	13	13	25	1.13333
tr|E2QCZ9|E2QCZ9_DROME;sp|Q7JZB4|GMPPB_DROME	tr|E2QCZ9|E2QCZ9_DROME Uncharacterized protein, isoform B OS=Drosophila melanogaster OX=7227 GN=Dmel\CG1129 PE=1 SV=1;sp|Q7JZB4|GMPPB_DROME Mannose-1-phosphate guanyltransferase beta OS=Drosophila melanogaster OX=7227 GN=CG1129 PE=1 SV=1	14	55.3	40.448	369	0	94.861	27490000	18832000	15508000	19350000	68924000	73156000	73763000	1.3261	2	2	1	2	12	17	13	6
tr|A0A0B4KGP8|A0A0B4KGP8_DROME;sp|Q24208|IF2G_DROME;tr|Q53XD3|Q53XD3_DROME	tr|A0A0B4KGP8|A0A0B4KGP8_DROME Eukaryotic translation initiation factor 2 subunit gamma, isoform D OS=Drosophila melanogaster OX=7227 GN=eIF2gamma PE=1 SV=1;sp|Q24208|IF2G_DROME Eukaryotic translation initiation factor 2 subunit 3 OS=Drosophila melanogaste	14	38.1	51.484	475	0	85.22	48127000	36898000	45211000	39763000	66242000	73216000	69790000	0.4609	7	9	8	7	10	17	10	1.19355
tr|Q9NHV8|Q9NHV8_DROME;tr|Q8IH82|Q8IH82_DROME;tr|Q9V3D8|Q9V3D8_DROME;tr|A0A0C4FEI8|A0A0C4FEI8_DROME	tr|Q9NHV8|Q9NHV8_DROME Putative cytoplasmic aminopeptidase OS=Drosophila melanogaster OX=7227 GN=grsm PE=2 SV=1;tr|Q8IH82|Q8IH82_DROME AT31511p OS=Drosophila melanogaster OX=7227 GN=grsm PE=2 SV=1;tr|Q9V3D8|Q9V3D8_DROME GH27579p OS=Drosophila melanogaster	14	29.4	60.225	558	0	281.2	103460000	69027000	76580000	78574000	69563000	55017000	80263000	-0.911124	20	15	17	14	18	16	17	0.772727
tr|C8VV30|C8VV30_DROME;tr|A0A0B4LGZ3|A0A0B4LGZ3_DROME;sp|P36872|2ABA_DROME	tr|C8VV30|C8VV30_DROME Serine/threonine-protein phosphatase 2A 55 kDa regulatory subunit B OS=Drosophila melanogaster OX=7227 GN=tws-RB PE=2 SV=1;tr|A0A0B4LGZ3|A0A0B4LGZ3_DROME Serine/threonine-protein phosphatase 2A 55 kDa regulatory subunit B OS=Drosophi	14	43.8	50.789	443	0	126.85	90668000	65582000	64012000	64693000	53928000	58178000	64304000	-0.749559	15	12	15	12	15	17	18	0.925926
sp|P92208|JNK_DROME;tr|E1JHD6|E1JHD6_DROME	sp|P92208|JNK_DROME Stress-activated protein kinase JNK OS=Drosophila melanogaster OX=7227 GN=bsk PE=1 SV=1;tr|E1JHD6|E1JHD6_DROME Mitogen-activated protein kinase OS=Drosophila melanogaster OX=7227 GN=bsk PE=1 SV=1	14	55.9	43.026	372	0	104.63	47533000	34913000	38166000	43396000	44908000	46882000	56819000	-0.081957	11	7	9	5	14	16	16	1.4375
tr|Q9V9Q4|Q9V9Q4_DROME;tr|E8NH58|E8NH58_DROME	tr|Q9V9Q4|Q9V9Q4_DROME LD43819p OS=Drosophila melanogaster OX=7227 GN=Dmel\CG1416 PE=1 SV=2;tr|E8NH58|E8NH58_DROME SD23268p OS=Drosophila melanogaster OX=7227 GN=CG1416-RC PE=2 SV=1	14	45.5	40.154	354	0	164.48	36771000	29891000	32700000	35133000	45797000	48263000	50149000	0.316685	9	14	13	10	19	21	20	1.30435
tr|M9PI17|M9PI17_DROME;tr|Q8IQF8|Q8IQF8_DROME	tr|M9PI17|M9PI17_DROME Uncharacterized protein, isoform D OS=Drosophila melanogaster OX=7227 GN=Akr1B PE=1 SV=1;tr|Q8IQF8|Q8IQF8_DROME AT18092p OS=Drosophila melanogaster OX=7227 GN=Akr1B PE=1 SV=1	14	46.2	35.895	316	0	53.187	126790000	84697000	83634000	89032000	29267000	33644000	35480000	-2.11509	14	17	11	12	11	11	14	0.666667
tr|T2FFJ2|T2FFJ2_DROME;tr|Q9VQR8|Q9VQR8_DROME;tr|Q8MRF8|Q8MRF8_DROME	tr|T2FFJ2|T2FFJ2_DROME FI21214p1 OS=Drosophila melanogaster OX=7227 GN=CG33123-RA PE=2 SV=1;tr|Q9VQR8|Q9VQR8_DROME Leucyl-tRNA synthetase, isoform A OS=Drosophila melanogaster OX=7227 GN=LeuRS PE=1 SV=2;tr|Q8MRF8|Q8MRF8_DROME SD07726p OS=Drosophila melanog	14	15.1	134.89	1182	0	40.803	19326000	19661000	19012000	17736000	31115000	32781000	31687000	0.662274	6	6	2	5	6	14	9	1.52632
tr|Q7K3V6|Q7K3V6_DROME	tr|Q7K3V6|Q7K3V6_DROME AT01345p OS=Drosophila melanogaster OX=7227 GN=mEFTu2 PE=1 SV=1	14	37.7	49.673	456	0	64.572	905030		1915900		32994000	23139000	37193000	3.59423	0	0	0	0	13	12	15	#DIV/0!
tr|Q95RE4|Q95RE4_DROME;tr|M9NFR5|M9NFR5_DROME;tr|O46173|O46173_DROME	tr|Q95RE4|Q95RE4_DROME LD37574p OS=Drosophila melanogaster OX=7227 GN=yps PE=1 SV=1;tr|M9NFR5|M9NFR5_DROME Ypsilon schachtel, isoform B OS=Drosophila melanogaster OX=7227 GN=yps PE=1 SV=1;tr|O46173|O46173_DROME Y-box protein OS=Drosophila melanogaster OX=7	14	48	38.18	352	0	87.87	30113000	26590000	31141000	20159000	27863000	28090000	29826000	-0.160465	6	13	17	15	20	16	19	1.07843
tr|L0CPF7|L0CPF7_DROME;tr|L0CPI1|L0CPI1_DROME;tr|L0CPN9|L0CPN9_DROME;tr|L0CPP3|L0CPP3_DROME;tr|L0CQU4|L0CQU4_DROME;tr|L0CR80|L0CR80_DROME;tr|L0CPQ3|L0CPQ3_DROME;tr|L0CPH2|L0CPH2_DROME;tr|L0CQT1|L0CQT1_DROME;tr|L0CRI8|L0CRI8_DROME;tr|L0CRH4|L0CRH4_DROME;tr|L0CR85|L0CR85_DROME;tr|L0CR73|L0CR73_DROME;tr|L0CRJ2|L0CRJ2_DROME;tr|A1ZAC4|A1ZAC4_DROME;tr|L0CPN5|L0CPN5_DROME;tr|L0CR69|L0CR69_DROME;tr|L0CQU…	tr|L0CPF7|L0CPF7_DROME KRIMP OS=Drosophila melanogaster OX=7227 GN=krimp PE=4 SV=1;tr|L0CPI1|L0CPI1_DROME KRIMP OS=Drosophila melanogaster OX=7227 GN=krimp PE=4 SV=1;tr|L0CPN9|L0CPN9_DROME KRIMP OS=Drosophila melanogaster OX=7227 GN=krimp PE=4 SV=1;tr|L0CP	14	24.9	82.295	746	0	112.66	1266500				14482000	33372000	36900000	3.51534	0	0	0	0	15	17	20	#DIV/0!
sp|Q9XYU0|MCM7_DROME	sp|Q9XYU0|MCM7_DROME DNA replication licensing factor Mcm7 OS=Drosophila melanogaster OX=7227 GN=Mcm7 PE=1 SV=1	14	27.4	81.283	720	0	86.316	8682500	6411500	10168000	2918600	22601000	21502000	34850000	1.08043	2	0	3	3	11	15	15	5.125
sp|Q9W4M9|NSUN2_DROME	sp|Q9W4M9|NSUN2_DROME tRNA (cytosine(34)-C(5))-methyltransferase OS=Drosophila melanogaster OX=7227 GN=Nsun2 PE=2 SV=1	14	28	84.161	746	0	67.952	15416000	15220000	17125000	12935000	23782000	28045000	25073000	0.473766	4	5	6	2	12	13	14	2.29412
sp|Q9VW09|LTN1_DROME	sp|Q9VW09|LTN1_DROME E3 ubiquitin-protein ligase listerin OS=Drosophila melanogaster OX=7227 GN=Ltn1 PE=1 SV=2	14	10.4	198.64	1747	0	46.469	2918100		1709000	4006300	19856000	17962000	12752000	1.67038	0	0	0	0	12	12	14	#DIV/0!
tr|Q9VNX4|Q9VNX4_DROME;tr|Q8T3P0|Q8T3P0_DROME	tr|Q9VNX4|Q9VNX4_DROME Multifunctional fusion protein OS=Drosophila melanogaster OX=7227 GN=P5CDh1 PE=1 SV=1;tr|Q8T3P0|Q8T3P0_DROME Multifunctional fusion protein OS=Drosophila melanogaster OX=7227 GN=P5CDh1 PE=2 SV=1	14	39.2	63.666	574	0	76.27	43917000	42677000	31776000	42609000	18273000	16525000	15337000	-1.51776	14	13	9	9	10	6	5	0.466667
sp|Q9VGW6|MCM5_DROME	sp|Q9VGW6|MCM5_DROME DNA replication licensing factor Mcm5 OS=Drosophila melanogaster OX=7227 GN=Mcm5 PE=1 SV=1	14	26.3	82.257	733	0	49.537	13783000	10486000	14095000	9751900	14378000	17150000	14800000	0.0286795	1	1	1	0	9	8	8	8.33333
tr|Q9VF56|Q9VF56_DROME	tr|Q9VF56|Q9VF56_DROME Obelus OS=Drosophila melanogaster OX=7227 GN=obe PE=1 SV=2	14	9.8	248.99	2183	0	54.569					13767000	15015000	16819000	9.64386	2	0	1	1	9	11	15	8.75
tr|T2GFI6|T2GFI6_DROME;tr|Q960E6|Q960E6_DROME;tr|Q0E993|Q0E993_DROME;tr|A0A0B4KF06|A0A0B4KF06_DROME	tr|T2GFI6|T2GFI6_DROME FI22042p1 OS=Drosophila melanogaster OX=7227 GN=Aats-val-RA PE=2 SV=1;tr|Q960E6|Q960E6_DROME SD04748p OS=Drosophila melanogaster OX=7227 GN=ValRS PE=2 SV=1;tr|Q0E993|Q0E993_DROME Valyl-tRNA synthetase, isoform A OS=Drosophila melanog	14	18.2	118.28	1049	0	106.21	10696000	14618000	13445000	14201000	15266000	13769000	13321000	-0.134044	6	5	8	6	14	13	21	1.92
sp|Q9VBX1|NEMF_DROME;tr|D2NUI9|D2NUI9_DROME;tr|Q3ZAL4|Q3ZAL4_DROME	sp|Q9VBX1|NEMF_DROME Nuclear export mediator factor NEMF homolog OS=Drosophila melanogaster OX=7227 GN=Clbn PE=1 SV=2;tr|D2NUI9|D2NUI9_DROME MIP15468p OS=Drosophila melanogaster OX=7227 GN=Clbn-RA PE=2 SV=1;tr|Q3ZAL4|Q3ZAL4_DROME IP12823p (Fragment) OS=Dro	14	18.6	112.61	992	0	172.23	5979900	7152000	10210000	5044300	10823000	12817000	15165000	0.0841176	2	3	5	1	12	12	13	3.36364
tr|Q9NFX3|Q9NFX3_DROME;tr|Q9VCV4|Q9VCV4_DROME;tr|O76934|O76934_DROME	tr|Q9NFX3|Q9NFX3_DROME Iron regulatory protein 1A OS=Drosophila melanogaster OX=7227 GN=Irp-1A PE=2 SV=1;tr|Q9VCV4|Q9VCV4_DROME Iron regulatory protein 1A OS=Drosophila melanogaster OX=7227 GN=Irp-1A PE=1 SV=1;tr|O76934|O76934_DROME Iron regulatory protein	14	21.4	98.786	902	0	28.133	3417900	4771700	4417600	4982300	8828700	6724400	5469000	0.134465	0	1	1	0	9	7	5	10.5
tr|Q7K485|Q7K485_DROME	tr|Q7K485|Q7K485_DROME CathD, isoform A OS=Drosophila melanogaster OX=7227 GN=cathD PE=1 SV=1	13	54.8	42.472	392	0	109.59	90449000	68971000	65008000	96251000	267980000	269230000	293130000	1.47725	11	7	5	8	23	24	15	2
tr|A0A0B4K6U6|A0A0B4K6U6_DROME;sp|Q08473|SQD_DROME	tr|A0A0B4K6U6|A0A0B4K6U6_DROME Squid, isoform E OS=Drosophila melanogaster OX=7227 GN=sqd PE=4 SV=1;sp|Q08473|SQD_DROME RNA-binding protein squid OS=Drosophila melanogaster OX=7227 GN=sqd PE=1 SV=3	13	54.5	33.054	308	0	210.27	48779000	50916000	45682000	58521000	239600000	223290000	280930000	1.93189	8	8	4	4	17	19	19	2.29167
tr|M9PG76|M9PG76_DROME;sp|P19889|RLA0_DROME	tr|M9PG76|M9PG76_DROME 60S acidic ribosomal protein P0 OS=Drosophila melanogaster OX=7227 GN=RpLP0 PE=3 SV=1;sp|P19889|RLA0_DROME 60S acidic ribosomal protein P0 OS=Drosophila melanogaster OX=7227 GN=RpLP0 PE=1 SV=1	13	44.8	34.202	317	0	160.58	151140000	155880000	137840000	158990000	201030000	168290000	163980000	0.0445838	17	14	15	15	24	23	23	1.14754
sp|Q94522|SUCA_DROME	sp|Q94522|SUCA_DROME Succinate--CoA ligase [ADP/GDP-forming] subunit alpha, mitochondrial OS=Drosophila melanogaster OX=7227 GN=Scsalpha1 PE=2 SV=3	13	35.4	34.389	328	0	40.949	46961000	32941000	37044000	40630000	159550000	175860000	159480000	1.76384	10	5	6	6	21	22	32	2.77778
sp|Q9V3G1|RL8_DROME;tr|Q4V4W5|Q4V4W5_DROME	sp|Q9V3G1|RL8_DROME 60S ribosomal protein L8 OS=Drosophila melanogaster OX=7227 GN=RpL8 PE=1 SV=1;tr|Q4V4W5|Q4V4W5_DROME IP12501p (Fragment) OS=Drosophila melanogaster OX=7227 GN=CG31664 PE=2 SV=1	13	48.4	27.892	256	0	97.896	104840000	55929000	79171000	50545000	106520000	113210000	141990000	0.0229351	16	13	15	12	17	20	20	1.01786
tr|D3DMD3|D3DMD3_DROME;tr|A8E1U1|A8E1U1_DROME;sp|P10090|WHITE_DROME;tr|D6QLX6|D6QLX6_DROME	tr|D3DMD3|D3DMD3_DROME GH19653p OS=Drosophila melanogaster OX=7227 GN=w-RA PE=2 SV=1;tr|A8E1U1|A8E1U1_DROME Eye pigment transporter OS=Drosophila melanogaster OX=7227 GN=white PE=4 SV=1;sp|P10090|WHITE_DROME Protein white OS=Drosophila melanogaster OX=7227	13	39.2	49.051	444	0	57.838					94128000	82639000	119260000	9.64386	0	0	0	0	17	14	17	#DIV/0!
tr|Q76NQ0|Q76NQ0_DROME;tr|R9S0M5|R9S0M5_DROME;tr|Q8IH64|Q8IH64_DROME;tr|Q6NP35|Q6NP35_DROME	tr|Q76NQ0|Q76NQ0_DROME Dolichyl-diphosphooligosaccharide--protein glycosyltransferase subunit 1 OS=Drosophila melanogaster OX=7227 GN=CG5364 PE=1 SV=1;tr|R9S0M5|R9S0M5_DROME Dolichyl-diphosphooligosaccharide--protein glycosyltransferase subunit 1 (Fragment	13	39.1	51.709	458	0	45.802	55676000	45810000	51954000	47340000	82511000	94409000	101870000	0.567531	7	8	10	5	14	17	15	1.53333
tr|Q9VGW7|Q9VGW7_DROME;tr|C0MJ37|C0MJ37_DROME;tr|A0ANP8|A0ANP8_DROME	tr|Q9VGW7|Q9VGW7_DROME Arginine methyltransferase 1 OS=Drosophila melanogaster OX=7227 GN=Art1 PE=1 SV=1;tr|C0MJ37|C0MJ37_DROME CG6554-PA OS=Drosophila melanogaster OX=7227 GN=CG6554 PE=3 SV=1;tr|A0ANP8|A0ANP8_DROME CG6554 protein OS=Drosophila melanogaste	13	38.8	42.805	376	0	212.16	71399000	56939000	64710000	66156000	81073000	94270000	93083000	0.183318	14	12	15	12	19	17	21	1.07547
tr|Q7K519|Q7K519_DROME	tr|Q7K519|Q7K519_DROME GH16429p OS=Drosophila melanogaster OX=7227 GN=RagC-D PE=1 SV=1	13	41.3	43.965	385	0	83.33	3498700	2046200	1919300	1146800	55370000	58656000	46839000	3.74282	1	2	2	2	13	19	18	7.14286
tr|Q8SXU3|Q8SXU3_DROME	tr|Q8SXU3|Q8SXU3_DROME RE21160p OS=Drosophila melanogaster OX=7227 GN=Dmel\CG8207 PE=1 SV=1	13	36.3	48.11	438	0	47.075	35778000	20900000	26214000	23122000	49288000	52488000	53285000	0.462164	6	6	7	5	13	14	16	1.79167
tr|Q7K5K3|Q7K5K3_DROME;tr|Q8IGJ4|Q8IGJ4_DROME	tr|Q7K5K3|Q7K5K3_DROME Pyruvate dehydrogenase E1 component subunit beta OS=Drosophila melanogaster OX=7227 GN=Pdhb PE=1 SV=1;tr|Q8IGJ4|Q8IGJ4_DROME Pyruvate dehydrogenase E1 component subunit beta OS=Drosophila melanogaster OX=7227 GN=Pdhb PE=2 SV=1	13	49.9	39.351	365	0	77.746	27665000	20688000	21058000	23142000	43375000	46257000	44726000	0.648802	5	3	6	2	16	15	14	2.8125
sp|O02195|EIF3I_DROME	sp|O02195|EIF3I_DROME Eukaryotic translation initiation factor 3 subunit I OS=Drosophila melanogaster OX=7227 GN=eIF3i PE=1 SV=1	13	62.9	36.159	326	0	132.58	26583000	26525000	27888000	22650000	44918000	43526000	44615000	0.642233	5	11	5	8	16	19	18	1.82759
tr|Q7KLW9|Q7KLW9_DROME	tr|Q7KLW9|Q7KLW9_DROME BcDNA.LD02793 OS=Drosophila melanogaster OX=7227 GN=Prp19 PE=1 SV=1	13	41.8	55.198	505	0	61.647	50814000	41479000	45783000	40885000	41597000	40335000	44312000	-0.333194	7	9	14	8	5	12	8	0.657895
tr|Q9VZ69|Q9VZ69_DROME;tr|Q0KHU2|Q0KHU2_DROME;tr|Q8IR99|Q8IR99_DROME;tr|Q8IGK4|Q8IGK4_DROME;tr|E1JJM0|E1JJM0_DROME;tr|M9NF14|M9NF14_DROME	tr|Q9VZ69|Q9VZ69_DROME IGF-II mRNA-binding protein OS=Drosophila melanogaster OX=7227 GN=Imp PE=1 SV=2;tr|Q0KHU2|Q0KHU2_DROME IGF-II mRNA-binding protein, isoform K OS=Drosophila melanogaster OX=7227 GN=Imp PE=1 SV=2;tr|Q8IR99|Q8IR99_DROME IGF-II mRNA-bind	13	32.7	62.129	566	0	72.154	15472000	6015200	12787000	14769000	27274000	39728000	46949000	0.817867	3	4	2	3	16	12	13	3.41667
tr|Q9VAC1|Q9VAC1_DROME	tr|Q9VAC1|Q9VAC1_DROME GM14349p OS=Drosophila melanogaster OX=7227 GN=anon-WO0153538.36 PE=1 SV=1	13	40.5	51.854	477	0	108.13	18031000	18489000	19184000	31540000	37417000	32404000	37636000	0.0389893	2	0	2	4	13	15	13	5.125
tr|Q9VH81|Q9VH81_DROME	tr|Q9VH81|Q9VH81_DROME GH12714p OS=Drosophila melanogaster OX=7227 GN=PpD3 PE=1 SV=1	13	39	59.263	520	0	40.077	45836000	33535000	38406000	35161000	28660000	33407000	38378000	-0.677443	8	9	7	7	10	10	10	0.967742
sp|Q9VWH4|IDH3A_DROME	sp|Q9VWH4|IDH3A_DROME Probable isocitrate dehydrogenase [NAD] subunit alpha, mitochondrial OS=Drosophila melanogaster OX=7227 GN=Idh3a PE=2 SV=1	13	35	40.844	377	0	105.12	30387000	26884000	29125000	28318000	33550000	34816000	29779000	-0.0291589	6	5	6	6	14	14	12	1.73913
sp|Q24246|DYIN_DROME;tr|E6PBX0|E6PBX0_DROME;tr|F2FB48|F2FB48_DROME;tr|A4V4T4|A4V4T4_DROME;tr|E8NH86|E8NH86_DROME;tr|X2JLF7|X2JLF7_DROME;tr|E8NH77|E8NH77_DROME;tr|F0JAG7|F0JAG7_DROME;tr|X2JCQ7|X2JCQ7_DROME;tr|Q7KWG3|Q7KWG3_DROME;tr|E6PBX8|E6PBX8_DROME;tr|B5RJJ8|B5RJJ8_DROME;tr|Q9W5W4|Q9W5W4_DROME;tr|O96509|O96509_DROME;tr|T2FGB0|T2FGB0_DROME;tr|Q8IRZ3|Q8IRZ3_DROME	sp|Q24246|DYIN_DROME Cytoplasmic dynein 1 intermediate chain OS=Drosophila melanogaster OX=7227 GN=sw PE=1 SV=3;tr|E6PBX0|E6PBX0_DROME LD30375p OS=Drosophila melanogaster OX=7227 GN=sw-RJ PE=2 SV=1;tr|F2FB48|F2FB48_DROME RH20911p OS=Drosophila melanogaster	13	28.5	73.916	663	0	49.756	1023600	2217500	2295200	2816200	31203000	27195000	30518000	3.27152	2	2	1	2	14	13	14	5.85714
tr|E1JHR5|E1JHR5_DROME;sp|P15007|ENO_DROME	tr|E1JHR5|E1JHR5_DROME Enolase, isoform F OS=Drosophila melanogaster OX=7227 GN=Eno PE=1 SV=1;sp|P15007|ENO_DROME Enolase OS=Drosophila melanogaster OX=7227 GN=Eno PE=1 SV=2	13	46	46.662	433	0	93.169	77770000	89880000	75943000	91587000	29869000	28886000	21292000	-2.10483	12	12	10	9	5	9	6	0.465116
tr|Q9XYZ4|Q9XYZ4_DROME;tr|B6UX46|B6UX46_DROME;tr|B6UX56|B6UX56_DROME;tr|B6UX38|B6UX38_DROME;tr|B6UX45|B6UX45_DROME;tr|B6UX66|B6UX66_DROME;tr|B6UX48|B6UX48_DROME;tr|B6UX53|B6UX53_DROME;tr|B6UX63|B6UX63_DROME;tr|B6UX57|B6UX57_DROME;tr|B6UX44|B6UX44_DROME;tr|B6UX51|B6UX51_DROME;tr|B6UX43|B6UX43_DROME;tr|B6UX47|B6UX47_DROME;tr|B6UX59|B6UX59_DROME;tr|B6UX64|B6UX64_DROME;tr|B6UX68|B6UX68_DROME	tr|Q9XYZ4|Q9XYZ4_DROME Double-strand break repair protein OS=Drosophila melanogaster OX=7227 GN=mre11 PE=1 SV=1;tr|B6UX46|B6UX46_DROME Meiotic recombination 11 (Fragment) OS=Drosophila melanogaster OX=7227 GN=mre11 PE=3 SV=1;tr|B6UX56|B6UX56_DROME Meiotic	13	28.2	69.284	620	0	89.403	5440100	7757800	6182800	6080500	24500000	26663000	24672000	1.65906	0	1	1	0	14	10	10	17
tr|Q9XZ61|Q9XZ61_DROME	tr|Q9XZ61|Q9XZ61_DROME Ubiquitin carboxyl-terminal hydrolase OS=Drosophila melanogaster OX=7227 GN=Uch-L5 PE=1 SV=1	13	41	37.672	324	0	38.855	6609800	4992800	8065300	9668400	20926000	25961000	27607000	1.11395	4	1	1	1	10	9	13	4.57143
sp|O61305|DDX19_DROME	sp|O61305|DDX19_DROME DEAD-box helicase Dbp80 OS=Drosophila melanogaster OX=7227 GN=Dbp80 PE=1 SV=1	13	37.8	51.315	460	0	81.289	5434200	5625900	6780300		21644000	23790000	26641000	1.67455	1	0	4	1	8	14	15	6.16667
tr|O77266|O77266_DROME;tr|Q960D4|Q960D4_DROME;tr|Q7K7B5|Q7K7B5_DROME	tr|O77266|O77266_DROME Uncharacterized protein, isoform A OS=Drosophila melanogaster OX=7227 GN=Dmel\CG4199 PE=1 SV=3;tr|Q960D4|Q960D4_DROME SD06560p OS=Drosophila melanogaster OX=7227 GN=EG:22E5.5 PE=1 SV=1;tr|Q7K7B5|Q7K7B5_DROME EG:22E5.5 protein OS=Dros	13	27	60.778	552	0	40.343	24721000	22707000	20757000	18373000	21827000	23309000	25518000	-0.179623	6	5	11	7	10	14	11	1.2069
tr|Q9NIW0|Q9NIW0_DROME;tr|Q2QBM1|Q2QBM1_DROME;tr|H7BWU6|H7BWU6_DROME;tr|H7BWS7|H7BWS7_DROME;tr|H7BWS6|H7BWS6_DROME;tr|H7BWS3|H7BWS3_DROME;tr|H7BWS2|H7BWS2_DROME;tr|Q9U1J1|Q9U1J1_DROME;tr|Q9VG32|Q9VG32_DROME;tr|Q9NIW1|Q9NIW1_DROME;tr|Q9VG31|Q9VG31_DROME;tr|Q9NIW2|Q9NIW2_DROME;tr|H7BWU8|H7BWU8_DROME;tr|H7BWR4|H7BWR4_DROME;tr|H7BWR6|H7BWR6_DROME	tr|Q9NIW0|Q9NIW0_DROME Malic enzyme OS=Drosophila melanogaster OX=7227 GN=Men PE=2 SV=1;tr|Q2QBM1|Q2QBM1_DROME Malic enzyme OS=Drosophila melanogaster OX=7227 GN=Men PE=1 SV=1;tr|H7BWU6|H7BWU6_DROME Malic enzyme OS=Drosophila melanogaster OX=7227 PE=2 SV=1	13	26.1	63.957	578	0	60.646	33831000	47602000	43394000	44044000	22977000	23170000	19355000	-1.29832	13	12	12	8	10	8	6	0.533333
tr|Q9VPX7|Q9VPX7_DROME;tr|Q7KN55|Q7KN55_DROME;tr|Q9VPX6|Q9VPX6_DROME	tr|Q9VPX7|Q9VPX7_DROME Adenylyl cyclase-associated protein OS=Drosophila melanogaster OX=7227 GN=capt PE=1 SV=2;tr|Q7KN55|Q7KN55_DROME Adenylyl cyclase-associated protein (Fragment) OS=Drosophila melanogaster OX=7227 GN=capt PE=2 SV=1;tr|Q9VPX6|Q9VPX6_DROM	13	51.4	45.604	424	0	108	38692000	76235000	56477000	88510000	27129000	24021000	13664000	-2.69546	6	15	15	16	9	6	4	0.365385
sp|Q9VSS2|SRP68_DROME	sp|Q9VSS2|SRP68_DROME Signal recognition particle subunit SRP68 OS=Drosophila melanogaster OX=7227 GN=Srp68 PE=2 SV=1	13	24	69.008	604	0	89.359	5281000	9641100	8334900	12179000	24847000	16403000	18429000	0.429564	2	5	5	5	14	15	11	2.35294
tr|Q7KTW5|Q7KTW5_DROME	tr|Q7KTW5|Q7KTW5_DROME Inositol-1-monophosphatase OS=Drosophila melanogaster OX=7227 GN=Dmel\CG9391 PE=1 SV=1	13	47.8	30.625	278	0	66.168	53431000	34970000	36222000	39592000	16641000	19376000	18935000	-1.68293	15	10	11	9	3	5	5	0.288889
tr|Q86NK7|Q86NK7_DROME;tr|Q94883|Q94883_DROME;tr|O96083|O96083_DROME	tr|Q86NK7|Q86NK7_DROME LD24482p OS=Drosophila melanogaster OX=7227 GN=Dref PE=2 SV=1;tr|Q94883|Q94883_DROME DNA replication-related element factor, isoform A OS=Drosophila melanogaster OX=7227 GN=Dref PE=1 SV=2;tr|O96083|O96083_DROME DREF transcription fac	13	29.8	80.698	709	0	82.87	4977800	3966000	6464500	6543100	16331000	21055000	13065000	0.997661	1	0	2	0	9	11	14	11.3333
tr|V9GZW9|V9GZW9_DROME;tr|Q8MRT3|Q8MRT3_DROME	tr|V9GZW9|V9GZW9_DROME Integrase catalytic domain-containing protein OS=Drosophila melanogaster OX=7227 PE=4 SV=1;tr|Q8MRT3|Q8MRT3_DROME SD27140p OS=Drosophila melanogaster OX=7227 PE=2 SV=1	13	10.1	181.8	1607	0	32.108		2734200	4184300		15223000	8731600	22234000	1.06126	0	0	0	0	10	9	12	#DIV/0!
sp|P48610|KARG_DROME;tr|A8JNP1|A8JNP1_DROME;tr|A8JNP2|A8JNP2_DROME	sp|P48610|KARG_DROME Arginine kinase OS=Drosophila melanogaster OX=7227 GN=Argk PE=2 SV=2;tr|A8JNP1|A8JNP1_DROME Arginine kinase, isoform G OS=Drosophila melanogaster OX=7227 GN=Argk PE=1 SV=2;tr|A8JNP2|A8JNP2_DROME Arginine kinase, isoform E OS=Drosophila	13	36	39.866	356	0	56.432	23986000	53372000	40154000	58427000	18296000	17592000	6530700	-3.16133	5	10	13	11	7	8	1	0.410256
tr|Q7K3M5|Q7K3M5_DROME	tr|Q7K3M5|Q7K3M5_DROME DEAH-box helicase 15, isoform A OS=Drosophila melanogaster OX=7227 GN=Dhx15 PE=1 SV=1	13	28.5	82.651	729	0	75.227	8492500	6688500	7669800	4646100	13916000	13170000	13865000	0.632994	4	1	1	0	10	9	11	5
tr|A0A0B4LH53|A0A0B4LH53_DROME;sp|P54351|NSF2_DROME	tr|A0A0B4LH53|A0A0B4LH53_DROME Vesicle-fusing ATPase OS=Drosophila melanogaster OX=7227 GN=Nsf2 PE=3 SV=1;sp|P54351|NSF2_DROME Vesicle-fusing ATPase 2 OS=Drosophila melanogaster OX=7227 GN=Nsf2 PE=2 SV=2	13	22.9	83.433	752	0	34.676	2750000	1682500	1720300	2842200	13555000	11427000	15631000	2.00737	2	1	1	1	12	12	14	7.6
tr|X2JEN2|X2JEN2_DROME;sp|Q9VR59|VIP1_DROME;tr|X2JCY0|X2JCY0_DROME;tr|X2JLN4|X2JLN4_DROME;tr|X2JG41|X2JG41_DROME	tr|X2JEN2|X2JEN2_DROME Inositol hexakisphosphate and diphosphoinositol-pentakisphosphate kinase OS=Drosophila melanogaster OX=7227 GN=l(1)G0196 PE=1 SV=1;sp|Q9VR59|VIP1_DROME Inositol hexakisphosphate and diphosphoinositol-pentakisphosphate kinase OS=Droso	13	11.9	187.5	1687	0	134.48	1868900		3697600		8583300	12166000	19111000	1.21494	0	0	0	0	7	9	13	#DIV/0!
sp|Q9VGK7|ELP1_DROME;tr|A0A0B4KGU0|A0A0B4KGU0_DROME;tr|A0A0B4KFR6|A0A0B4KFR6_DROME;tr|H1UUI3|H1UUI3_DROME;tr|Q5BID1|Q5BID1_DROME	sp|Q9VGK7|ELP1_DROME Putative elongator complex protein 1 OS=Drosophila melanogaster OX=7227 GN=Elp1 PE=1 SV=2;tr|A0A0B4KGU0|A0A0B4KGU0_DROME Elongator complex protein 1 OS=Drosophila melanogaster OX=7227 GN=Elp1 PE=1 SV=1;tr|A0A0B4KFR6|A0A0B4KFR6_DROME El	13	13.8	142.81	1252	0	33.239					12333000	12348000	14184000	9.64386	2	0	0	0	6	8	11	12.5
tr|Q8MT27|Q8MT27_DROME;tr|M9WDW1|M9WDW1_DROME;tr|A0A0C5K8A0|A0A0C5K8A0_DROME;sp|P34739|TTF2_DROME	tr|Q8MT27|Q8MT27_DROME RE70645p OS=Drosophila melanogaster OX=7227 GN=lds PE=2 SV=1;tr|M9WDW1|M9WDW1_DROME FI21104p1 OS=Drosophila melanogaster OX=7227 GN=lds-RA PE=2 SV=1;tr|A0A0C5K8A0|A0A0C5K8A0_DROME FI21128p1 OS=Drosophila melanogaster OX=7227 GN=lds-R	13	21.4	93.762	835	0	45.714	3955700				10442000	11866000	14091000	1.40039	0	1	1	1	7	8	12	9
tr|Q9VRP2|Q9VRP2_DROME;tr|Q5U0Z2|Q5U0Z2_DROME	tr|Q9VRP2|Q9VRP2_DROME Uncharacterized protein, isoform A OS=Drosophila melanogaster OX=7227 GN=BEST:CK00496 PE=1 SV=1;tr|Q5U0Z2|Q5U0Z2_DROME LD30448p OS=Drosophila melanogaster OX=7227 GN=CG10576 PE=2 SV=2	13	44.5	42.773	391	0	45.571	16709000	30007000	28540000	31707000	13416000	14364000	8121200	-1.96504	3	11	10	12	5	12	6	0.638889
tr|U3PXB4|U3PXB4_DROME;sp|Q9VF87|CYFIP_DROME	tr|U3PXB4|U3PXB4_DROME FI23909p1 (Fragment) OS=Drosophila melanogaster OX=7227 GN=Sra-1-RA PE=2 SV=1;sp|Q9VF87|CYFIP_DROME Cytoplasmic FMR1-interacting protein OS=Drosophila melanogaster OX=7227 GN=Sra-1 PE=1 SV=1	13	12.9	151.92	1314	0	50.694	11241000	11061000	9861300	9306600	9678300	10073000	10253000	-0.215945	3	3	1	4	10	11	11	2.90909
tr|H1ZYC1|H1ZYC1_DROME;tr|H1ZYB7|H1ZYB7_DROME;tr|H1ZYB5|H1ZYB5_DROME;sp|Q9VK45|TOR_DROME;tr|M9PFS0|M9PFS0_DROME	tr|H1ZYC1|H1ZYC1_DROME Target for rapamycin OS=Drosophila melanogaster OX=7227 GN=Tor PE=3 SV=1;tr|H1ZYB7|H1ZYB7_DROME Target for rapamycin OS=Drosophila melanogaster OX=7227 GN=Tor PE=3 SV=1;tr|H1ZYB5|H1ZYB5_DROME Target for rapamycin OS=Drosophila melano	13	7.8	281.06	2470	0	54.489	414910	440020			7850000	11337000	3205700	2.865	1	0	0	1	11	14	14	19.5
tr|A0A0B4K6N1|A0A0B4K6N1_DROME;sp|Q8MLY8|RS8_DROME	tr|A0A0B4K6N1|A0A0B4K6N1_DROME 40S ribosomal protein S8 OS=Drosophila melanogaster OX=7227 GN=RpS8 PE=3 SV=1;sp|Q8MLY8|RS8_DROME 40S ribosomal protein S8 OS=Drosophila melanogaster OX=7227 GN=RpS8 PE=1 SV=1	12	54.8	23.759	208	0	168.91	179600000	138690000	138080000	124010000	317240000	333020000	400910000	0.820787	17	13	14	13	19	17	21	1
tr|O97118|O97118_DROME;tr|A1A6X4|A1A6X4_DROME;tr|Q9W0A8|Q9W0A8_DROME;tr|Q0ZHI2|Q0ZHI2_DROME	tr|O97118|O97118_DROME Ribosomal protein L23a (Fragment) OS=Drosophila melanogaster OX=7227 GN=RpL23A PE=2 SV=1;tr|A1A6X4|A1A6X4_DROME IP17216p (Fragment) OS=Drosophila melanogaster OX=7227 GN=RpL23a PE=2 SV=1;tr|Q9W0A8|Q9W0A8_DROME FI01658p OS=Drosophila	12	32.7	28.626	269	0	38.375	104430000	64127000	93485000	74405000	220660000	252350000	273650000	1.07929	10	7	10	12	13	16	18	1.20513
tr|L0CPX5|L0CPX5_DROME;tr|E1JHA4|E1JHA4_DROME;sp|P48809|RB27C_DROME;tr|L0CQ56|L0CQ56_DROME;tr|L0CRN5|L0CRN5_DROME;tr|L0CRY8|L0CRY8_DROME;tr|L0CRY2|L0CRY2_DROME;tr|L0CQ61|L0CQ61_DROME;tr|L0CRN0|L0CRN0_DROME;tr|L0CR94|L0CR94_DROME	tr|L0CPX5|L0CPX5_DROME Heterogeneous nuclear ribonucleoprotein OS=Drosophila melanogaster OX=7227 GN=hrp48 PE=4 SV=1;tr|E1JHA4|E1JHA4_DROME Heterogeneous nuclear ribonucleoprotein at 27C, isoform D OS=Drosophila melanogaster OX=7227 GN=Hrb27C PE=1 SV=1;sp|	12	42.8	43.212	421	0	248.36	192700000	149390000	123560000	165180000	205850000	226470000	221430000	0.0952369	13	14	12	14	20	21	24	1.22642
tr|M9PFF0|M9PFF0_DROME;sp|P41126|RL13_DROME	tr|M9PFF0|M9PFF0_DROME 60S ribosomal protein L13 OS=Drosophila melanogaster OX=7227 GN=RpL13 PE=1 SV=1;sp|P41126|RL13_DROME 60S ribosomal protein L13 OS=Drosophila melanogaster OX=7227 GN=RpL13 PE=1 SV=1	12	39.9	24.951	218	0	33.032	110480000	90221000	87713000	86941000	213580000	212730000	221200000	0.945238	11	7	9	8	18	12	15	1.28571
tr|M9PB84|M9PB84_DROME;sp|P31009|RS2_DROME	tr|M9PB84|M9PB84_DROME Ribosomal protein S2, isoform B OS=Drosophila melanogaster OX=7227 GN=RpS2 PE=3 SV=1;sp|P31009|RS2_DROME 40S ribosomal protein S2 OS=Drosophila melanogaster OX=7227 GN=RpS2 PE=1 SV=2	12	52.8	28.899	267	0	53.305	96909000	49123000	59439000	68949000	173900000	200360000	216180000	0.843555	6	6	4	8	11	10	12	1.375
sp|Q9VTP4|R10AB_DROME;tr|Q8IGE1|Q8IGE1_DROME;tr|Q8IGJ3|Q8IGJ3_DROME	sp|Q9VTP4|R10AB_DROME 60S ribosomal protein L10a-2 OS=Drosophila melanogaster OX=7227 GN=RpL10Ab PE=1 SV=2;tr|Q8IGE1|Q8IGE1_DROME RH43519p OS=Drosophila melanogaster OX=7227 GN=RpL10Ab PE=2 SV=1;tr|Q8IGJ3|Q8IGJ3_DROME RH06366p OS=Drosophila melanogaster OX	12	58.5	24.273	217	0	171.2	93234000	66937000	68557000	74444000	125420000	120380000	158180000	0.368668	12	7	10	9	13	13	16	1.10526
tr|X2J5G6|X2J5G6_DROME;sp|P32100|RL7_DROME	tr|X2J5G6|X2J5G6_DROME Ribosomal protein L7, isoform B OS=Drosophila melanogaster OX=7227 GN=RpL7 PE=4 SV=1;sp|P32100|RL7_DROME 60S ribosomal protein L7 OS=Drosophila melanogaster OX=7227 GN=RpL7 PE=1 SV=2	12	38.9	29.552	252	0	34.443	55947000	27284000	35738000	31864000	100940000	129680000	126600000	0.851365	7	3	8	5	10	14	11	1.52174
tr|E1JGZ9|E1JGZ9_DROME;sp|Q9XZJ4|PSA6_DROME	tr|E1JGZ9|E1JGZ9_DROME Proteasome subunit alpha type OS=Drosophila melanogaster OX=7227 GN=Dmel\CG30382 PE=1 SV=1;sp|Q9XZJ4|PSA6_DROME Proteasome subunit alpha type-6 OS=Drosophila melanogaster OX=7227 GN=Prosalpha1 PE=1 SV=2	12	42.2	27.162	244	0	34.954	29517000	26367000	30619000	26223000	96711000	107590000	115620000	1.65925	4	1	2	6	11	12	18	3.15385
tr|Q9VFV9|Q9VFV9_DROME	tr|Q9VFV9|Q9VFV9_DROME DnaJ-like-2, isoform A OS=Drosophila melanogaster OX=7227 GN=Droj2 PE=1 SV=1	12	39.7	45.23	403	0	75.371	31293000	33350000	33466000	33059000	100240000	98214000	100140000	1.55323	5	3	4	3	18	16	17	3.4
tr|M9PIA6|M9PIA6_DROME;tr|E1JI46|E1JI46_DROME;sp|O97159|CHDM_DROME;tr|Q59E34|Q59E34_DROME;tr|L7S4V9|L7S4V9_DROME;tr|M9WKL1|M9WKL1_DROME	tr|M9PIA6|M9PIA6_DROME Mi-2, isoform D OS=Drosophila melanogaster OX=7227 GN=Mi-2 PE=1 SV=1;tr|E1JI46|E1JI46_DROME Mi-2, isoform C OS=Drosophila melanogaster OX=7227 GN=Mi-2 PE=1 SV=1;sp|O97159|CHDM_DROME Chromodomain-helicase-DNA-binding protein Mi-2 homo	12	7.7	223.13	1973	0	54.33	43111000	33153000	47013000	115510000	102370000	69803000	56314000	-1.03645	0	0	2	0	8	11	12	15.5
tr|X2J9R2|X2J9R2_DROME;sp|Q9V3D2|HEM6_DROME	tr|X2J9R2|X2J9R2_DROME Coproporphyrinogen oxidase, isoform B OS=Drosophila melanogaster OX=7227 GN=Coprox PE=4 SV=1;sp|Q9V3D2|HEM6_DROME Oxygen-dependent coproporphyrinogen-III oxidase OS=Drosophila melanogaster OX=7227 GN=Coprox PE=2 SV=1	12	34.1	44.419	390	0	68.254	42472000	31729000	26500000	32131000	69536000	58492000	84502000	0.461727	5	5	6	5	12	10	12	1.61905
sp|Q9VCK0|EI3D1_DROME	sp|Q9VCK0|EI3D1_DROME Eukaryotic translation initiation factor 3 subunit D-1 OS=Drosophila melanogaster OX=7227 GN=eIF3d1 PE=1 SV=1	12	31.8	63.797	560	0	71.143	82995000	64004000	62762000	64917000	53029000	51075000	61346000	-0.700407	11	8	9	8	14	9	9	0.888889
sp|P40320|METK_DROME;tr|C8VV92|C8VV92_DROME;tr|A4UZW2|A4UZW2_DROME;tr|D5SHQ7|D5SHQ7_DROME	sp|P40320|METK_DROME S-adenosylmethionine synthase OS=Drosophila melanogaster OX=7227 GN=Sam-S PE=2 SV=2;tr|C8VV92|C8VV92_DROME S-adenosylmethionine synthase OS=Drosophila melanogaster OX=7227 GN=M(2)21AB-RG PE=2 SV=1;tr|A4UZW2|A4UZW2_DROME S-adenosylmethi	12	25.2	44.696	408	0	36.822	30604000	23038000	31846000	17870000	38860000	38638000	41075000	0.278908	8	7	5	3	8	13	11	1.3913
tr|A0A0B4KEH0|A0A0B4KEH0_DROME;sp|P29310|1433Z_DROME	tr|A0A0B4KEH0|A0A0B4KEH0_DROME 14-3-3zeta, isoform K OS=Drosophila melanogaster OX=7227 GN=14-3-3zeta PE=1 SV=1;sp|P29310|1433Z_DROME 14-3-3 protein zeta OS=Drosophila melanogaster OX=7227 GN=14-3-3zeta PE=1 SV=1	12	50	28.227	248	0	304.52	49691000	86782000	71118000	110150000	43392000	39490000	32021000	-1.78238	5	7	6	9	6	6	4	0.592593
sp|Q7K2G1|ADRM1_DROME	sp|Q7K2G1|ADRM1_DROME Proteasomal ubiquitin receptor ADRM1 homolog OS=Drosophila melanogaster OX=7227 GN=Rpn13 PE=1 SV=1	12	47	42.012	389	0	175.04	23803000	22705000	24550000	25860000	36121000	37475000	41028000	0.482116	6	7	11	3	13	16	18	1.74074
tr|A8JRB8|A8JRB8_DROME;tr|A8JRC1|A8JRC1_DROME;tr|Q8MT18|Q8MT18_DROME	tr|A8JRB8|A8JRB8_DROME MIP04243p OS=Drosophila melanogaster OX=7227 GN=Dmel\CG5028 PE=1 SV=1;tr|A8JRC1|A8JRC1_DROME Uncharacterized protein, isoform D OS=Drosophila melanogaster OX=7227 GN=Dmel\CG5028 PE=1 SV=1;tr|Q8MT18|Q8MT18_DROME RH49423p OS=Drosophila	12	43.6	43.201	392	0	80.602	34004000	26439000	26036000	30893000	33644000	35344000	32572000	-0.0620722	7	9	8	5	8	12	12	1.10345
tr|M9PJN8|M9PJN8_DROME;sp|P07487|G3P2_DROME	tr|M9PJN8|M9PJN8_DROME Glyceraldehyde-3-phosphate dehydrogenase OS=Drosophila melanogaster OX=7227 GN=Gapdh2 PE=3 SV=1;sp|P07487|G3P2_DROME Glyceraldehyde-3-phosphate dehydrogenase 2 OS=Drosophila melanogaster OX=7227 GN=Gapdh2 PE=1 SV=2	12	61.7	35.369	332	0	87.845	59709000	134250000	95987000	158990000	43768000	35635000	21873000	-2.86171	8	8	11	12	9	11	9	0.74359
tr|O16043|O16043_DROME	tr|O16043|O16043_DROME Anon1A4 OS=Drosophila melanogaster OX=7227 GN=Df31 PE=1 SV=1	12	79.2	18.823	183	0	181.26	56589000	118570000	111500000	129000000	42993000	43390000	14782000	-3.12546	14	17	15	19	15	18	10	0.661538
sp|Q9V463|NU154_DROME	sp|Q9V463|NU154_DROME Nuclear pore complex protein Nup154 OS=Drosophila melanogaster OX=7227 GN=Nup154 PE=1 SV=1	12	12.8	153.89	1365	0	140.33	16701000	10651000	13619000	10350000	28874000	25915000	24517000	0.553848	7	4	5	3	9	9	14	1.68421
tr|Q9U916|Q9U916_DROME;tr|Q53YH3|Q53YH3_DROME;sp|P29413|CALR_DROME	tr|Q9U916|Q9U916_DROME Calreticulin OS=Drosophila melanogaster OX=7227 GN=Calr PE=2 SV=1;tr|Q53YH3|Q53YH3_DROME Calreticulin OS=Drosophila melanogaster OX=7227 GN=Calr PE=1 SV=1;sp|P29413|CALR_DROME Calreticulin OS=Drosophila melanogaster OX=7227 GN=Calr P	12	42.6	46.809	406	0	110.39	41196000	119080000	114320000	108210000	32461000	28483000	14925000	-2.99613	3	15	18	17	7	5	1	0.245283
tr|Q9Y162|Q9Y162_DROME	tr|Q9Y162|Q9Y162_DROME BcDNA.GH02678 OS=Drosophila melanogaster OX=7227 GN=Vps4 PE=1 SV=1	12	29.9	49.595	442	0	46.696	10371000	6810800	7031200	7099300	25998000	23716000	25245000	1.19331	2	2	2	1	12	14	12	5.42857
tr|Q7JZD3|Q7JZD3_DROME;tr|Q9XZ57|Q9XZ57_DROME;tr|D3DMK3|D3DMK3_DROME;tr|Q6NNE2|Q6NNE2_DROME;tr|A1Z6P3|A1Z6P3_DROME;tr|D6W4V6|D6W4V6_DROME	tr|Q7JZD3|Q7JZD3_DROME Eb1, isoform A OS=Drosophila melanogaster OX=7227 GN=Eb1 PE=1 SV=1;tr|Q9XZ57|Q9XZ57_DROME Eb1, isoform E OS=Drosophila melanogaster OX=7227 GN=Eb1 PE=1 SV=1;tr|D3DMK3|D3DMK3_DROME MIP15933p (Fragment) OS=Drosophila melanogaster OX=72	12	56	32.575	291	0	93.967	59849000	46287000	48382000	51834000	24251000	19958000	22492000	-1.58436	17	14	11	14	7	9	7	0.410714
tr|Q9VIB5|Q9VIB5_DROME;tr|Q24201|Q24201_DROME;tr|Q8IH63|Q8IH63_DROME	tr|Q9VIB5|Q9VIB5_DROME Carboxylic ester hydrolase OS=Drosophila melanogaster OX=7227 GN=alpha-Est7 PE=1 SV=1;tr|Q24201|Q24201_DROME Carboxylic ester hydrolase (Fragment) OS=Drosophila melanogaster OX=7227 GN=alpha-Est7 PE=3 SV=1;tr|Q8IH63|Q8IH63_DROME GH05	12	34.1	65.435	572	0	57.851	15525000	18902000	16517000	17961000	22423000	18991000	22329000	0.00677698	2	2	3	5	10	12	15	3.08333
tr|C6SUY3|C6SUY3_DROME;sp|Q9V461|MCM6_DROME	tr|C6SUY3|C6SUY3_DROME DNA helicase OS=Drosophila melanogaster OX=7227 GN=Mcm6-RA PE=2 SV=1;sp|Q9V461|MCM6_DROME DNA replication licensing factor Mcm6 OS=Drosophila melanogaster OX=7227 GN=Mcm6 PE=1 SV=1	12	21.4	92.352	817	0	73.943	16560000	14665000	15179000	11766000	20723000	19924000	22028000	0.266805	2	1	1	2	10	11	15	6
tr|Q8IP80|Q8IP80_DROME;tr|Q7KTB3|Q7KTB3_DROME;tr|Q8IP79|Q8IP79_DROME;tr|Q9VK25|Q9VK25_DROME;tr|Q95SU1|Q95SU1_DROME	tr|Q8IP80|Q8IP80_DROME Phosphoethanolamine cytidylyltransferase, isoform D OS=Drosophila melanogaster OX=7227 GN=Pect PE=1 SV=2;tr|Q7KTB3|Q7KTB3_DROME Phosphoethanolamine cytidylyltransferase, isoform E OS=Drosophila melanogaster OX=7227 GN=Pect PE=1 SV=1;	12	35.4	42.697	381	0	80.387	35362000	31202000	32428000	29206000	18657000	16749000	20139000	-1.07812	7	6	10	4	10	7	13	1.11111
tr|X2J5E8|X2J5E8_DROME;sp|Q9VL78|FKB59_DROME	tr|X2J5E8|X2J5E8_DROME Peptidylprolyl isomerase OS=Drosophila melanogaster OX=7227 GN=Fkbp59 PE=4 SV=1;sp|Q9VL78|FKB59_DROME FK506-binding protein 59 OS=Drosophila melanogaster OX=7227 GN=Fkbp59 PE=1 SV=1	12	31	48.795	439	0	59.93	49201000	38044000	44160000	33320000	15258000	18687000	17281000	-1.68912	10	12	14	12	5	8	6	0.395833
tr|A0A0B4LI86|A0A0B4LI86_DROME;sp|P08266|RPB2_DROME	tr|A0A0B4LI86|A0A0B4LI86_DROME DNA-directed RNA polymerase subunit beta OS=Drosophila melanogaster OX=7227 GN=RpII140 PE=3 SV=1;sp|P08266|RPB2_DROME DNA-directed RNA polymerase II subunit RPB2 OS=Drosophila melanogaster OX=7227 GN=RpII140 PE=2 SV=2	12	13.2	134.04	1176	0	29.282		3529800		3400000	21774000	15147000	9956500	1.49605	0	0	0	0	13	12	10	#DIV/0!
tr|Q9VWC7|Q9VWC7_DROME;tr|Q4QQC1|Q4QQC1_DROME	tr|Q9VWC7|Q9VWC7_DROME FI02109p OS=Drosophila melanogaster OX=7227 GN=lincRNA.1023 PE=1 SV=1;tr|Q4QQC1|Q4QQC1_DROME RE07060p OS=Drosophila melanogaster OX=7227 PE=2 SV=1	12	19.9	97.172	870	0	38.496	4711400	5034900		5055800	14421000	15862000	16155000	1.51216	1	0	0	2	10	13	8	10.3333
tr|Q94885|Q94885_DROME	tr|Q94885|Q94885_DROME Orf protein OS=Drosophila melanogaster OX=7227 GN=orf PE=4 SV=1	12	9	172.48	1494	0	291.72	4546600	4199700	2496700	4272000	13784000	12873000	16150000	1.50149	2	1	0	0	10	10	10	10
sp|Q23978|MY31D_DROME	sp|Q23978|MY31D_DROME Unconventional myosin ID OS=Drosophila melanogaster OX=7227 GN=Myo31DF PE=1 SV=1	12	16.1	117.09	1011	0	123.64	4096900	2210400	4981700		14451000	13761000	13830000	1.46588	1	0	1	0	12	13	13	19
tr|M9NFL1|M9NFL1_DROME;tr|L7X6D0|L7X6D0_DROME;tr|R4TCQ6|R4TCQ6_DROME;tr|Q9VZP5|Q9VZP5_DROME;tr|Q9NJH7|Q9NJH7_DROME;tr|M9WSU4|M9WSU4_DROME;tr|M9ND37|M9ND37_DROME;tr|Q494K9|Q494K9_DROME	tr|M9NFL1|M9NFL1_DROME Eukaryotic translation initiation factor 5B, isoform D OS=Drosophila melanogaster OX=7227 GN=eIF5B PE=1 SV=1;tr|L7X6D0|L7X6D0_DROME LD42524p1 (Fragment) OS=Drosophila melanogaster OX=7227 GN=eIF5B-RB PE=2 SV=1;tr|R4TCQ6|R4TCQ6_DROME	12	17.2	121.12	1090	0	57.682	4114100	4284100	24333000	4453500	10733000	11861000	15100000	-1.18086	0	1	6	0	6	9	12	3.85714
tr|A0A0B4K6U2|A0A0B4K6U2_DROME;tr|E1JIJ7|E1JIJ7_DROME;tr|Q8INH9|Q8INH9_DROME;tr|A0A0B4K6G6|A0A0B4K6G6_DROME;tr|Q9VG05|Q9VG05_DROME;tr|Q8MQW9|Q8MQW9_DROME	tr|A0A0B4K6U2|A0A0B4K6U2_DROME Uncharacterized protein, isoform G OS=Drosophila melanogaster OX=7227 GN=Dmel\CG7518 PE=1 SV=1;tr|E1JIJ7|E1JIJ7_DROME Uncharacterized protein, isoform I OS=Drosophila melanogaster OX=7227 GN=Dmel\CG7518 PE=1 SV=2;tr|Q8INH9|Q8	12	10.1	252.51	2306	0	106.04	1581600	2994000	2160300		11115000	9722500	14444000	1.69925	0	0	1	0	8	13	17	38
sp|Q9VL18|EF1D_DROME	sp|Q9VL18|EF1D_DROME Probable elongation factor 1-delta OS=Drosophila melanogaster OX=7227 GN=eEF1delta PE=1 SV=1	12	45.3	28.934	256	0	100.52	17627000	36055000	32187000	41839000	13303000	9987500	6068900	-2.78534	4	9	9	9	6	4	2	0.387097
tr|A0A0C4DHG6|A0A0C4DHG6_DROME;tr|A0A0C4DHG2|A0A0C4DHG2_DROME;sp|Q07171|GELS_DROME	tr|A0A0C4DHG6|A0A0C4DHG6_DROME Gelsolin, isoform L OS=Drosophila melanogaster OX=7227 GN=Gel PE=4 SV=1;tr|A0A0C4DHG2|A0A0C4DHG2_DROME Gelsolin, isoform J OS=Drosophila melanogaster OX=7227 GN=Gel PE=4 SV=1;sp|Q07171|GELS_DROME Gelsolin OS=Drosophila melano	12	22.8	82.527	740	0	38.598	52938000	36262000	46304000	9933800	7268300	13748000	7397300	-2.86461	10	8	9	3	0	6	2	0.266667
tr|A0A0B4LID7|A0A0B4LID7_DROME;tr|Q9VDS7|Q9VDS7_DROME;tr|Q960M5|Q960M5_DROME	tr|A0A0B4LID7|A0A0B4LID7_DROME Uncharacterized protein, isoform C OS=Drosophila melanogaster OX=7227 GN=ClpX PE=1 SV=1;tr|Q9VDS7|Q9VDS7_DROME LD11650p OS=Drosophila melanogaster OX=7227 GN=ClpX PE=1 SV=2;tr|Q960M5|Q960M5_DROME LD45279p OS=Drosophila melano	12	24.6	71.651	679	0	128.06			2358100		11929000	6604700	6575800	1.47954	0	1	1	0	9	11	12	16
tr|E1JGZ8|E1JGZ8_DROME;tr|A1Z734|A1Z734_DROME;tr|E1JGZ7|E1JGZ7_DROME;tr|A0A0B4KEE7|A0A0B4KEE7_DROME	tr|E1JGZ8|E1JGZ8_DROME Leucine-rich repeat, isoform C OS=Drosophila melanogaster OX=7227 GN=LRR PE=1 SV=1;tr|A1Z734|A1Z734_DROME Leucine-rich repeat, isoform B OS=Drosophila melanogaster OX=7227 GN=LRR PE=1 SV=2;tr|E1JGZ7|E1JGZ7_DROME Leucine-rich repeat,	12	11.5	155.08	1429	0	129.97	9301300	6423000	8273300	6097700	5278000	5812700	7685000	-0.817441	5	5	5	3	6	7	8	1.16667
tr|A0A1B2AKQ4|A0A1B2AKQ4_DROME;sp|P45594|CADF_DROME	tr|A0A1B2AKQ4|A0A1B2AKQ4_DROME GEO10457p1 (Fragment) OS=Drosophila melanogaster OX=7227 PE=2 SV=1;sp|P45594|CADF_DROME Cofilin/actin-depolymerizing factor homolog OS=Drosophila melanogaster OX=7227 GN=tsr PE=1 SV=1	12	56.8	17.153	148	0	77.344	104820000	198480000	288370000	180920000	2261500	2068400	3832800	-7.12326	10	12	15	13	1	0	4	0.1
tr|M9PI41|M9PI41_DROME;tr|Q9VTY8|Q9VTY8_DROME;tr|Q6NR17|Q6NR17_DROME	tr|M9PI41|M9PI41_DROME Non-specific serine/threonine protein kinase OS=Drosophila melanogaster OX=7227 GN=sti PE=1 SV=1;tr|Q9VTY8|Q9VTY8_DROME Non-specific serine/threonine protein kinase OS=Drosophila melanogaster OX=7227 GN=sti PE=1 SV=2;tr|Q6NR17|Q6NR17	12	7.6	211.78	1858	0	79.878	5084100	3107500	3891000	2841100	1940500	2040700	1766800	-1.52485	7	7	7	4	3	4	1	0.32
tr|A0A0B4LFA6|A0A0B4LFA6_DROME	tr|A0A0B4LFA6|A0A0B4LFA6_DROME Regulatory particle non-ATPase 13, isoform G OS=Drosophila melanogaster OX=7227 GN=Rpn13 PE=1 SV=1	12	43.2	45.555	424	0	90.45					726420	595800	559140		0	0	0	0	0	1	4	#DIV/0!
tr|Q9VRP3|Q9VRP3_DROME;tr|Q7KMR7|Q7KMR7_DROME	tr|Q9VRP3|Q9VRP3_DROME AT08565p OS=Drosophila melanogaster OX=7227 GN=Txl PE=1 SV=1;tr|Q7KMR7|Q7KMR7_DROME Thioredoxin-like protein TXL OS=Drosophila melanogaster OX=7227 GN=Txl PE=2 SV=1	11	51.2	31.728	287	0	94.512	31984000	30673000	27356000	37107000	130650000	131820000	146410000	1.81594	4	4	3	4	13	11	13	2.46667
tr|M9PIM0|M9PIM0_DROME;sp|O61231|RL10_DROME	tr|M9PIM0|M9PIM0_DROME Ribosomal protein L10, isoform E OS=Drosophila melanogaster OX=7227 GN=RpL10 PE=4 SV=1;sp|O61231|RL10_DROME 60S ribosomal protein L10 OS=Drosophila melanogaster OX=7227 GN=RpL10 PE=1 SV=1	11	42.2	25.527	218	0	38.849	52150000	48879000	56080000	42417000	108430000	121620000	133980000	0.951206	7	3	5	4	11	18	14	2.26316
tr|Q7M3J9|Q7M3J9_DROME	tr|Q7M3J9|Q7M3J9_DROME Tubulin beta-3 chain (Fragment) OS=Drosophila melanogaster OX=7227 PE=3 SV=1	11	68.7	18.244	163	0	103.47	23277000	23980000	24242000	15481000	84528000	128440000	144310000	1.80192	4	6	7	4	9	10	9	1.33333
tr|E4NKN3|E4NKN3_DROME;sp|Q9W1V3|FBRL_DROME	tr|E4NKN3|E4NKN3_DROME GM13963p OS=Drosophila melanogaster OX=7227 GN=Fib-RA PE=2 SV=1;sp|Q9W1V3|FBRL_DROME rRNA 2-O-methyltransferase fibrillarin OS=Drosophila melanogaster OX=7227 GN=Fib PE=2 SV=1	11	46.8	34.636	344	0	59.863	36736000	26163000	30737000	20708000	67650000	82308000	94485000	0.880895	8	5	7	5	12	16	11	1.56
tr|Q9VEJ0|Q9VEJ0_DROME	tr|Q9VEJ0|Q9VEJ0_DROME Peroxiredoxin OS=Drosophila melanogaster OX=7227 GN=Prx3 PE=1 SV=2	11	48.3	26.379	234	0	35.823	52762000	40766000	49957000	43386000	65448000	67316000	58602000	0.151451	6	4	5	8	14	12	12	1.65217
tr|X2JFR6|X2JFR6_DROME;sp|P41374|IF2A_DROME	tr|X2JFR6|X2JFR6_DROME Eukaryotic translation initiation factor 2 subunit alpha, isoform B OS=Drosophila melanogaster OX=7227 GN=eIF2alpha PE=4 SV=1;sp|P41374|IF2A_DROME Eukaryotic translation initiation factor 2 subunit 1 OS=Drosophila melanogaster OX=722	11	41.3	38.645	341	0	42.342	22192000	19745000	20252000	17689000	46346000	46856000	41413000	0.900044	3	3	2	1	11	14	15	4.44444
tr|Q95SA2|Q95SA2_DROME;tr|Q9VZU8|Q9VZU8_DROME	tr|Q95SA2|Q95SA2_DROME GM04690p OS=Drosophila melanogaster OX=7227 GN=Alg2 PE=2 SV=1;tr|Q9VZU8|Q9VZU8_DROME ALG2, alpha-1,3/1,6-mannosyltransferase OS=Drosophila melanogaster OX=7227 GN=Alg2 PE=1 SV=1	11	33.7	48.639	424	0	62.91	20599000	9986200	10689000	11909000	36249000	36011000	34488000	0.74352	3	1	0	0	11	7	7	6.25
tr|Q7KN94|Q7KN94_DROME;tr|Q7KLW5|Q7KLW5_DROME	tr|Q7KN94|Q7KN94_DROME Electron transfer flavoprotein subunit alpha OS=Drosophila melanogaster OX=7227 GN=wal PE=1 SV=1;tr|Q7KLW5|Q7KLW5_DROME LD07532p (Fragment) OS=Drosophila melanogaster OX=7227 GN=wal PE=2 SV=1	11	60	34.181	330	0	63.736	29192000	24394000	22168000	35604000	29416000	29051000	28210000	-0.335833	6	5	3	4	10	9	11	1.66667
tr|Q9VKZ7|Q9VKZ7_DROME;tr|Q8MZ34|Q8MZ34_DROME	tr|Q9VKZ7|Q9VKZ7_DROME Nicalin OS=Drosophila melanogaster OX=7227 GN=Q9VKZ7_DROME PE=1 SV=2;tr|Q8MZ34|Q8MZ34_DROME Nicalin OS=Drosophila melanogaster OX=7227 GN=CG4972 PE=2 SV=1	11	28	63.14	561	0	92.248		1107700	1267100		20775000	21468000	31400000	4.03525	0	0	0	0	10	10	14	#DIV/0!
tr|Q9VVV7|Q9VVV7_DROME;tr|Q95R49|Q95R49_DROME;tr|B5RIS0|B5RIS0_DROME	tr|Q9VVV7|Q9VVV7_DROME RRM domain-containing protein OS=Drosophila melanogaster OX=7227 GN=Dmel\CG3808 PE=1 SV=3;tr|Q95R49|Q95R49_DROME SD08036p OS=Drosophila melanogaster OX=7227 GN=CG3808 PE=2 SV=1;tr|B5RIS0|B5RIS0_DROME FI05218p (Fragment) OS=Drosophila	11	27.2	68.614	615	0	102.29	6240000	6317300	9809100	7717900	27349000	21318000	24016000	1.11988	1	1	1	0	14	7	10	10.3333
tr|Q9VVA6|Q9VVA6_DROME	tr|Q9VVA6|Q9VVA6_DROME Nuclear migration protein NudC OS=Drosophila melanogaster OX=7227 GN=nudC PE=1 SV=2	11	40.1	37.792	332	0	68.202	78637000	54961000	59539000	60085000	23470000	20640000	24820000	-1.92977	11	10	7	11	6	5	5	0.410256
sp|Q24179|SLY1_DROME	sp|Q24179|SLY1_DROME Protein sly1 homolog OS=Drosophila melanogaster OX=7227 GN=Slh PE=2 SV=4	11	25	72.365	639	0	126.73	4329000	1521500	1946000		16773000	27693000	22395000	1.95404	0	1	2	0	10	14	17	13.6667
tr|C7LA78|C7LA78_DROME;sp|Q9VMW9|GMDS_DROME	tr|C7LA78|C7LA78_DROME FI07655p OS=Drosophila melanogaster OX=7227 GN=Gmd-RA PE=2 SV=1;sp|Q9VMW9|GMDS_DROME GDP-mannose 4,6 dehydratase OS=Drosophila melanogaster OX=7227 GN=Gmd PE=1 SV=2	11	33.9	44.783	395	0	61.088	11215000	9077400	9059000	6573900	20539000	21276000	22680000	0.872936	5	5	6	4	11	16	17	2.2
tr|F0JAP3|F0JAP3_DROME;sp|Q9Y0Y2|PURA_DROME	tr|F0JAP3|F0JAP3_DROME Adenylosuccinate synthetase OS=Drosophila melanogaster OX=7227 GN=CG17273-RA PE=2 SV=1;sp|Q9Y0Y2|PURA_DROME Adenylosuccinate synthetase OS=Drosophila melanogaster OX=7227 GN=AdSS PE=2 SV=1	11	34.5	51.052	466	0	59.683	34383000	39774000	36255000	47874000	21208000	20975000	18217000	-1.39396	11	14	13	9	8	11	10	0.617021
tr|Q7KMP8|Q7KMP8_DROME	tr|Q7KMP8|Q7KMP8_DROME 26S proteasome regulatory complex subunit p39A OS=Drosophila melanogaster OX=7227 GN=Rpn9 PE=1 SV=1	11	38.2	43.766	382	0	51.047	8290200	5736800	8965800	10866000	19036000	20692000	19426000	0.808909	1	2	5	4	7	7	10	2
sp|P22465|ANX10_DROME	sp|P22465|ANX10_DROME Annexin B10 OS=Drosophila melanogaster OX=7227 GN=AnxB10 PE=2 SV=3	11	44.5	35.705	321	0	110.76	42481000	53046000	54164000	63700000	22154000	21432000	12601000	-2.33776	10	10	14	12	11	7	6	0.521739
tr|Q9VDT1|Q9VDT1_DROME	tr|Q9VDT1|Q9VDT1_DROME Arc42 OS=Drosophila melanogaster OX=7227 GN=Arc42 PE=1 SV=1	11	33.3	43.654	405	0	79.376	11920000	8535900	10186000	11808000	17564000	20777000	17764000	0.559237	3	3	3	1	8	8	12	2.8
tr|Q9VVA7|Q9VVA7_DROME	tr|Q9VVA7|Q9VVA7_DROME Tumor suppressor protein 101 OS=Drosophila melanogaster OX=7227 GN=TSG101 PE=1 SV=2	11	30.4	45.19	408	0	53.834	11339000	9233400	9816400	7081300	15053000	17949000	18319000	0.408758	4	3	4	4	7	10	10	1.8
tr|B5RJ67|B5RJ67_DROME;sp|Q9I7K0|JUPIT_DROME;tr|A0A0B4KG85|A0A0B4KG85_DROME	tr|B5RJ67|B5RJ67_DROME FI07631p (Fragment) OS=Drosophila melanogaster OX=7227 GN=Jupiter-RD PE=2 SV=1;sp|Q9I7K0|JUPIT_DROME Microtubule-associated protein Jupiter OS=Drosophila melanogaster OX=7227 GN=Jupiter PE=1 SV=2;tr|A0A0B4KG85|A0A0B4KG85_DROME Jupite	11	65.7	24.452	230	0	164.79	118650000	156340000	198570000	123560000	11160000	8574800	30954000	-4.5334	13	18	17	17	5	3	10	0.276923
tr|G4LU37|G4LU37_DROME;sp|Q8I0G5|COPG_DROME;tr|A0A0B4KHL2|A0A0B4KHL2_DROME	tr|G4LU37|G4LU37_DROME Coatomer subunit gamma OS=Drosophila melanogaster OX=7227 GN=gammaCop-RA PE=2 SV=1;sp|Q8I0G5|COPG_DROME Coatomer subunit gamma OS=Drosophila melanogaster OX=7227 GN=gammaCOP PE=2 SV=1;tr|A0A0B4KHL2|A0A0B4KHL2_DROME Coatomer subunit g	11	17.6	97.246	879	0	97.664	19213000	20763000	19738000	20805000	17731000	14901000	12398000	-0.746823	4	7	7	3	7	10	12	1.38095
tr|X2J4N6|X2J4N6_DROME;sp|Q9VMQ7|ELP4_DROME	tr|X2J4N6|X2J4N6_DROME Uncharacterized protein, isoform B OS=Drosophila melanogaster OX=7227 GN=Dmel\CG6907 PE=4 SV=1;sp|Q9VMQ7|ELP4_DROME Putative elongator complex protein 4 OS=Drosophila melanogaster OX=7227 GN=CG6907 PE=1 SV=1	11	43.5	48.712	437	0	54.862	7418300	4183300	7331200	6808900	15034000	15739000	13832000	0.898849	6	2	4	2	8	12	13	2.35714
tr|M9PFN1|M9PFN1_DROME;sp|Q9V3K3|RUVB2_DROME	tr|M9PFN1|M9PFN1_DROME RuvB-like helicase OS=Drosophila melanogaster OX=7227 GN=rept PE=3 SV=1;sp|Q9V3K3|RUVB2_DROME RuvB-like helicase 2 OS=Drosophila melanogaster OX=7227 GN=rept PE=1 SV=1	11	27.2	53.541	481	0	100.05	9133800	10200000	9710100	10082000	13479000	12741000	14500000	0.320909	1	3	4	1	6	9	8	2.55556
tr|Q9VBP6|Q9VBP6_DROME	tr|Q9VBP6|Q9VBP6_DROME Succinate-semialdehyde dehydrogenase OS=Drosophila melanogaster OX=7227 GN=Ssadh PE=1 SV=1	11	30.5	54.973	509	0	62.153	11137000	9771100	9354200	7557300	13898000	13701000	12310000	0.14447	6	5	5	2	8	11	14	1.83333
tr|Q7PLP4|Q7PLP4_DROME;tr|A8Y582|A8Y582_DROME;tr|Q7PLP5|Q7PLP5_DROME;tr|Q5BI36|Q5BI36_DROME;tr|Q8SY24|Q8SY24_DROME	tr|Q7PLP4|Q7PLP4_DROME Uncharacterized protein, isoform B OS=Drosophila melanogaster OX=7227 GN=Dmel\CG41099 PE=1 SV=1;tr|A8Y582|A8Y582_DROME Uncharacterized protein, isoform D OS=Drosophila melanogaster OX=7227 GN=GM10035 PE=1 SV=1;tr|Q7PLP5|Q7PLP5_DROME	11	14.8	123.1	1111	0	34.106					11441000	11888000	15164000	9.64386	0	0	0	0	3	11	14	#DIV/0!
tr|Q9XZ11|Q9XZ11_DROME;tr|Q86NY0|Q86NY0_DROME	tr|Q9XZ11|Q9XZ11_DROME Smr domain-containing protein OS=Drosophila melanogaster OX=7227 GN=Dmel\CG7139 PE=1 SV=1;tr|Q86NY0|Q86NY0_DROME LD18312p (Fragment) OS=Drosophila melanogaster OX=7227 GN=BcDNA:LD21293 PE=2 SV=1	11	14.2	109.36	969	0	31.418			2842900		8774400	8743600	18938000	1.62086	0	0	0	0	7	6	11	#DIV/0!
sp|Q9VYV3|TXND5_DROME	sp|Q9VYV3|TXND5_DROME Thioredoxin domain-containing protein 5 homolog OS=Drosophila melanogaster OX=7227 GN=prtp PE=1 SV=2	11	34.6	46.65	416	0	42.122	30700000	44015000	34530000	41432000	13148000	12957000	9380000	-2.23034	12	13	10	9	5	7	8	0.454545
tr|O46094|O46094_DROME	tr|O46094|O46094_DROME EG:86E4.5 protein OS=Drosophila melanogaster OX=7227 GN=Ocrl PE=1 SV=1	11	18.2	97.529	850	0	85.68	2486500		2191600		9667200	10988000	14524000	1.95898	0	1	0	0	8	10	12	30
tr|Q9VRF3|Q9VRF3_DROME	tr|Q9VRF3|Q9VRF3_DROME LD38858p OS=Drosophila melanogaster OX=7227 GN=Dmel\CG15445 PE=1 SV=2	11	23.5	69.026	618	0	81.061			3623700		9567300	9546800	15336000	1.39755	0	0	0	0	5	8	9	#DIV/0!
tr|Q9V9U3|Q9V9U3_DROME	tr|Q9V9U3|Q9V9U3_DROME LD45254p OS=Drosophila melanogaster OX=7227 GN=anon-WO0118547.398 PE=1 SV=1	11	40.1	51.586	489	0	182.15	28202000	31015000	32257000	26230000	11299000	12553000	10361000	-1.63845	8	15	10	9	13	11	10	0.809524
sp|Q9VHR8|DPP3_DROME;tr|Q6BCZ0|Q6BCZ0_DROME;tr|Q8IGZ7|Q8IGZ7_DROME	sp|Q9VHR8|DPP3_DROME Dipeptidyl peptidase 3 OS=Drosophila melanogaster OX=7227 GN=DppIII PE=2 SV=2;tr|Q6BCZ0|Q6BCZ0_DROME CG7415 (Fragment) OS=Drosophila melanogaster OX=7227 PE=2 SV=1;tr|Q8IGZ7|Q8IGZ7_DROME LP10840p OS=Drosophila melanogaster OX=7227 GN=C	11	20.5	89.193	786	0	118.47	13277000	18828000	15411000	18858000	11402000	11520000	10112000	-0.899108	5	9	9	8	10	12	7	0.935484
sp|Q9V4P1|ANLN_DROME;tr|Q8T0J3|Q8T0J3_DROME	sp|Q9V4P1|ANLN_DROME Anillin OS=Drosophila melanogaster OX=7227 GN=scra PE=1 SV=3;tr|Q8T0J3|Q8T0J3_DROME GH27072p OS=Drosophila melanogaster OX=7227 GN=scra PE=1 SV=1	11	14.8	136.03	1239	0	59.087	14158000	11659000	12151000	10669000	9873700	7888600	10053000	-0.843776	8	8	7	2	3	5	6	0.56
tr|E2QC56|E2QC56_DROME;sp|Q7K4Q5|Y0417_DROME	tr|E2QC56|E2QC56_DROME Uncharacterized protein, isoform B OS=Drosophila melanogaster OX=7227 GN=PP2Cg PE=1 SV=1;sp|Q7K4Q5|Y0417_DROME Probable protein phosphatase CG10417 OS=Drosophila melanogaster OX=7227 GN=CG10417 PE=1 SV=1	11	23.9	72.369	662	0	101	7220900	7540400	7793800	8055800	8448400	8730700	9501400	0.0686503	6	9	7	9	14	14	14	1.35484
tr|B5RIZ2|B5RIZ2_DROME;sp|Q9VDS5|RG92B_DROME;tr|A0A0B4LHC3|A0A0B4LHC3_DROME;tr|A0A0B4LHN0|A0A0B4LHN0_DROME;tr|A0A0B4LHC1|A0A0B4LHC1_DROME	tr|B5RIZ2|B5RIZ2_DROME FI06314p OS=Drosophila melanogaster OX=7227 GN=RhoGAP92B PE=1 SV=1;sp|Q9VDS5|RG92B_DROME Rho GTPase-activating protein 92B OS=Drosophila melanogaster OX=7227 GN=RhoGAP92B PE=1 SV=1;tr|A0A0B4LHC3|A0A0B4LHC3_DROME Rho GTPase activating	11	23.5	83.084	740	0	26.101	10169000	11312000	13084000	11271000	8966700	8756000	8490700	-0.623848	9	6	7	2	10	9	9	1.16667
tr|M9NG39|M9NG39_DROME;sp|P41073|PEP_DROME;tr|D5AEL0|D5AEL0_DROME	tr|M9NG39|M9NG39_DROME Protein on ecdysone puffs, isoform D OS=Drosophila melanogaster OX=7227 GN=Pep PE=1 SV=1;sp|P41073|PEP_DROME Zinc finger protein on ecdysone puffs OS=Drosophila melanogaster OX=7227 GN=Pep PE=1 SV=1;tr|D5AEL0|D5AEL0_DROME RE25356p OS	11	18.2	75.598	693	0	76.073	6899700	8727100	6376400	9116900	7055600	8680100	9196800	-0.369775	3	0	2	2	8	9	13	4.28571
tr|M9NDC3|M9NDC3_DROME;sp|O18388|IMB_DROME	tr|M9NDC3|M9NDC3_DROME Female sterile (2) ketel, isoform B OS=Drosophila melanogaster OX=7227 GN=Fs(2)Ket PE=4 SV=1;sp|O18388|IMB_DROME Importin subunit beta OS=Drosophila melanogaster OX=7227 GN=Fs(2)Ket PE=1 SV=2	11	17.9	98.695	884	0	43.137	5963200	6516000	7117300	5754100	8124000	7674600	7965100	0.108762	2	2	2	0	8	9	12	4.83333
tr|M9MSQ1|M9MSQ1_DROME;tr|Q9VX80|Q9VX80_DROME;tr|A8WHD5|A8WHD5_DROME;tr|M9MSF4|M9MSF4_DROME;tr|F3YDC5|F3YDC5_DROME	tr|M9MSQ1|M9MSQ1_DROME Uncharacterized protein, isoform B OS=Drosophila melanogaster OX=7227 GN=anon-15Db PE=4 SV=1;tr|Q9VX80|Q9VX80_DROME FI18040p1 OS=Drosophila melanogaster OX=7227 GN=anon-15Db PE=2 SV=1;tr|A8WHD5|A8WHD5_DROME LD03231p OS=Drosophila mel	11	14.9	126.38	1147	0	43.604	6110700		6154400	3462700	6565500	6455500	10481000	0.0689106	5	1	2	3	9	9	10	2.54545
tr|Q6IDG5|Q6IDG5_DROME;tr|A0A0B4KHF2|A0A0B4KHF2_DROME;tr|Q9VA59|Q9VA59_DROME;tr|A0A0B4K7R6|A0A0B4K7R6_DROME;tr|A0A0B4KHW6|A0A0B4KHW6_DROME;tr|A8JRH3|A8JRH3_DROME;tr|A0A0B4K6N4|A0A0B4K6N4_DROME;tr|O46231|O46231_DROME;tr|E1JJ21|E1JJ21_DROME;tr|Q9VA56|Q9VA56_DROME;tr|Q9VA58|Q9VA58_DROME;tr|C7LAH8|C7LAH8_DROME;tr|C8VV00|C8VV00_DROME	tr|Q6IDG5|Q6IDG5_DROME RE70606p OS=Drosophila melanogaster OX=7227 PE=2 SV=1;tr|A0A0B4KHF2|A0A0B4KHF2_DROME Tropomodulin, isoform P OS=Drosophila melanogaster OX=7227 GN=tmod PE=1 SV=1;tr|Q9VA59|Q9VA59_DROME Tropomodulin, isoform D OS=Drosophila melanogast	11	28.3	48.824	435	0	27.924	22893000	14223000	14697000	8003500	6405000	7672600	6560800	-1.83764	9	3	4	1	2	6	3	0.647059
tr|A1Z6I7|A1Z6I7_DROME;tr|O76755|O76755_DROME;tr|Q7KN56|Q7KN56_DROME	tr|A1Z6I7|A1Z6I7_DROME Bub1-related kinase OS=Drosophila melanogaster OX=7227 GN=BubR1 PE=1 SV=1;tr|O76755|O76755_DROME Mitotic checkpoint control protein kinase BUB1 OS=Drosophila melanogaster OX=7227 GN=BubR1 PE=2 SV=1;tr|Q7KN56|Q7KN56_DROME LD23835p (Fr	11	10.6	165.06	1460	0	99.746	4832400	5263200	4998100	3870000	5858800	5162800	6187000	-0.0277865	7	6	7	4	9	8	11	1.16667
sp|Q9I7T7|LAR4_DROME	sp|Q9I7T7|LAR4_DROME La-related protein Larp4B OS=Drosophila melanogaster OX=7227 GN=Larp4B PE=1 SV=2	11	15.5	161.99	1531	0	111.17	8516700	6808700	10032000	8311500	4794600	6079300	5602200	-1.06513	5	6	6	6	7	4	9	0.869565
tr|X2JAF1|X2JAF1_DROME;sp|Q8MSS1|LVA_DROME	tr|X2JAF1|X2JAF1_DROME Lava lamp, isoform D OS=Drosophila melanogaster OX=7227 GN=lva PE=4 SV=1;sp|Q8MSS1|LVA_DROME Protein lava lamp OS=Drosophila melanogaster OX=7227 GN=lva PE=1 SV=2	11	6.3	315.9	2779	0	57.386	7006000	7090300	7991900	6848700	4639600	4900200	5439800	-0.784538	1	4	7	3	9	12	7	1.86667
sp|P35600|RFC1_DROME	sp|P35600|RFC1_DROME Replication factor C subunit 1 OS=Drosophila melanogaster OX=7227 GN=Gnf1 PE=1 SV=2	11	13.9	108.61	986	0	54.848	4048600		2806900	3081600	4199400	3888400	5020500	-0.0582465	5	1	3	2	4	5	13	2
sp|P48602|VATA1_DROME;tr|M9PD18|M9PD18_DROME;tr|V9GZU6|V9GZU6_DROME	sp|P48602|VATA1_DROME V-type proton ATPase catalytic subunit A isoform 1 OS=Drosophila melanogaster OX=7227 GN=Vha68-1 PE=2 SV=2;tr|M9PD18|M9PD18_DROME Vacuolar H[+] ATPase 68kD subunit 1, isoform B OS=Drosophila melanogaster OX=7227 GN=Vha68-1 PE=1 SV=1;t	11	27.7	68.375	614	0	10.246							2728500		1	2	1	2	1	1	1	0.5
tr|H1ZYF1|H1ZYF1_DROME;sp|P29327|RS6_DROME;tr|D2NUH9|D2NUH9_DROME;tr|Q95TP9|Q95TP9_DROME;tr|A8E700|A8E700_DROME	tr|H1ZYF1|H1ZYF1_DROME 40S ribosomal protein S6 OS=Drosophila melanogaster OX=7227 GN=RpS6 PE=3 SV=1;sp|P29327|RS6_DROME 40S ribosomal protein S6 OS=Drosophila melanogaster OX=7227 GN=RpS6 PE=1 SV=1;tr|D2NUH9|D2NUH9_DROME TA01224p (Fragment) OS=Drosophila	10	30.2	28.407	248	0	44.644	91179000	36565000	54204000	39092000	144620000	191570000	208640000	0.665494	8	7	7	3	13	13	14	1.6
tr|O18332|O18332_DROME	tr|O18332|O18332_DROME FI01544p OS=Drosophila melanogaster OX=7227 GN=Rab1 PE=1 SV=1	10	65.4	22.762	205	0	180.66	51922000	67538000	62469000	65420000	114160000	116980000	112430000	0.735256	9	8	10	11	13	17	17	1.23684
sp|P36241|RL19_DROME	sp|P36241|RL19_DROME 60S ribosomal protein L19 OS=Drosophila melanogaster OX=7227 GN=RpL19 PE=1 SV=2	10	34.5	23.998	203	0	43.091	41964000	32401000	40218000	24460000	92692000	91205000	98522000	1.11996	9	8	4	4	16	14	15	1.8
tr|C6SV44|C6SV44_DROME;sp|Q95029|CATL_DROME;tr|A0A0B4JD48|A0A0B4JD48_DROME	tr|C6SV44|C6SV44_DROME RE21773p (Fragment) OS=Drosophila melanogaster OX=7227 GN=Cp1-RC PE=2 SV=1;sp|Q95029|CATL_DROME Cathepsin L OS=Drosophila melanogaster OX=7227 GN=Cp1 PE=2 SV=2;tr|A0A0B4JD48|A0A0B4JD48_DROME Cysteine proteinase-1, isoform D OS=Drosop	10	32.3	42.028	375	0	48.615	46520000	35367000	37060000	33175000	72837000	83203000	80918000	0.64682	13	8	8	7	14	13	13	1.11111
tr|A1ZB71|A1ZB71_DROME;tr|Q7JZM3|Q7JZM3_DROME	tr|A1ZB71|A1ZB71_DROME Glutathione S transferase E6 OS=Drosophila melanogaster OX=7227 GN=GstE6 PE=1 SV=1;tr|Q7JZM3|Q7JZM3_DROME RE21095p (Fragment) OS=Drosophila melanogaster OX=7227 GN=GstE6 PE=1 SV=1	10	50	25.014	222	0	55.06	27585000	33718000	35573000	50458000	73562000	87019000	72046000	0.513835	2	3	6	4	14	15	16	3
sp|Q9U9Q4|EIF3H_DROME	sp|Q9U9Q4|EIF3H_DROME Eukaryotic translation initiation factor 3 subunit H OS=Drosophila melanogaster OX=7227 GN=eIF3h PE=1 SV=2	10	38.8	38.407	338	0	195.87	26188000	25344000	22275000	32862000	72704000	69705000	71678000	1.08484	5	6	5	5	12	15	15	2
tr|Q9VFF0|Q9VFF0_DROME	tr|Q9VFF0|Q9VFF0_DROME GH01077p OS=Drosophila melanogaster OX=7227 GN=UQCR-C1 PE=1 SV=2	10	30.4	51.874	470	0	48.334	55710000	40306000	48368000	43212000	62787000	66660000	70360000	0.17253	5	7	6	7	8	12	10	1.2
sp|Q24319|OST48_DROME	sp|Q24319|OST48_DROME Dolichyl-diphosphooligosaccharide--protein glycosyltransferase 48 kDa subunit OS=Drosophila melanogaster OX=7227 GN=Ost48 PE=2 SV=2	10	35.4	49.98	449	0	100.87	30920000	30848000	34943000	29556000	35483000	39865000	37490000	0.0221245	6	6	8	4	6	12	11	1.20833
tr|A0A0B4KGI7|A0A0B4KGI7_DROME;tr|A0A0B4KHS7|A0A0B4KHS7_DROME;sp|Q24151|STAT_DROME;tr|A0A0B4KGE1|A0A0B4KGE1_DROME;tr|A0A0B4KHS6|A0A0B4KHS6_DROME;tr|A0A0B4KH10|A0A0B4KH10_DROME	tr|A0A0B4KGI7|A0A0B4KGI7_DROME Signal transducer and activator of transcription OS=Drosophila melanogaster OX=7227 GN=Stat92E PE=3 SV=1;tr|A0A0B4KHS7|A0A0B4KHS7_DROME Signal transducer and activator of transcription OS=Drosophila melanogaster OX=7227 GN=St	10	15.8	91.794	811	0	134.6	29694000	19458000	21414000	22196000	35424000	35924000	34978000	0.236276	6	6	7	6	9	8	8	1
tr|Q9VD58|Q9VD58_DROME	tr|Q9VD58|Q9VD58_DROME GH26270p OS=Drosophila melanogaster OX=7227 GN=Idh3b PE=1 SV=1	10	30.3	40.381	370	0	91.549	30227000	22508000	23046000	28638000	28441000	26872000	28857000	-0.169734	7	4	8	5	10	9	8	1.125
tr|Q9VD00|Q9VD00_DROME;tr|Q8MRU8|Q8MRU8_DROME	tr|Q9VD00|Q9VD00_DROME FI07666p OS=Drosophila melanogaster OX=7227 GN=Dmel\CG5377 PE=1 SV=1;tr|Q8MRU8|Q8MRU8_DROME SD22712p OS=Drosophila melanogaster OX=7227 GN=CG5377 PE=2 SV=1	10	35.6	31.703	278	0	39.058					27982000	30363000	24909000	9.64386	0	0	0	0	12	15	10	#DIV/0!
sp|Q9VZ64|6PGL_DROME	sp|Q9VZ64|6PGL_DROME Probable 6-phosphogluconolactonase OS=Drosophila melanogaster OX=7227 GN=CG17333 PE=2 SV=1	10	52.7	26.671	243	0	96.773	118990000	54528000	64323000	69989000	23183000	27288000	31159000	-2.3597	7	9	10	14	8	7	9	0.6
tr|A4V2B8|A4V2B8_DROME;sp|P08181|CSK2A_DROME	tr|A4V2B8|A4V2B8_DROME Casein kinase IIalpha, isoform C OS=Drosophila melanogaster OX=7227 GN=CkIIalpha PE=1 SV=1;sp|P08181|CSK2A_DROME Casein kinase II subunit alpha OS=Drosophila melanogaster OX=7227 GN=CkIIalpha PE=1 SV=2	10	41.1	39.959	336	0	24.734	23351000	32576000	49906000	35689000	26287000	23172000	28720000	-1.10683	1	4	6	3	8	8	10	1.85714
tr|T1W131|T1W131_DROME;sp|Q9VYY3|UBA5_DROME	tr|T1W131|T1W131_DROME FI23937p1 OS=Drosophila melanogaster OX=7227 GN=CG1749-RA PE=2 SV=1;sp|Q9VYY3|UBA5_DROME Ubiquitin-like modifier-activating enzyme 5 OS=Drosophila melanogaster OX=7227 GN=Uba5 PE=2 SV=1	10	45	44.166	404	0	72.278	26302000	22636000	22726000	18933000	24198000	22872000	22514000	-0.22435	5	2	5	5	10	10	10	1.76471
tr|Q8I725|Q8I725_DROME;tr|Q8MR05|Q8MR05_DROME	tr|Q8I725|Q8I725_DROME Uncharacterized protein OS=Drosophila melanogaster OX=7227 GN=Dmel\CG1236 PE=1 SV=2;tr|Q8MR05|Q8MR05_DROME LD48009p (Fragment) OS=Drosophila melanogaster OX=7227 GN=CG1236 PE=2 SV=1	10	34	38.374	347	0	33.405	3843000	2785300	4607400		18396000	26156000	16102000	1.80522	1	2	1	1	7	11	7	5
tr|A4V0U4|A4V0U4_DROME;tr|Q9VJ39|Q9VJ39_DROME	tr|A4V0U4|A4V0U4_DROME Leukotriene A(4) hydrolase OS=Drosophila melanogaster OX=7227 GN=Dmel\CG10602 PE=1 SV=1;tr|Q9VJ39|Q9VJ39_DROME Leukotriene A(4) hydrolase OS=Drosophila melanogaster OX=7227 GN=pepCG10602 PE=1 SV=4	10	32.8	68.489	613	0	44.541	10987000	9918400	8589000	10646000	16802000	23689000	19492000	0.612835	2	2	1	1	5	7	6	3
tr|X2JCY2|X2JCY2_DROME;sp|Q9VUL1|PYRG_DROME	tr|X2JCY2|X2JCY2_DROME CTP synthase OS=Drosophila melanogaster OX=7227 GN=CTPsyn PE=3 SV=1;sp|Q9VUL1|PYRG_DROME CTP synthase OS=Drosophila melanogaster OX=7227 GN=CTPsyn PE=1 SV=2	10	23	69.447	627	0	32.757	10731000		10277000	10348000	21766000	18085000	17828000	0.73236	0	0	2	0	10	9	8	13.5
tr|Q961R8|Q961R8_DROME;tr|Q9VUK8|Q9VUK8_DROME;tr|C9QP25|C9QP25_DROME	tr|Q961R8|Q961R8_DROME GH09263p OS=Drosophila melanogaster OX=7227 GN=GlyRS PE=1 SV=1;tr|Q9VUK8|Q9VUK8_DROME FI18749p1 OS=Drosophila melanogaster OX=7227 GN=GlyRS PE=1 SV=1;tr|C9QP25|C9QP25_DROME RE19272p OS=Drosophila melanogaster OX=7227 GN=Aats-gly-RB P	10	21.1	75.803	679	0	60.407	18538000	22836000	25541000	24199000	20285000	19647000	16558000	-0.625287	6	7	7	4	8	12	9	1.20833
tr|C0LA70|C0LA70_DROME;tr|C0LA69|C0LA69_DROME;tr|M9PD65|M9PD65_DROME;tr|M9PBD9|M9PBD9_DROME;tr|A0A0E3X848|A0A0E3X848_DROME;sp|Q9VIW3|RAGP1_DROME;tr|C0LA78|C0LA78_DROME;tr|C0LA68|C0LA68_DROME;tr|A0A0E3T5D1|A0A0E3T5D1_DROME;tr|A0A0E3T5D4|A0A0E3T5D4_DROME;tr|A0A0E3T4A9|A0A0E3T4A9_DROME;tr|A0A0E3T479|A0A0E3T479_DROME;tr|A0A0E3T458|A0A0E3T458_DROME;tr|A0A0E3T462|A0A0E3T462_DROME	tr|C0LA70|C0LA70_DROME Ran GTPase activating protein (Fragment) OS=Drosophila melanogaster OX=7227 GN=RanGAP PE=4 SV=1;tr|C0LA69|C0LA69_DROME Ran GTPase activating protein (Fragment) OS=Drosophila melanogaster OX=7227 GN=RanGAP PE=4 SV=1;tr|M9PD65|M9PD65_D	10	38.4	39.484	362	0	96.884	11879000	11161000	11070000	10625000	15230000	18559000	18343000	0.358503	3	2	1	1	7	11	9	3.85714
tr|A0A0B4K7Z5|A0A0B4K7Z5_DROME;sp|Q7KLV9|PSD11_DROME	tr|A0A0B4K7Z5|A0A0B4K7Z5_DROME Regulatory particle non-ATPase 6, isoform C OS=Drosophila melanogaster OX=7227 GN=Rpn6 PE=1 SV=1;sp|Q7KLV9|PSD11_DROME 26S proteasome non-ATPase regulatory subunit 11 OS=Drosophila melanogaster OX=7227 GN=Rpn6 PE=1 SV=1	10	27.5	47.263	422	0	29.817	12331000	15562000	18217000	15003000	15081000	19369000	17106000	-0.272553	3	4	3	4	8	11	8	1.92857
tr|Q7K110|Q7K110_DROME;tr|A0A0B4LFR4|A0A0B4LFR4_DROME	tr|Q7K110|Q7K110_DROME Dolichyl-diphosphooligosaccharide--protein glycosyltransferase subunit 2 OS=Drosophila melanogaster OX=7227 GN=OstDelta PE=1 SV=1;tr|A0A0B4LFR4|A0A0B4LFR4_DROME Dolichyl-diphosphooligosaccharide--protein glycosyltransferase subunit 2	10	24.9	69.229	634	0	34.781	13843000	11734000	17368000	11315000	12945000	17827000	18323000	-0.424037	3	4	7	3	11	14	13	2.23529
tr|O62602|O62602_DROME;tr|Q9U983|Q9U983_DROME	tr|O62602|O62602_DROME Licorne OS=Drosophila melanogaster OX=7227 GN=lic PE=1 SV=1;tr|Q9U983|Q9U983_DROME MAPKK OS=Drosophila melanogaster OX=7227 GN=lic PE=2 SV=1	10	32.3	38.195	334	0	40.714	3335500	928440	1016500	2676800	17737000	14388000	15262000	2.10889	0	0	0	1	10	11	10	31
tr|Q9NHA5|Q9NHA5_DROME;tr|O76895|O76895_DROME	tr|Q9NHA5|Q9NHA5_DROME Arginase (Fragment) OS=Drosophila melanogaster OX=7227 GN=arg PE=2 SV=1;tr|O76895|O76895_DROME Arginase OS=Drosophila melanogaster OX=7227 GN=arg PE=1 SV=2	10	34.7	38.768	349	0	58.801	6825900	4831300	6893600		14537000	16508000	16111000	1.0764	1	0	1	0	7	9	6	11
tr|Q9VGC2|Q9VGC2_DROME;tr|Q95S48|Q95S48_DROME	tr|Q9VGC2|Q9VGC2_DROME RE05302p OS=Drosophila melanogaster OX=7227 GN=Dmel\CG4860 PE=2 SV=1;tr|Q95S48|Q95S48_DROME GM09085p OS=Drosophila melanogaster OX=7227 GN=CG4860 PE=2 SV=1	10	34.5	44.88	415	0	62.897	9059500	5806800	7173500	3178800	10201000	12647000	15320000	0.171207	3	2	3	2	8	6	11	2.5
tr|Q9VVL7|Q9VVL7_DROME	tr|Q9VVL7|Q9VVL7_DROME Dihydrolipoyl dehydrogenase OS=Drosophila melanogaster OX=7227 GN=E3 PE=1 SV=1	10	35.3	53.084	504	0	106.73	14371000	24974000	24239000	21473000	13364000	13538000	10212000	-1.29016	6	11	9	7	7	6	10	0.69697
tr|Q86B44|Q86B44_DROME;tr|Q8IQZ1|Q8IQZ1_DROME;tr|A3FP35|A3FP35_DROME;tr|Q1RL06|Q1RL06_DROME;tr|A3FP36|A3FP36_DROME	tr|Q86B44|Q86B44_DROME Glutathione synthetase OS=Drosophila melanogaster OX=7227 GN=Gss2 PE=1 SV=2;tr|Q8IQZ1|Q8IQZ1_DROME Glutathione synthetase OS=Drosophila melanogaster OX=7227 GN=Gss2 PE=1 SV=2;tr|A3FP35|A3FP35_DROME Glutathione synthetase OS=Drosophil	10	24.9	61.837	562	0	24.746	6485100	5890100	7750600		12097000	12512000	12418000	0.642269	2	2	3	2	8	9	7	2.66667
tr|Q9VRG8|Q9VRG8_DROME	tr|Q9VRG8|Q9VRG8_DROME GH01474p OS=Drosophila melanogaster OX=7227 GN=Dmel\CG1486 PE=1 SV=1	10	17.4	91.521	852	0	120.64	5603500	6391800	5862100	5454700	11911000	12003000	12448000	0.898	1	1	0	1	14	11	13	12.6667
sp|Q7KQM6|GGYF1_DROME	sp|Q7KQM6|GGYF1_DROME GIGYF family protein CG11148 OS=Drosophila melanogaster OX=7227 GN=CG11148 PE=1 SV=2	10	12.5	173.73	1574	0	43.532	3229400	2539600	3988100	2238800	15138000	9128900	10255000	1.19474	0	1	0	1	11	9	10	15
tr|Q7KK29|Q7KK29_DROME;tr|Q9VEN9|Q9VEN9_DROME	tr|Q7KK29|Q7KK29_DROME BcDNA.LD27979 OS=Drosophila melanogaster OX=7227 GN=Patr-1 PE=2 SV=1;tr|Q9VEN9|Q9VEN9_DROME Protein associated with topo II related - 1, isoform A OS=Drosophila melanogaster OX=7227 GN=Patr-1 PE=1 SV=1	10	18.5	102.82	919	0	39.888	3496600		3747200		9598000	11158000	11137000	1.35692	1	1	0	0	5	10	9	12
sp|Q9VNP5|BOYB_DROME	sp|Q9VNP5|BOYB_DROME Putative ATP-dependent RNA helicase BoYb OS=Drosophila melanogaster OX=7227 GN=BoYb PE=2 SV=1	10	13.6	121.4	1059	0	32.076					8538300	8398500	11233000	9.64386	0	0	0	0	7	8	14	#DIV/0!
sp|P49735|MCM2_DROME	sp|P49735|MCM2_DROME DNA replication licensing factor Mcm2 OS=Drosophila melanogaster OX=7227 GN=Mcm2 PE=1 SV=1	10	16.6	100.41	887	0	88.299	6056200		7746200		7264000	9210400	11373000	-0.0927245	1	0	2	0	6	5	9	6.66667
tr|Q6LEH1|Q6LEH1_DROME	tr|Q6LEH1|Q6LEH1_DROME Uncharacterized protein (Fragment) OS=Drosophila melanogaster OX=7227 GN=Tm1 PE=3 SV=1	10	21.1	30.851	270	0	51.707	62275000	47475000	45343000	15791000	4866400	13227000	7846300	-3.67773	5	9	4	2	2	4	6	0.6
tr|M9NE01|M9NE01_DROME;sp|Q27889|PP2B2_DROME	tr|M9NE01|M9NE01_DROME Serine/threonine-protein phosphatase OS=Drosophila melanogaster OX=7227 GN=Pp2B-14D PE=3 SV=1;sp|Q27889|PP2B2_DROME Serine/threonine-protein phosphatase 2B catalytic subunit 2 OS=Drosophila melanogaster OX=7227 GN=Pp2B-14D PE=1 SV=2	10	21.8	63.1	570	0	29.369	3797900	4585900	3009600	2611700	8428800	8404600	8181900	0.835231	1	0	0	0	12	10	10	32
tr|Q9VFQ9|Q9VFQ9_DROME	tr|Q9VFQ9|Q9VFQ9_DROME Dipeptidase B, isoform A OS=Drosophila melanogaster OX=7227 GN=Dip-B PE=1 SV=2	10	26.4	55.533	508	0	60.894	13754000	19315000	13850000	19285000	8427000	8005300	8352400	-1.27069	5	6	7	8	1	2	3	0.230769
tr|A0A0F7J3E9|A0A0F7J3E9_DROME;sp|Q27237|TID_DROME;tr|T2GGE7|T2GGE7_DROME;tr|A0A0B4K7M9|A0A0B4K7M9_DROME;tr|D3DN23|D3DN23_DROME	tr|A0A0F7J3E9|A0A0F7J3E9_DROME MIP06027p1 OS=Drosophila melanogaster OX=7227 GN=l(2)tid-RB PE=2 SV=1;sp|Q27237|TID_DROME Protein tumorous imaginal discs, mitochondrial OS=Drosophila melanogaster OX=7227 GN=l(2)tid PE=1 SV=2;tr|T2GGE7|T2GGE7_DROME MIP11551p	10	28.5	56.136	520	0	145.46	3025200	3317700	3011700	762640	6870500	10714000	6793100	1.03389	3	2	4	1	12	14	10	3.6
tr|Q9VQ78|Q9VQ78_DROME	tr|Q9VQ78|Q9VQ78_DROME LD16031p OS=Drosophila melanogaster OX=7227 GN=TBCD PE=1 SV=1	10	10.8	134.51	1189	0	39.023	7597800	5379000	6087300	5822800	9060000	7938700	7089000	-0.0999996	1	1	1	1	8	8	6	5.5
tr|Q9W4K8|Q9W4K8_DROME;tr|Q8MQN6|Q8MQN6_DROME	tr|Q9W4K8|Q9W4K8_DROME FI22513p1 OS=Drosophila melanogaster OX=7227 GN=Dmel\CG3626 PE=1 SV=3;tr|Q8MQN6|Q8MQN6_DROME RE39339p OS=Drosophila melanogaster OX=7227 GN=CG3626 PE=2 SV=1	10	13.6	106.33	939	0	21.945	3569700				6942300	6845800	10278000	0.939416	2	0	0	0	6	6	9	10.5
sp|Q9Y105|SYQ_DROME	sp|Q9Y105|SYQ_DROME Probable glutamine--tRNA ligase OS=Drosophila melanogaster OX=7227 GN=GlnRS PE=2 SV=1	10	13.5	87.507	778	0	22.881	8644400	8631800	10121000	9816000	8127700	8189200	7464400	-0.439254	2	3	3	3	7	7	7	1.90909
tr|Q9NCC3|Q9NCC3_DROME	tr|Q9NCC3|Q9NCC3_DROME Sorting nexin OS=Drosophila melanogaster OX=7227 GN=SH3PX1 PE=1 SV=1	10	26.2	63.166	565	0	32.13	7807800	7043300	6589000	8227300	7517000	7551200	7892000	-0.130262	2	1	2	2	4	9	11	3.42857
tr|C6TP50|C6TP50_DROME;sp|Q9W401|CISY_DROME;tr|Q8T9J9|Q8T9J9_DROME	tr|C6TP50|C6TP50_DROME Citrate synthase (Fragment) OS=Drosophila melanogaster OX=7227 GN=kdn-RA PE=2 SV=1;sp|Q9W401|CISY_DROME Probable citrate synthase, mitochondrial OS=Drosophila melanogaster OX=7227 GN=kdn PE=2 SV=1;tr|Q8T9J9|Q8T9J9_DROME Citrate synth	10	32.7	55.948	502	0	115.58	18689000	28231000	23478000	28631000	9241500	7905800	4966800	-2.52719	7	14	10	10	5	3	0	0.195122
tr|A0A0B4KH36|A0A0B4KH36_DROME;tr|A0A0B4KFQ0|A0A0B4KFQ0_DROME;tr|A0A0B4KGR9|A0A0B4KGR9_DROME;tr|Q9VH01|Q9VH01_DROME;tr|A0A0B4KG50|A0A0B4KG50_DROME	tr|A0A0B4KH36|A0A0B4KH36_DROME BIR repeat containing ubiquitin-conjugating enzyme, isoform C OS=Drosophila melanogaster OX=7227 GN=Bruce PE=1 SV=1;tr|A0A0B4KFQ0|A0A0B4KFQ0_DROME BIR repeat containing ubiquitin-conjugating enzyme, isoform E OS=Drosophila me	10	3.3	536.53	4852	0	101.39					6750900	6727800	6576500	9.64386	0	0	0	0	6	7	8	#DIV/0!
sp|Q9Y0I1|EAF3_DROME;tr|A0A0B4KHJ7|A0A0B4KHJ7_DROME	sp|Q9Y0I1|EAF3_DROME NuA4 complex subunit EAF3 homolog OS=Drosophila melanogaster OX=7227 GN=MRG15 PE=1 SV=1;tr|A0A0B4KHJ7|A0A0B4KHJ7_DROME MORF-related gene 15, isoform B OS=Drosophila melanogaster OX=7227 GN=MRG15 PE=4 SV=1	10	29	47.193	424	0	323.31	20580000	14620000	14695000	13468000	6792500	6173500	6926200	-1.73708	17	12	10	13	8	8	9	0.480769
tr|A8WHE8|A8WHE8_DROME;tr|Q7KVP4|Q7KVP4_DROME;tr|Q86BS7|Q86BS7_DROME;tr|E1JGQ5|E1JGQ5_DROME;tr|C7LAD6|C7LAD6_DROME;tr|Q9W2H8|Q9W2H8_DROME;tr|C7LAB1|C7LAB1_DROME	tr|A8WHE8|A8WHE8_DROME GH10785p OS=Drosophila melanogaster OX=7227 GN=CG9485 PE=2 SV=1;tr|Q7KVP4|Q7KVP4_DROME Uncharacterized protein, isoform A OS=Drosophila melanogaster OX=7227 GN=BEST:GH22856 PE=1 SV=1;tr|Q86BS7|Q86BS7_DROME Uncharacterized protein, is	10	13.6	137.48	1226	0	34.816	19582000	12827000	12128000	8628200	5457400	5385200	5577700	-1.86246	11	6	4	0	0	1	1	0.0952381
tr|Q9VGE4|Q9VGE4_DROME;tr|Q32KE8|Q32KE8_DROME	tr|Q9VGE4|Q9VGE4_DROME FI04457p OS=Drosophila melanogaster OX=7227 GN=GCC185 PE=1 SV=3;tr|Q32KE8|Q32KE8_DROME RE58741p OS=Drosophila melanogaster OX=7227 GN=CG3532 PE=2 SV=1	10	11.4	130.12	1135	0	178.31	3144500	2083000	2178800	1545000	4997500	5718600	4922900	0.646678	2	1	1	1	7	9	9	5
tr|Q9V3Y5|Q9V3Y5_DROME	tr|Q9V3Y5|Q9V3Y5_DROME BcDNA.LD23634 OS=Drosophila melanogaster OX=7227 GN=BcDNA.LD23634 PE=1 SV=1	10	20.3	112.7	998	0	124.6	6075400	3685900	17455000	3436200	4763800	5454900	4934900	-1.87346	3	2	13	3	8	7	4	0.904762
tr|Q9W0L7|Q9W0L7_DROME;tr|M9PDK3|M9PDK3_DROME	tr|Q9W0L7|Q9W0L7_DROME LD28815p OS=Drosophila melanogaster OX=7227 GN=Usp10 PE=1 SV=2;tr|M9PDK3|M9PDK3_DROME Ubiquitin specific protease 10, isoform B OS=Drosophila melanogaster OX=7227 GN=Usp10 PE=1 SV=1	10	7.9	164.69	1517	0	48.205	3369100	5336800	4616800	3626900	4519600	4921100	5417800	-0.23978	5	3	2	4	10	5	8	1.64286
tr|A0A0B4KH73|A0A0B4KH73_DROME;tr|A0A0B4KHX6|A0A0B4KHX6_DROME;tr|A8JR84|A8JR84_DROME;tr|Q08GL4|Q08GL4_DROME;tr|A0A0B4KGL8|A0A0B4KGL8_DROME;tr|Q86B80|Q86B80_DROME;tr|Q3ZAQ1|Q3ZAQ1_DROME;tr|Q8MQR6|Q8MQR6_DROME	tr|A0A0B4KH73|A0A0B4KH73_DROME Uncharacterized protein, isoform G OS=Drosophila melanogaster OX=7227 GN=Dmel\CG7029 PE=4 SV=1;tr|A0A0B4KHX6|A0A0B4KHX6_DROME Uncharacterized protein, isoform I OS=Drosophila melanogaster OX=7227 GN=Dmel\CG7029 PE=4 SV=1;tr|A	10	11.1	162.15	1471	0	91.677					4554000	4362900	4698200	9.64386	0	0	0	0	8	7	10	#DIV/0!
sp|P15348|TOP2_DROME	sp|P15348|TOP2_DROME DNA topoisomerase 2 OS=Drosophila melanogaster OX=7227 GN=Top2 PE=1 SV=1	10	8.3	164.39	1447	0	28.36	3655300	3850000	9120900	1543500	4154400	3514800	5692500	-1.37573	3	2	10	0	3	3	7	0.866667
tr|Q5BI50|Q5BI50_DROME;tr|Q961E0|Q961E0_DROME	tr|Q5BI50|Q5BI50_DROME Cullin 4, isoform A OS=Drosophila melanogaster OX=7227 GN=Cul4 PE=1 SV=1;tr|Q961E0|Q961E0_DROME GM14815p OS=Drosophila melanogaster OX=7227 GN=Cul4 PE=2 SV=1	10	13	94.407	821	0	43.794	5072700	4394100	3911800	4018100	4441500	4604300	4126300	-0.297905	6	3	2	3	7	7	5	1.35714
tr|Q86PC7|Q86PC7_DROME;tr|Q8IGY5|Q8IGY5_DROME;tr|Q8IMG1|Q8IMG1_DROME;tr|Q8I0J1|Q8I0J1_DROME;tr|Q9U4R4|Q9U4R4_DROME;tr|O16040|O16040_DROME;tr|Q9U4R5|Q9U4R5_DROME;tr|Q7KLU9|Q7KLU9_DROME;tr|Q9U4R3|Q9U4R3_DROME;tr|Q9U4R0|Q9U4R0_DROME;tr|Q9U4Q8|Q9U4Q8_DROME;tr|Q7KLV0|Q7KLV0_DROME;tr|Q9TW87|Q9TW87_DROME;tr|Q9U4Q6|Q9U4Q6_DROME;tr|Q9U4Q7|Q9U4Q7_DROME;tr|Q9U4Q9|Q9U4Q9_DROME;tr|Q9TVG2|Q9TVG2_DROME;tr|Q9U4R…	tr|Q86PC7|Q86PC7_DROME SD23516p OS=Drosophila melanogaster OX=7227 GN=CG1910 PE=2 SV=1;tr|Q8IGY5|Q8IGY5_DROME RE05782p (Fragment) OS=Drosophila melanogaster OX=7227 GN=CG1910 PE=2 SV=1;tr|Q8IMG1|Q8IMG1_DROME Uncharacterized protein, isoform C OS=Drosophila	10	47.6	45.984	439	0	12.66							2034200		0	3	3	2	2	3	3	1
tr|Q540V5|Q540V5_DROME;sp|P42207|SEPT1_DROME	tr|Q540V5|Q540V5_DROME RE30523p OS=Drosophila melanogaster OX=7227 GN=Sep1 PE=2 SV=1;sp|P42207|SEPT1_DROME Septin-1 OS=Drosophila melanogaster OX=7227 GN=Sep1 PE=1 SV=1	9	34.1	41.131	361	0	56.038		30567000	25530000	32003000	79333000	73123000	84060000	1.19212	1	3	1	5	9	14	17	4
sp|Q95083|PSA5_DROME	sp|Q95083|PSA5_DROME Proteasome subunit alpha type-5 OS=Drosophila melanogaster OX=7227 GN=Prosalpha5 PE=2 SV=2	9	49.6	26.883	244	0	54.345	9702300	13036000	13820000	14255000	67888000	73817000	75195000	2.25169	3	5	4	6	14	10	10	1.88889
tr|Q9VAC4|Q9VAC4_DROME	tr|Q9VAC4|Q9VAC4_DROME GEO09167p1 OS=Drosophila melanogaster OX=7227 GN=Nph PE=1 SV=1	9	60.3	17.369	156	0	108.5	46266000	62173000	55214000	47615000	63392000	69675000	45988000	-0.435031	6	9	8	5	7	10	9	0.928571
sp|Q9VGS2|TCTP_DROME;tr|A0A126GUT1|A0A126GUT1_DROME;tr|S5PU30|S5PU30_DROME	sp|Q9VGS2|TCTP_DROME Translationally-controlled tumor protein homolog OS=Drosophila melanogaster OX=7227 GN=Tctp PE=1 SV=1;tr|A0A126GUT1|A0A126GUT1_DROME Translationally controlled tumor protein, isoform B OS=Drosophila melanogaster OX=7227 GN=Tctp PE=3 SV	9	57.6	19.637	172	0	109.5	40232000	66826000	72411000	69280000	41437000	43498000	90284000	-0.805289	6	7	10	5	14	14	14	1.5
tr|X2JE34|X2JE34_DROME;tr|Q8IR13|Q8IR13_DROME;tr|Q9VXF8|Q9VXF8_DROME;tr|E8NH88|E8NH88_DROME;tr|Q7KUX7|Q7KUX7_DROME;tr|Q29R50|Q29R50_DROME;tr|X2JC79|X2JC79_DROME	tr|X2JE34|X2JE34_DROME Eukaryotic translation initiation factor 4H1, isoform E OS=Drosophila melanogaster OX=7227 GN=eIF4H1 PE=1 SV=1;tr|Q8IR13|Q8IR13_DROME Eukaryotic translation initiation factor 4H1, isoform B OS=Drosophila melanogaster OX=7227 GN=eIF4H	9	50.5	34.23	317	0	28.927	18150000	18688000	20243000	17970000	37589000	48634000	55549000	0.892887	2	4	4	3	12	13	18	3.30769
sp|Q9VN93|CPR1_DROME;tr|H5V8F3|H5V8F3_DROME	sp|Q9VN93|CPR1_DROME Putative cysteine proteinase CG12163 OS=Drosophila melanogaster OX=7227 GN=CG12163 PE=2 SV=2;tr|H5V8F3|H5V8F3_DROME FI18603p1 OS=Drosophila melanogaster OX=7227 GN=CG12163-RB PE=2 SV=1	9	22	68.96	614	0	32.254	17703000	12435000	10896000	15409000	39086000	41438000	44346000	1.14266	4	5	2	2	11	11	14	2.76923
tr|Q94533|Q94533_DROME;tr|P91656|P91656_DROME;tr|H1ZYE3|H1ZYE3_DROME	tr|Q94533|Q94533_DROME Ribosomal protein S6 kinase OS=Drosophila melanogaster OX=7227 GN=S6k PE=1 SV=2;tr|P91656|P91656_DROME Ribosomal protein S6 kinase OS=Drosophila melanogaster OX=7227 GN=S6k PE=1 SV=1;tr|H1ZYE3|H1ZYE3_DROME RPS6-p70-protein kinase (Fr	9	30.6	55.427	490	0	32.037	17511000	16104000	15748000	14696000	33590000	41999000	44124000	0.93977	2	2	2	2	10	13	10	4.125
tr|M9PBN7|M9PBN7_DROME;sp|P48603|CAPZB_DROME	tr|M9PBN7|M9PBN7_DROME F-actin-capping protein subunit beta OS=Drosophila melanogaster OX=7227 GN=cpb PE=3 SV=1;sp|P48603|CAPZB_DROME F-actin-capping protein subunit beta OS=Drosophila melanogaster OX=7227 GN=cpb PE=2 SV=1	9	42.4	31.363	276	0	117.32	30235000	22087000	26639000	29513000	36113000	41649000	40119000	0.256299	3	3	5	6	10	14	12	2.11765
tr|Q9V3U6|Q9V3U6_DROME	tr|Q9V3U6|Q9V3U6_DROME 26-29kD-proteinase OS=Drosophila melanogaster OX=7227 GN=26-29-p PE=1 SV=1	9	24.8	62.129	549	0	74.804	12297000	9083400	8803600	11510000	28002000	34602000	45155000	1.18722	1	1	0	0	7	7	9	11.5
tr|A0A0B4LFL3|A0A0B4LFL3_DROME;sp|O96827|EF1B_DROME	tr|A0A0B4LFL3|A0A0B4LFL3_DROME Eukaryotic translation elongation factor 1 beta, isoform C OS=Drosophila melanogaster OX=7227 GN=eEF1beta PE=3 SV=1;sp|O96827|EF1B_DROME Probable elongation factor 1-beta OS=Drosophila melanogaster OX=7227 GN=eEF1beta PE=1 SV	9	58.1	24.247	222	0	117.67	61522000	96626000	83085000	93258000	42128000	36231000	28432000	-1.7649	8	13	9	12	5	11	5	0.5
sp|P21914|SDHB_DROME	sp|P21914|SDHB_DROME Succinate dehydrogenase [ubiquinone] iron-sulfur subunit, mitochondrial OS=Drosophila melanogaster OX=7227 GN=SdhB PE=2 SV=2	9	35.7	33.741	297	0	26.738	63662000	40627000	39713000	41792000	26327000	29795000	30899000	-1.27389	13	10	9	10	7	9	7	0.547619
tr|O61444|O61444_DROME;tr|Q7KPK6|Q7KPK6_DROME;tr|Q7KPX5|Q7KPX5_DROME	tr|O61444|O61444_DROME MAP kinase kinase 4, isoform A OS=Drosophila melanogaster OX=7227 GN=Mkk4 PE=1 SV=1;tr|Q7KPK6|Q7KPK6_DROME JNK kinase 2 OS=Drosophila melanogaster OX=7227 GN=Mkk4 PE=2 SV=1;tr|Q7KPX5|Q7KPX5_DROME MAP kinase kinase 4 OS=Drosophila mel	9	33.5	47.533	424	0	33.571	25250000	18954000	17927000	19736000	27783000	24967000	26350000	-0.0162609	7	5	7	7	11	11	10	1.23077
tr|M9PFW8|M9PFW8_DROME;tr|Q9VV82|Q9VV82_DROME;tr|Q8SWQ9|Q8SWQ9_DROME;tr|Q9I7R5|Q9I7R5_DROME;tr|M9PFR8|M9PFR8_DROME;tr|B5RIL6|B5RIL6_DROME;tr|Q8T094|Q8T094_DROME;tr|M9WT69|M9WT69_DROME	tr|M9PFW8|M9PFW8_DROME Apollo, isoform B OS=Drosophila melanogaster OX=7227 GN=Apl PE=4 SV=1;tr|Q9VV82|Q9VV82_DROME Artemis, isoform A OS=Drosophila melanogaster OX=7227 GN=Arts PE=4 SV=2;tr|Q8SWQ9|Q8SWQ9_DROME RE37107p OS=Drosophila melanogaster OX=7227 G	9	12	118.86	1059	0	60.533	1761100	1465200	2728000	2925200	25784000	23066000	25060000	2.97916	1	1	1	1	10	9	11	7.5
tr|Q86DS7|Q86DS7_DROME;tr|Q53ZT0|Q53ZT0_DROME;sp|Q24133|DNAJ1_DROME	tr|Q86DS7|Q86DS7_DROME DNAJ-1 OS=Drosophila melanogaster OX=7227 GN=DnaJ-1 PE=4 SV=1;tr|Q53ZT0|Q53ZT0_DROME DNAJ-1 OS=Drosophila melanogaster OX=7227 GN=DnaJ-1 PE=1 SV=1;sp|Q24133|DNAJ1_DROME DnaJ protein homolog 1 OS=Drosophila melanogaster OX=7227 GN=Dna	9	33.8	37.058	334	0	18.812			5814100		26994000	23909000	20106000	1.79	0	0	0	0	9	5	6	#DIV/0!
sp|Q9VAH9|INT11_DROME	sp|Q9VAH9|INT11_DROME Integrator complex subunit 11 OS=Drosophila melanogaster OX=7227 GN=IntS11 PE=1 SV=1	9	16.1	67.591	597	0	26.768	5949200	3116900	3081400	3324600	24793000	20856000	23915000	1.80969	3	1	0	3	8	8	9	3.57143
sp|Q9VW26|OAT_DROME	sp|Q9VW26|OAT_DROME Ornithine aminotransferase, mitochondrial OS=Drosophila melanogaster OX=7227 GN=Oat PE=2 SV=1	9	28.1	47.311	431	0	122.23	25051000	23297000	25656000	22905000	24287000	24015000	19905000	-0.366165	7	7	7	2	6	7	8	0.913043
sp|Q01637|UMPS_DROME	sp|Q01637|UMPS_DROME Uridine 5-monophosphate synthase OS=Drosophila melanogaster OX=7227 GN=r-l PE=2 SV=2	9	31	53.419	493	0	85.781	10349000	11749000	13750000	10963000	19251000	18932000	18272000	0.410203	3	3	2	4	8	12	11	2.58333
tr|Q4QQC4|Q4QQC4_DROME;tr|Q0KIB3|Q0KIB3_DROME	tr|Q4QQC4|Q4QQC4_DROME Histone acetyltransferase type B catalytic subunit OS=Drosophila melanogaster OX=7227 PE=2 SV=1;tr|Q0KIB3|Q0KIB3_DROME Histone acetyltransferase type B catalytic subunit OS=Drosophila melanogaster OX=7227 GN=Hat1 PE=1 SV=1	9	31.6	47.976	405	0	55.441	9942400	7646200	8439200	5769500	17979000	18363000	19745000	0.854647	1	3	1	2	7	8	8	3.28571
tr|A0A0B4LEY6|A0A0B4LEY6_DROME;sp|Q94518|NACA_DROME	tr|A0A0B4LEY6|A0A0B4LEY6_DROME Nascent polypeptide associated complex protein alpha subunit, isoform D OS=Drosophila melanogaster OX=7227 GN=Nacalpha PE=4 SV=1;sp|Q94518|NACA_DROME Nascent polypeptide-associated complex subunit alpha OS=Drosophila melanoga	9	56.7	23.021	217	0	86.726	21226000	42526000	32671000	45436000	19709000	19085000	16952000	-1.42238	3	7	4	5	7	6	5	0.947368
tr|H0RNI1|H0RNI1_DROME;sp|Q9V9A7|MCCB_DROME	tr|H0RNI1|H0RNI1_DROME FI18111p1 OS=Drosophila melanogaster OX=7227 GN=CG3267-RA PE=2 SV=1;sp|Q9V9A7|MCCB_DROME Probable methylcrotonoyl-CoA carboxylase beta chain, mitochondrial OS=Drosophila melanogaster OX=7227 GN=Mccc2 PE=2 SV=1	9	25.3	62.648	578	0	56.24	3984500		4784900		18383000	16088000	20631000	1.74942	0	0	0	0	8	6	8	#DIV/0!
sp|O01666|ATPG_DROME	sp|O01666|ATPG_DROME ATP synthase subunit gamma, mitochondrial OS=Drosophila melanogaster OX=7227 GN=ATPsyngamma PE=2 SV=2	9	37	32.871	297	0	97.973	6812900	7787400	9600400	8159900	17223000	17771000	19078000	0.84317	5	4	3	3	7	9	6	1.46667
tr|A0A0B4KFW0|A0A0B4KFW0_DROME;sp|Q8T0S6|HIPPO_DROME	tr|A0A0B4KFW0|A0A0B4KFW0_DROME Hippo, isoform B OS=Drosophila melanogaster OX=7227 GN=hpo PE=4 SV=1;sp|Q8T0S6|HIPPO_DROME Serine/threonine-protein kinase hippo OS=Drosophila melanogaster OX=7227 GN=hpo PE=1 SV=1	9	16.7	75.109	669	0	20.791					17893000	18112000	17453000	9.64386	0	0	0	1	8	9	7	24
tr|A1Z7J6|A1Z7J6_DROME;tr|Q5U0U9|Q5U0U9_DROME;tr|A1Z7J7|A1Z7J7_DROME;tr|A0A0B4LEY1|A0A0B4LEY1_DROME;tr|A0A0B4LEZ1|A0A0B4LEZ1_DROME;tr|Q961K5|Q961K5_DROME	tr|A1Z7J6|A1Z7J6_DROME Secretory 31, isoform B OS=Drosophila melanogaster OX=7227 GN=Sec31 PE=1 SV=1;tr|Q5U0U9|Q5U0U9_DROME AT25839p OS=Drosophila melanogaster OX=7227 GN=Sec31 PE=2 SV=1;tr|A1Z7J7|A1Z7J7_DROME Secretory 31, isoform A OS=Drosophila melanoga	9	13.9	136.14	1241	0	39.372	19911000	21347000	25207000	22290000	15902000	17331000	18054000	-0.664616	4	4	6	5	8	9	7	1.26316
tr|O62530|O62530_DROME	tr|O62530|O62530_DROME Adaptor protein complex 2, mu subunit, isoform A OS=Drosophila melanogaster OX=7227 GN=AP-2mu PE=1 SV=1	9	20.6	49.855	437	0	16.463	6061600	5124200	7519900	4088800	15216000	16919000	17009000	1.0168	3	2	3	0	7	8	6	2.625
tr|Q9U9Q1|Q9U9Q1_DROME;tr|Q7KLW6|Q7KLW6_DROME	tr|Q9U9Q1|Q9U9Q1_DROME Replication factor C 38kD subunit, isoform A OS=Drosophila melanogaster OX=7227 GN=RfC38 PE=1 SV=1;tr|Q7KLW6|Q7KLW6_DROME LD06837p (Fragment) OS=Drosophila melanogaster OX=7227 GN=RfC38 PE=2 SV=1	9	36.2	40.815	356	0	37.071	2187900	2516600	2808000	1662800	16582000	13537000	16815000	2.26929	0	0	0	0	11	10	12	#DIV/0!
tr|M9PIS3|M9PIS3_DROME;tr|A0A0F6T1J9|A0A0F6T1J9_DROME;sp|P41572|6PGD_DROME;tr|K7ZI00|K7ZI00_DROME	tr|M9PIS3|M9PIS3_DROME 6-phosphogluconate dehydrogenase, decarboxylating OS=Drosophila melanogaster OX=7227 GN=Pgd PE=3 SV=1;tr|A0A0F6T1J9|A0A0F6T1J9_DROME 6-phosphogluconate dehydrogenase, decarboxylating OS=Drosophila melanogaster OX=7227 GN=Pgd PE=3 SV=	9	28.5	52.49	481	0	90.227	13089000	16647000	14541000	20528000	16271000	16767000	13610000	-0.592926	2	3	4	2	9	9	8	2.36364
tr|Q9W1N4|Q9W1N4_DROME	tr|Q9W1N4|Q9W1N4_DROME HL01517p OS=Drosophila melanogaster OX=7227 GN=wmd PE=1 SV=1	9	36	36.073	328	0	32.282	8115500	7488000	5841300	5747700	12358000	16058000	16424000	0.606693	7	2	2	1	12	15	12	3.25
sp|Q9VRQ7|DPOE2_DROME	sp|Q9VRQ7|DPOE2_DROME DNA polymerase epsilon subunit 2 OS=Drosophila melanogaster OX=7227 GN=DNApol-epsilon58 PE=1 SV=1	9	23	58.758	525	0	102.67	17470000	13510000	12899000	13210000	16813000	13104000	14177000	-0.414872	6	3	1	4	9	6	9	1.71429
tr|Q9NHX7|Q9NHX7_DROME;tr|Q7K148|Q7K148_DROME	tr|Q9NHX7|Q9NHX7_DROME Proteasome subunit beta OS=Drosophila melanogaster OX=7227 GN=Prosbeta5 PE=3 SV=1;tr|Q7K148|Q7K148_DROME Proteasome subunit beta OS=Drosophila melanogaster OX=7227 GN=Prosbeta5 PE=1 SV=1	9	46.1	31.162	282	0	29.116					13030000	13774000	16954000	9.64386	0	0	0	1	9	8	11	28
tr|Q9V3D9|Q9V3D9_DROME;tr|Q8T3P8|Q8T3P8_DROME	tr|Q9V3D9|Q9V3D9_DROME Signal recognition particle 54 kDa protein OS=Drosophila melanogaster OX=7227 GN=Srp54k PE=1 SV=1;tr|Q8T3P8|Q8T3P8_DROME Signal recognition particle 54 kDa protein OS=Drosophila melanogaster OX=7227 GN=Srp54k PE=2 SV=1	9	24.2	55.865	508	0	29.013	5175400	5664600	4145500	5532600	17515000	11519000	14135000	1.02397	0	0	2	1	7	5	8	6.66667
tr|Q9VIE7|Q9VIE7_DROME;tr|Q8WSN4|Q8WSN4_DROME	tr|Q9VIE7|Q9VIE7_DROME Burgundy, isoform B OS=Drosophila melanogaster OX=7227 GN=bur PE=1 SV=3;tr|Q8WSN4|Q8WSN4_DROME GMP synthetase OS=Drosophila melanogaster OX=7227 GN=bur PE=2 SV=1	9	24.2	76.789	683	0	20.402	4642100	6558500			12715000	10793000	15770000	0.718658	1	1	1	1	4	4	7	3.75
sp|Q9V8W3|RABEP_DROME	sp|Q9V8W3|RABEP_DROME Rab proteins geranylgeranyltransferase component A OS=Drosophila melanogaster OX=7227 GN=Rep PE=1 SV=1	9	26.6	56.826	511	0	68.537	4250500	8397300	9669700		13310000	12054000	13878000	0.317969	1	1	0	0	10	7	7	12
sp|Q9VTU4|EIF3L_DROME	sp|Q9VTU4|EIF3L_DROME Eukaryotic translation initiation factor 3 subunit L OS=Drosophila melanogaster OX=7227 GN=eIF3l PE=2 SV=1	9	16.3	63.223	539	0	53.755	14564000	9539700	11226000	9077300	10669000	14113000	13447000	-0.448982	3	3	1	4	8	7	9	2.18182
tr|A0A0B4LGA7|A0A0B4LGA7_DROME;sp|P27091|60A_DROME	tr|A0A0B4LGA7|A0A0B4LGA7_DROME Glass bottom boat, isoform B OS=Drosophila melanogaster OX=7227 GN=gbb PE=3 SV=1;sp|P27091|60A_DROME Protein 60A OS=Drosophila melanogaster OX=7227 GN=gbb PE=1 SV=1	9	22.9	51.687	455	0	142.75			2344800		10188000	11262000	12903000	2.11933	1	0	1	0	8	8	10	13
tr|Q9VPU7|Q9VPU7_DROME;tr|Q9U3Z9|Q9U3Z9_DROME;tr|Q8IPW1|Q8IPW1_DROME;tr|D3DMF7|D3DMF7_DROME;tr|Q8T8Q9|Q8T8Q9_DROME	tr|Q9VPU7|Q9VPU7_DROME Arouser, isoform C OS=Drosophila melanogaster OX=7227 GN=aru PE=1 SV=1;tr|Q9U3Z9|Q9U3Z9_DROME Arouser OS=Drosophila melanogaster OX=7227 GN=aru PE=2 SV=1;tr|Q8IPW1|Q8IPW1_DROME Arouser, isoform A OS=Drosophila melanogaster OX=7227 GN	9	20.7	85.135	778	0	84.9	3005500	2520200	1599800		8986200	13579000	11045000	1.58011	2	0	1	0	8	12	10	10
sp|P13469|MODU_DROME;tr|A0A0B4K7G4|A0A0B4K7G4_DROME	sp|P13469|MODU_DROME DNA-binding protein modulo OS=Drosophila melanogaster OX=7227 GN=mod PE=1 SV=2;tr|A0A0B4K7G4|A0A0B4K7G4_DROME Modulo, isoform C OS=Drosophila melanogaster OX=7227 GN=mod PE=1 SV=1	9	22.1	60.309	542	0	44.185	10070000	19806000	16569000	18642000	12947000	10575000	8406100	-1.23643	3	3	8	2	5	6	1	0.75
sp|Q9XZ06|NU931_DROME	sp|Q9XZ06|NU931_DROME Nuclear pore complex protein Nup93-1 OS=Drosophila melanogaster OX=7227 GN=Nup93-1 PE=1 SV=1	9	13.7	93.851	823	0	105.8	6952100	5770600	4928100		10377000	9504800	11393000	0.451207	1	1	0	0	10	12	10	16
tr|Q9VB10|Q9VB10_DROME	tr|Q9VB10|Q9VB10_DROME GH01709p OS=Drosophila melanogaster OX=7227 GN=Dmel\CG5590 PE=1 SV=1	9	30.6	44.354	412	0	30.23	9938800	8382200	8812800	9887100	9158600	11192000	9732800	-0.117945	4	3	3	1	5	9	8	2
tr|Q961C3|Q961C3_DROME;tr|Q9VH75|Q9VH75_DROME;tr|Q6NN19|Q6NN19_DROME;tr|E1JIH4|E1JIH4_DROME	tr|Q961C3|Q961C3_DROME LD23630p OS=Drosophila melanogaster OX=7227 GN=Dmel\CG8478 PE=1 SV=1;tr|Q9VH75|Q9VH75_DROME Uncharacterized protein, isoform C OS=Drosophila melanogaster OX=7227 GN=Dmel\CG8478 PE=1 SV=4;tr|Q6NN19|Q6NN19_DROME RE04973p OS=Drosophila	9	21.7	62.427	571	0	109.53		6448400			9899200	8717600	11224000	0.43499	0	0	0	0	5	6	10	#DIV/0!
tr|Q9VKC8|Q9VKC8_DROME;tr|Q8MT29|Q8MT29_DROME	tr|Q9VKC8|Q9VKC8_DROME FI03495p OS=Drosophila melanogaster OX=7227 GN=Tom70 PE=1 SV=2;tr|Q8MT29|Q8MT29_DROME RE66761p OS=Drosophila melanogaster OX=7227 GN=Tom70 PE=2 SV=1	9	20.4	66.363	589	0	29.454	4806400	3154400	4708700		10134000	7970000	9810600	0.729623	2	1	1	0	11	9	9	7.25
tr|M9PHN8|M9PHN8_DROME;tr|X2JF40|X2JF40_DROME;sp|Q27580|SAHH_DROME	tr|M9PHN8|M9PHN8_DROME Adenosylhomocysteinase, isoform B OS=Drosophila melanogaster OX=7227 GN=Ahcy PE=3 SV=1;tr|X2JF40|X2JF40_DROME Adenosylhomocysteinase, isoform C OS=Drosophila melanogaster OX=7227 GN=Ahcy PE=3 SV=1;sp|Q27580|SAHH_DROME Adenosylhomocys	9	37.5	35.592	323	0	36.742	12489000	16166000	18245000	15873000	9254900	8712900	8317200	-1.13333	4	7	4	4	4	7	6	0.894737
tr|Q9VP77|Q9VP77_DROME	tr|Q9VP77|Q9VP77_DROME LD23875p OS=Drosophila melanogaster OX=7227 GN=Dmel\CG10565 PE=1 SV=1	9	16.3	73.619	646	0	53.147	7242100	5790700	9436400	5525200	7383300	9518600	9341200	-0.353971	1	2	7	2	7	8	8	1.91667
tr|C0MJ66|C0MJ66_DROME;sp|P23572|CDK1_DROME	tr|C0MJ66|C0MJ66_DROME CG5363-PA OS=Drosophila melanogaster OX=7227 GN=CG5363 PE=3 SV=1;sp|P23572|CDK1_DROME Cyclin-dependent kinase 1 OS=Drosophila melanogaster OX=7227 GN=Cdk1 PE=1 SV=1	9	38.7	34.439	297	0	26.266	11126000	7504100	8438400	7700400	8132000	9816200	8021400	-0.472009	8	7	6	6	3	2	2	0.259259
tr|M9PG62|M9PG62_DROME;sp|P25161|PSMD3_DROME;tr|B1Q010|B1Q010_DROME	tr|M9PG62|M9PG62_DROME Regulatory particle non-ATPase 3, isoform B OS=Drosophila melanogaster OX=7227 GN=Rpn3 PE=1 SV=1;sp|P25161|PSMD3_DROME Probable 26S proteasome non-ATPase regulatory subunit 3 OS=Drosophila melanogaster OX=7227 GN=Rpn3 PE=2 SV=1;tr|B1	9	24.5	56.003	494	0	34.442	7774100	6659800	8145700		8801400	9682500	7143700	-0.189367	0	1	1	3	7	12	7	5.2
sp|Q9VAN0|SERC_DROME	sp|Q9VAN0|SERC_DROME Probable phosphoserine aminotransferase OS=Drosophila melanogaster OX=7227 GN=CG11899 PE=2 SV=1	9	34.9	39.54	364	0	92.518	12429000	10485000	9376900	9338600	7718100	8479700	9358600	-0.687393	5	3	2	4	7	7	6	1.42857
sp|P40797|PNUT_DROME	sp|P40797|PNUT_DROME Protein peanut OS=Drosophila melanogaster OX=7227 GN=pnut PE=1 SV=2	9	27.3	60.143	539	0	24.085	9568700	12916000	11776000	15874000	9340800	8638000	6829300	-1.21686	2	7	5	3	2	4	4	0.588235
tr|M9PDR2|M9PDR2_DROME;tr|B3DN76|B3DN76_DROME;tr|Q9W0Q1|Q9W0Q1_DROME;tr|A0A0D4RSJ1|A0A0D4RSJ1_DROME;tr|Q95TG3|Q95TG3_DROME	tr|M9PDR2|M9PDR2_DROME Homeodomain interacting protein kinase, isoform C OS=Drosophila melanogaster OX=7227 GN=Hipk PE=4 SV=1;tr|B3DN76|B3DN76_DROME SD05876p OS=Drosophila melanogaster OX=7227 GN=CG17090-RA PE=2 SV=1;tr|Q9W0Q1|Q9W0Q1_DROME Homeodomain inte	9	12.8	136.85	1256	0	27.113		1192300			4773000	8822200	9836000	2.00115	0	1	0	0	10	11	14	35
tr|Q9V426|Q9V426_DROME	tr|Q9V426|Q9V426_DROME LD07162p OS=Drosophila melanogaster OX=7227 GN=vig PE=1 SV=1	9	24.3	52.708	490	0	49.203	5815000	11379000	9902100	10931000	8173800	6801300	6798200	-0.743149	4	7	9	6	7	5	6	0.692308
tr|Q8T8V5|Q8T8V5_DROME;tr|M9ZVK8|M9ZVK8_DROME;sp|P40796|LA_DROME	tr|Q8T8V5|Q8T8V5_DROME AT22034p OS=Drosophila melanogaster OX=7227 GN=La PE=2 SV=1;tr|M9ZVK8|M9ZVK8_DROME FI21003p1 OS=Drosophila melanogaster OX=7227 GN=La-RB PE=2 SV=1;sp|P40796|LA_DROME La protein homolog OS=Drosophila melanogaster OX=7227 GN=La PE=1 SV	9	26.2	44.869	390	0	73.77	4823100	15456000	12810000	12544000	8233700	6494100	6216000	-1.31411	6	9	4	8	12	12	9	1.22222
tr|A1ZBJ2|A1ZBJ2_DROME;tr|C9QPI7|C9QPI7_DROME	tr|A1ZBJ2|A1ZBJ2_DROME Uncharacterized protein, isoform B OS=Drosophila melanogaster OX=7227 GN=cg7461 PE=1 SV=2;tr|C9QPI7|C9QPI7_DROME RH10980p (Fragment) OS=Drosophila melanogaster OX=7227 GN=CG7461-RB PE=2 SV=1	9	22.8	68.367	627	0	27.529	7703200	14798000	13993000	14980000	5507500	9163700	5889600	-1.44357	2	9	4	6	2	2	2	0.285714
tr|Q86P01|Q86P01_DROME;sp|Q9VRH6|GUF1_DROME;tr|X4YDX6|X4YDX6_DROME	tr|Q86P01|Q86P01_DROME LP12382p (Fragment) OS=Drosophila melanogaster OX=7227 GN=waw PE=2 SV=1;sp|Q9VRH6|GUF1_DROME Translation factor waclaw, mitochondrial OS=Drosophila melanogaster OX=7227 GN=waw PE=3 SV=2;tr|X4YDX6|X4YDX6_DROME AT19052p1 (Fragment) OS=	9	20.1	75.525	676	0	37.311					6010300	6595800	6715100	9.64386	0	0	0	0	5	8	7	#DIV/0!
tr|Q9VAH7|Q9VAH7_DROME	tr|Q9VAH7|Q9VAH7_DROME RE62393p OS=Drosophila melanogaster OX=7227 GN=yata PE=1 SV=1	9	15.9	97.159	873	0	38.317	7063000	6062000			5256400	6088900	7294800	-0.426206	0	0	2	0	4	5	7	8
tr|Q9VYV4|Q9VYV4_DROME	tr|Q9VYV4|Q9VYV4_DROME Amun, isoform A OS=Drosophila melanogaster OX=7227 GN=Amun PE=1 SV=1	9	32.2	58.422	550	0	98.38	14248000	16392000	19374000	14545000	4978700	6671600	6940900	-1.96028	7	10	9	11	5	5	5	0.405405
tr|M9NDW1|M9NDW1_DROME;tr|M9PGJ0|M9PGJ0_DROME;tr|M9PDH5|M9PDH5_DROME;tr|M9PBG6|M9PBG6_DROME;sp|Q9W0S9|DIP2_DROME	tr|M9NDW1|M9NDW1_DROME DISCO interacting protein 2, isoform B OS=Drosophila melanogaster OX=7227 GN=DIP2 PE=4 SV=1;tr|M9PGJ0|M9PGJ0_DROME DISCO interacting protein 2, isoform C OS=Drosophila melanogaster OX=7227 GN=DIP2 PE=4 SV=1;tr|M9PDH5|M9PDH5_DROME DIS	9	6.2	192.47	1755	0	28.71	6907200	4426100	5036900	4538400	5722900	5811500	6097400	-0.271355	3	2	4	1	7	7	4	1.8
sp|Q8SY33|GAWKY_DROME	sp|Q8SY33|GAWKY_DROME Protein Gawky OS=Drosophila melanogaster OX=7227 GN=gw PE=1 SV=1	9	11.1	142.97	1384	0	26.495	6132100	5585300	6144300	3460100	5061600	5450900	7092600	-0.279655	4	0	2	1	10	6	9	3.57143
tr|Q9W425|Q9W425_DROME;tr|Q24593|Q24593_DROME	tr|Q9W425|Q9W425_DROME Rabconnectin-3A OS=Drosophila melanogaster OX=7227 GN=Rbcn-3A PE=1 SV=3;tr|Q24593|Q24593_DROME Uncharacterized protein DmX OS=Drosophila melanogaster OX=7227 GN=Rbcn-3A PE=4 SV=1	9	4.6	377.32	3426	0	120.17		1863800	2259300		4906900	6049500	6372600	1.11894	2	1	3	0	8	12	8	4.66667
tr|Q95U75|Q95U75_DROME;tr|E1JGN0|E1JGN0_DROME;tr|Q9V8V8|Q9V8V8_DROME;tr|A1ZBL5|A1ZBL5_DROME;tr|Q7YU80|Q7YU80_DROME;tr|Q963E5|Q963E5_DROME;tr|A1ZBL9|A1ZBL9_DROME;tr|E1JGM9|E1JGM9_DROME;tr|Q963E6|Q963E6_DROME;tr|Q6NPA6|Q6NPA6_DROME;tr|A1ZBL7|A1ZBL7_DROME	tr|Q95U75|Q95U75_DROME Non-specific serine/threonine protein kinase OS=Drosophila melanogaster OX=7227 GN=par-1 PE=2 SV=1;tr|E1JGN0|E1JGN0_DROME Non-specific serine/threonine protein kinase OS=Drosophila melanogaster OX=7227 GN=par-1 PE=1 SV=1;tr|Q9V8V8|Q9	9	12.4	117.66	1075	0	24.567	2235300	1967800	2926300	2690000	5078000	3948000	7674400	0.432044	4	2	0	2	8	4	10	2.75
tr|A4V449|A4V449_DROME;sp|Q94511|NDUS1_DROME;tr|Q6NP42|Q6NP42_DROME;tr|Q8MM97|Q8MM97_DROME	tr|A4V449|A4V449_DROME NADH dehydrogenase (Ubiquinone) 75 kDa subunit, isoform B OS=Drosophila melanogaster OX=7227 GN=ND-75 PE=1 SV=1;sp|Q94511|NDUS1_DROME NADH-ubiquinone oxidoreductase 75 kDa subunit, mitochondrial OS=Drosophila melanogaster OX=7227 GN=	9	22.2	78.629	731	0	49.449	5056800	5003900	5918700		5160900	5760800	5079700	-0.220537	1	4	1	0	7	9	5	3.5
sp|Q9XYU1|MCM3_DROME;tr|X2JAI4|X2JAI4_DROME	sp|Q9XYU1|MCM3_DROME DNA replication licensing factor Mcm3 OS=Drosophila melanogaster OX=7227 GN=Mcm3 PE=1 SV=1;tr|X2JAI4|X2JAI4_DROME DNA helicase OS=Drosophila melanogaster OX=7227 GN=Mcm3 PE=1 SV=1	9	12.2	90.917	819	0	33.204	11790000	8963600	11466000	6720300	4897000	5229300	5123000	-1.26759	7	7	4	7	6	4	7	0.68
tr|A1Z9I5|A1Z9I5_DROME;tr|Q8MRH0|Q8MRH0_DROME;tr|Q9N9Z9|Q9N9Z9_DROME	tr|A1Z9I5|A1Z9I5_DROME FI24033p1 OS=Drosophila melanogaster OX=7227 GN=tum PE=1 SV=1;tr|Q8MRH0|Q8MRH0_DROME RE37229p OS=Drosophila melanogaster OX=7227 GN=tum PE=2 SV=1;tr|Q9N9Z9|Q9N9Z9_DROME AcGAP protein OS=Drosophila melanogaster OX=7227 GN=tum PE=2 SV=	9	21	69.762	625	0	26.345	5219900	3687100	5317500	3637800	4447700	4818200	5720100	-0.257689	3	1	0	0	5	5	4	3.5
tr|Q9VFT4|Q9VFT4_DROME;tr|Q9NH72|Q9NH72_DROME	tr|Q9VFT4|Q9VFT4_DROME AT27578p OS=Drosophila melanogaster OX=7227 GN=rin PE=1 SV=1;tr|Q9NH72|Q9NH72_DROME Rasputin OS=Drosophila melanogaster OX=7227 GN=rin PE=2 SV=1	9	18.3	74.942	690	0	142.48	5860300	8468200	8125900	7462800	4948900	5599700	4011600	-1.07788	9	10	12	9	7	9	8	0.6
tr|M9PBM2|M9PBM2_DROME;sp|Q8MSX1|ENC_DROME;tr|M9PE05|M9PE05_DROME;tr|A8JNJ9|A8JNJ9_DROME;tr|M9PH77|M9PH77_DROME	tr|M9PBM2|M9PBM2_DROME Encore, isoform G OS=Drosophila melanogaster OX=7227 GN=enc PE=1 SV=1;sp|Q8MSX1|ENC_DROME Protein encore OS=Drosophila melanogaster OX=7227 GN=enc PE=1 SV=2;tr|M9PE05|M9PE05_DROME Encore, isoform H OS=Drosophila melanogaster OX=7227	9	8.5	187.84	1798	0	26.336	2302400	3405600	1989700	3679200	4674200	4722200	5130000	0.345327	4	1	0	1	7	10	11	4.66667
tr|O96046|O96046_DROME;tr|Q9VDF4|Q9VDF4_DROME	tr|O96046|O96046_DROME Cortactin OS=Drosophila melanogaster OX=7227 GN=Cortactin PE=2 SV=1;tr|Q9VDF4|Q9VDF4_DROME Cortactin, isoform A OS=Drosophila melanogaster OX=7227 GN=Cortactin PE=1 SV=1	9	23.6	61.074	559	0	27.587	10760000	17664000	21909000	15120000	4009100	5411700	4070600	-2.45017	5	6	7	6	0	1	0	0.0416667
tr|A0A0U3DWR7|A0A0U3DWR7_DROME;tr|A0A0B4KFU3|A0A0B4KFU3_DROME;tr|A0A0B4KG58|A0A0B4KG58_DROME;tr|B7YZJ2|B7YZJ2_DROME;sp|A1ZAU8|PTRO_DROME;tr|B7YZJ1|B7YZJ1_DROME;tr|E1JH90|E1JH90_DROME;tr|A0A0B4KET5|A0A0B4KET5_DROME;tr|A0A0B4KFA4|A0A0B4KFA4_DROME;tr|E1JH91|E1JH91_DROME;tr|H6WS59|H6WS59_DROME;tr|A0A0B4KEY4|A0A0B4KEY4_DROME;tr|Q8T0T0|Q8T0T0_DROME;tr|A0A0B4KEY6|A0A0B4KEY6_DROME	tr|A0A0U3DWR7|A0A0U3DWR7_DROME Patronin OS=Drosophila melanogaster OX=7227 PE=2 SV=1;tr|A0A0B4KFU3|A0A0B4KFU3_DROME Patronin, isoform M OS=Drosophila melanogaster OX=7227 GN=Patronin PE=1 SV=1;tr|A0A0B4KG58|A0A0B4KG58_DROME Patronin, isoform L OS=Drosophil	9	10.9	155.67	1384	0	77.349	5067200	4342500	3981900	3361300	3193600	4483000	4182200	-0.666005	6	5	5	2	6	6	8	1.11111
sp|Q9VZI2|ACK_DROME	sp|Q9VZI2|ACK_DROME Activated Cdc42 kinase Ack OS=Drosophila melanogaster OX=7227 GN=Ack PE=1 SV=2	9	13.4	118.42	1073	0	32.15	4093300	3613600	2894700		3967000	3423100	4248700	-0.257961	1	1	1	0	4	4	10	6
tr|C1C3E7|C1C3E7_DROME;tr|G3JX29|G3JX29_DROME;tr|G3JX30|G3JX30_DROME;tr|G3JX27|G3JX27_DROME;tr|G3JX28|G3JX28_DROME;tr|A0A0B4KFR8|A0A0B4KFR8_DROME;tr|A0A0B4KEW3|A0A0B4KEW3_DROME;tr|A0A0B4LGL0|A0A0B4LGL0_DROME;sp|A1ZA47|ZASP_DROME;tr|G3JX31|G3JX31_DROME;tr|G3JX32|G3JX32_DROME;tr|A0A0B4KER6|A0A0B4KER6_DROME;tr|A0A126GUN6|A0A126GUN6_DROME;tr|G3JX25|G3JX25_DROME	tr|C1C3E7|C1C3E7_DROME MIP09364p OS=Drosophila melanogaster OX=7227 GN=Zasp52 PE=1 SV=1;tr|G3JX29|G3JX29_DROME Z band alternatively spliced PDZ-motif protein 52, isoform T OS=Drosophila melanogaster OX=7227 GN=Zasp52 PE=1 SV=1;tr|G3JX30|G3JX30_DROME Z band	9	31.2	48.795	449	0	42.352	12801000	6267700	10561000	7496000	2869500	4346400	4074200	-2.15739	11	5	5	5	3	2	5	0.384615
sp|Q9TVM2|XPO1_DROME;tr|A0A0S0WNN6|A0A0S0WNN6_DROME;tr|Q8IH79|Q8IH79_DROME	sp|Q9TVM2|XPO1_DROME Exportin-1 OS=Drosophila melanogaster OX=7227 GN=emb PE=1 SV=1;tr|A0A0S0WNN6|A0A0S0WNN6_DROME Embargoed, isoform B OS=Drosophila melanogaster OX=7227 GN=emb PE=1 SV=1;tr|Q8IH79|Q8IH79_DROME GH01059p (Fragment) OS=Drosophila melanogaste	9	10.8	122.8	1063	0	43.834	9150700	5948500	7723700	8566800	3317900	4305500	3395800	-1.46361	4	6	7	5	3	4	5	0.545455
sp|Q9NBD7|CLASP_DROME	sp|Q9NBD7|CLASP_DROME CLIP-associating protein OS=Drosophila melanogaster OX=7227 GN=chb PE=1 SV=1	9	9.3	165.57	1491	0	81.045	2509200	2622500	2091500	2468700	3090600	3201700	3413600	0.236944	2	2	2	2	10	6	9	3.125
tr|D6W4V2|D6W4V2_DROME;tr|Q7KVH7|Q7KVH7_DROME	tr|D6W4V2|D6W4V2_DROME UT01205p OS=Drosophila melanogaster OX=7227 GN=l(2)tid-RC PE=2 SV=1;tr|Q7KVH7|Q7KVH7_DROME Uncharacterized protein, isoform C OS=Drosophila melanogaster OX=7227 GN=l(2)tid PE=1 SV=1	9	29.2	56.262	507	0.00062854	6.0027					3334000	2113700	3003500	9.64386	0	0	0	0	2	2	3	#DIV/0!
tr|Q9VZI1|Q9VZI1_DROME;tr|M9PE30|M9PE30_DROME	tr|Q9VZI1|Q9VZI1_DROME Transgelin OS=Drosophila melanogaster OX=7227 GN=Chd64 PE=1 SV=2;tr|M9PE30|M9PE30_DROME Transgelin OS=Drosophila melanogaster OX=7227 GN=Chd64 PE=1 SV=1	9	57.4	20.644	188	0	41.327	23005000	61036000	51681000	56581000	1924600	1776800	4414800	-5.10231	6	9	14	12	0	0	5	0.121951
tr|A0A0B4KH12|A0A0B4KH12_DROME;tr|A0A0B4KHG7|A0A0B4KHG7_DROME;tr|A8WHL4|A8WHL4_DROME;tr|A0A0B4KHT0|A0A0B4KHT0_DROME;tr|Q9VDK5|Q9VDK5_DROME;tr|Q9U3Y7|Q9U3Y7_DROME;tr|A0A0B4KGE5|A0A0B4KGE5_DROME	tr|A0A0B4KH12|A0A0B4KH12_DROME Bonus, isoform D OS=Drosophila melanogaster OX=7227 GN=bon PE=1 SV=1;tr|A0A0B4KHG7|A0A0B4KHG7_DROME Bonus, isoform F OS=Drosophila melanogaster OX=7227 GN=bon PE=1 SV=1;tr|A8WHL4|A8WHL4_DROME Bonus, isoform B OS=Drosophila me	9	11.1	120.37	1119	0	37.113	19337000	9838400	13201000	7133100	2941900	2349200	2476900	-3.04112	7	8	7	5	1	0	0	0.037037
tr|A0A1B1LJA1|A0A1B1LJA1_DROME;tr|A0A1B1LJR0|A0A1B1LJR0_DROME;tr|A0A1B1LK05|A0A1B1LK05_DROME;tr|A0A1B1LJN2|A0A1B1LJN2_DROME;tr|A0A1B1LK33|A0A1B1LK33_DROME;tr|A0A1B1LJE2|A0A1B1LJE2_DROME	tr|A0A1B1LJA1|A0A1B1LJA1_DROME Argonaute-2 (Fragment) OS=Drosophila melanogaster OX=7227 GN=Ago2 PE=2 SV=1;tr|A0A1B1LJR0|A0A1B1LJR0_DROME Argonaute-2 (Fragment) OS=Drosophila melanogaster OX=7227 GN=Ago2 PE=2 SV=1;tr|A0A1B1LK05|A0A1B1LK05_DROME Argonaute-2	9	71.2	48.693	444	0	11.649							2475700		0	2	2	0	2	2	2	1.5
sp|Q00963|SPTCB_DROME;tr|M9PHG4|M9PHG4_DROME;tr|M9PF16|M9PF16_DROME;tr|X4YME1|X4YME1_DROME	sp|Q00963|SPTCB_DROME Spectrin beta chain OS=Drosophila melanogaster OX=7227 GN=beta-Spec PE=1 SV=2;tr|M9PHG4|M9PHG4_DROME Spectrin beta chain OS=Drosophila melanogaster OX=7227 GN=beta-Spec PE=3 SV=1;tr|M9PF16|M9PF16_DROME Spectrin beta chain OS=Drosophil	9	4.9	265.74	2291	0	101.89	2615500	3026300	2783800	1987700	1721200	1869900	1749200	-0.81414	2	5	6	0	5	6	7	1.38462
sp|P07486|G3P1_DROME	sp|P07486|G3P1_DROME Glyceraldehyde-3-phosphate dehydrogenase 1 OS=Drosophila melanogaster OX=7227 GN=Gapdh1 PE=2 SV=2	9	44.6	35.35	332	0	10.232				21751000					0	2	1	2	1	3	3	1.4
tr|Q24576|Q24576_DROME;sp|P15357|RS27A_DROME;sp|P0CG69|UBIQP_DROME;tr|A4V1F9|A4V1F9_DROME;tr|Q9W418|Q9W418_DROME;tr|Q8MT02|Q8MT02_DROME;tr|Q8IGR0|Q8IGR0_DROME;tr|Q8MSM5|Q8MSM5_DROME;tr|Q7JYK1|Q7JYK1_DROME;sp|P18101|RL40_DROME;tr|Q24577|Q24577_DROME;tr|Q7JPZ3|Q7JPZ3_DROME;tr|H9BVD2|H9BVD2_DROME;tr|H9BVD5|H9BVD5_DROME;tr|R9PY16|R9PY16_DROME;tr|Q7JPZ2|Q7JPZ2_DROME;tr|Q27927|Q27927_DROME;tr|H9BVD4|H9…	tr|Q24576|Q24576_DROME D.melanogaster ubiquitin (Fragment) OS=Drosophila melanogaster OX=7227 GN=Ubi-p63E PE=4 SV=1;sp|P15357|RS27A_DROME Ubiquitin-40S ribosomal protein S27a OS=Drosophila melanogaster OX=7227 GN=RpS27A PE=1 SV=2;sp|P0CG69|UBIQP_DROME Poly	8	80	8.3225	75	0	134.02	69501000	73141000	79613000	75466000	734970000	624300000	712930000	2.97116	3	3	5	1	25	25	22	6
tr|Q9W4N8|Q9W4N8_DROME;tr|Q7KVX5|Q7KVX5_DROME	tr|Q9W4N8|Q9W4N8_DROME LD30122p OS=Drosophila melanogaster OX=7227 GN=Vap33 PE=1 SV=1;tr|Q7KVX5|Q7KVX5_DROME VAMP-associated protein 33kDa, isoform A OS=Drosophila melanogaster OX=7227 GN=Vap33 PE=1 SV=1	8	41.6	29.477	269	0	28.491	40730000	31384000	40086000	33011000	65159000	75335000	91626000	0.677873	5	4	3	2	8	10	11	2.07143
sp|Q9VPQ2|DJSHV_DROME	sp|Q9VPQ2|DJSHV_DROME DnaJ homolog shv OS=Drosophila melanogaster OX=7227 GN=shv PE=1 SV=1	8	24.9	40.211	354	0	121.56	14548000	18714000	15971000	15739000	48575000	46880000	44322000	1.24391	2	3	2	3	10	10	11	3.1
tr|M9PBZ9|M9PBZ9_DROME;sp|P48598|IF4E_DROME	tr|M9PBZ9|M9PBZ9_DROME Eukaryotic translation initiation factor 4E1, isoform H OS=Drosophila melanogaster OX=7227 GN=eIF4E1 PE=1 SV=1;sp|P48598|IF4E_DROME Eukaryotic translation initiation factor 4E1 OS=Drosophila melanogaster OX=7227 GN=eIF4E1 PE=1 SV=1	8	43.2	29.223	259	0	48.967	12566000	20525000	18970000	13830000	38530000	40183000	44828000	0.9086	4	5	6	6	18	17	19	2.57143
tr|A1Z934|A1Z934_DROME	tr|A1Z934|A1Z934_DROME SD19268p OS=Drosophila melanogaster OX=7227 GN=Dmel\CG8778 PE=1 SV=1	8	30.1	31.909	299	0	106.85	22075000	19644000	14502000	18271000	38470000	37648000	39314000	0.77016	2	3	2	2	6	9	7	2.44444
tr|Q9VR20|Q9VR20_DROME	tr|Q9VR20|Q9VR20_DROME SD01132p OS=Drosophila melanogaster OX=7227 GN=Dmel\CG3251 PE=2 SV=1	8	21.2	57.416	495	0	25.168	4296300	7725000			39052000	33062000	39260000	2.09757	0	0	0	0	10	12	8	#DIV/0!
tr|Q9VS02|Q9VS02_DROME;tr|Q8SZM1|Q8SZM1_DROME	tr|Q9VS02|Q9VS02_DROME Uncharacterized protein OS=Drosophila melanogaster OX=7227 GN=Dmel\CG9953 PE=1 SV=1;tr|Q8SZM1|Q8SZM1_DROME RH04336p OS=Drosophila melanogaster OX=7227 GN=CG9953 PE=2 SV=1	8	24	56.861	508	0	56.863	25645000	17226000	21148000	17049000	41733000	28982000	32884000	0.17648	1	3	2	1	5	11	11	3.85714
tr|Q9VZS1|Q9VZS1_DROME	tr|Q9VZS1|Q9VZS1_DROME LD28127p OS=Drosophila melanogaster OX=7227 GN=Cg17746 PE=1 SV=1	8	33.7	41.009	371	0	41.333	7660800	7153000	8135100	3164300	31048000	33329000	38819000	1.93227	2	2	5	2	10	11	10	2.81818
sp|P22769|PSA71_DROME	sp|P22769|PSA71_DROME Proteasome subunit alpha type-7-1 OS=Drosophila melanogaster OX=7227 GN=Prosalpha4 PE=1 SV=2	8	34.5	27.973	249	0	97.352	8270900	18917000	14238000	15716000	33587000	30213000	34642000	0.675486	3	6	4	4	11	9	11	1.82353
tr|Q9W1H8|Q9W1H8_DROME;tr|O77466|O77466_DROME	tr|Q9W1H8|Q9W1H8_DROME GH13256p OS=Drosophila melanogaster OX=7227 GN=Mtpbeta PE=1 SV=1;tr|O77466|O77466_DROME Thiolase OS=Drosophila melanogaster OX=7227 GN=Mtpbeta PE=2 SV=1	8	28.6	50.641	469	0	32.084	15784000	23045000	12850000	29077000	24618000	29808000	26532000	-0.240165	1	1	1	7	9	9	12	3
sp|Q9VQF7|BACC_DROME	sp|Q9VQF7|BACC_DROME Bacchus OS=Drosophila melanogaster OX=7227 GN=Bacc PE=2 SV=1	8	44.7	15.46	152	0	221.25	37330000	76912000	68080000	69933000	27491000	31208000	19412000	-1.98626	11	13	15	14	9	12	11	0.603774
tr|Q9VZE4|Q9VZE4_DROME	tr|Q9VZE4|Q9VZE4_DROME RE70333p OS=Drosophila melanogaster OX=7227 GN=cg1316 PE=1 SV=2	8	26.2	52.452	470	0	85.218	9944700	11535000	10017000	6619300	21958000	24066000	25638000	0.928729	2	3	3	2	13	9	12	3.4
tr|Q9VE85|Q9VE85_DROME;tr|B5RJQ1|B5RJQ1_DROME;tr|Q8SYC6|Q8SYC6_DROME	tr|Q9VE85|Q9VE85_DROME Nucleoporin 43kD OS=Drosophila melanogaster OX=7227 GN=Nup43 PE=1 SV=1;tr|B5RJQ1|B5RJQ1_DROME FI09332p (Fragment) OS=Drosophila melanogaster OX=7227 GN=CG7671-RA PE=2 SV=1;tr|Q8SYC6|Q8SYC6_DROME RE68083p OS=Drosophila melanogaster OX	8	32.7	40.148	358	0	174.63	9089900	5056900	7573600	5430600	19472000	22580000	22425000	1.09906	5	3	2	2	9	12	11	2.66667
tr|Q7JV69|Q7JV69_DROME	tr|Q7JV69|Q7JV69_DROME SD11922p OS=Drosophila melanogaster OX=7227 GN=Spn55B PE=1 SV=1	8	36.4	42.148	374	0	68.495	9621900	8876000	8763100	10359000	21850000	20124000	20935000	0.958032	3	2	1	2	7	9	12	3.5
tr|O46050|O46050_DROME;tr|Q9UB80|Q9UB80_DROME	tr|O46050|O46050_DROME 60S ribosomal export protein NMD3 OS=Drosophila melanogaster OX=7227 GN=Nmd3 PE=1 SV=1;tr|Q9UB80|Q9UB80_DROME 60S ribosomal export protein NMD3 OS=Drosophila melanogaster OX=7227 GN=Nmd3 PE=2 SV=1	8	27.1	59.124	521	0	29.636	8090700	3385400	3077200	4411700	15220000	26695000	20283000	0.911632	2	1	1	2	9	11	13	5.5
sp|Q9VHS8|IF4A3_DROME	sp|Q9VHS8|IF4A3_DROME Eukaryotic initiation factor 4A-III OS=Drosophila melanogaster OX=7227 GN=CG7483 PE=1 SV=1	8	20.6	45.644	399	0	12.6	17753000		8182600	5104200	11880000	24450000	25749000	-0.579528	1	0	0	0	3	8	7	18
sp|P40304|PSB1_DROME	sp|P40304|PSB1_DROME Proteasome subunit beta type-1 OS=Drosophila melanogaster OX=7227 GN=Prosbeta6 PE=2 SV=2	8	51.5	25.842	235	0	62.357	11074000	14890000	13015000	10796000	17469000	18654000	22221000	0.230453	0	1	3	2	9	8	10	4.5
sp|Q9VL00|OTUBL_DROME	sp|Q9VL00|OTUBL_DROME Ubiquitin thioesterase otubain-like OS=Drosophila melanogaster OX=7227 GN=CG4968 PE=2 SV=1	8	47.7	30.372	262	0	20.345	12489000				18490000	20126000	16435000	0.396113	1	0	1	1	7	4	7	6
tr|Q9V3W7|Q9V3W7_DROME	tr|Q9V3W7|Q9V3W7_DROME LD40489p OS=Drosophila melanogaster OX=7227 GN=SF2 PE=1 SV=1	8	30.2	28.35	255	0	22.294	12395000	10091000	12893000	8335400	14258000	19326000	19998000	0.145184	2	3	3	3	5	8	7	1.81818
tr|Q8MQK4|Q8MQK4_DROME;tr|A1ZAS3|A1ZAS3_DROME	tr|Q8MQK4|Q8MQK4_DROME Uridine kinase OS=Drosophila melanogaster OX=7227 GN=l(2)k01209 PE=1 SV=1;tr|A1ZAS3|A1ZAS3_DROME Uridine kinase OS=Drosophila melanogaster OX=7227 GN=l(2)k01209 PE=1 SV=1	8	16.1	70	626	0	22.121	3856600	1639300	2829900		14086000	18791000	19944000	1.86886	1	1	3	0	7	8	10	5
tr|Q9VWL0|Q9VWL0_DROME	tr|Q9VWL0|Q9VWL0_DROME Mec2 OS=Drosophila melanogaster OX=7227 GN=Mec2 PE=1 SV=1	8	33.7	38.667	350	0	61.185	13045000	15101000	14063000	13140000	17094000	15012000	17693000	-0.00852789	5	5	3	2	8	7	14	1.93333
tr|Q7KHK9|Q7KHK9_DROME	tr|Q7KHK9|Q7KHK9_DROME DREAM OS=Drosophila melanogaster OX=7227 GN=Strica PE=1 SV=1	8	26	57.448	527	0	174.49	6327100	4480700	7377500	3847300	15573000	16027000	17583000	1.07784	3	2	4	2	11	10	11	2.90909
tr|M9PDA6|M9PDA6_DROME;sp|Q9VIK9|EFNMT_DROME	tr|M9PDA6|M9PDA6_DROME Uncharacterized protein, isoform C OS=Drosophila melanogaster OX=7227 GN=38D.29 PE=4 SV=1;sp|Q9VIK9|EFNMT_DROME eEF1A lysine and N-terminal methyltransferase homolog OS=Drosophila melanogaster OX=7227 GN=CG2614 PE=2 SV=1	8	19.4	75.533	669	0	106.25	2765200	2630800	2077700		18786000	12846000	15486000	2.21586	0	1	0	0	9	8	9	26
tr|Q8IPP8|Q8IPP8_DROME;tr|Q8IGG7|Q8IGG7_DROME	tr|Q8IPP8|Q8IPP8_DROME Uncharacterized protein OS=Drosophila melanogaster OX=7227 GN=Dmel\CG31548 PE=1 SV=1;tr|Q8IGG7|Q8IGG7_DROME RH24570p (Fragment) OS=Drosophila melanogaster OX=7227 GN=CG2907 PE=2 SV=1	8	49.2	27.157	256	0	36.23	45003000	31242000	24380000	34741000	14196000	15394000	17386000	-1.66454	5	8	4	4	3	3	3	0.428571
sp|Q9V5C6|PSA3_DROME	sp|Q9V5C6|PSA3_DROME Proteasome subunit alpha type-3 OS=Drosophila melanogaster OX=7227 GN=Prosalpha7 PE=1 SV=1	8	39.5	27.675	253	0	39.634	8988700	15436000	14813000	16522000	13232000	15828000	13431000	-0.320357	3	5	4	5	7	6	5	1.05882
tr|Q9VHN4|Q9VHN4_DROME	tr|Q9VHN4|Q9VHN4_DROME GH14121p OS=Drosophila melanogaster OX=7227 GN=Dmel\CG8043 PE=1 SV=1	8	29.6	39.488	348	0	93.884	45632000	30321000	22203000	37888000	13879000	12623000	15378000	-1.85399	5	6	3	3	5	4	4	0.764706
tr|B8A3X3|B8A3X3_DROME;tr|O18335|O18335_DROME;tr|Q8IGH2|Q8IGH2_DROME	tr|B8A3X3|B8A3X3_DROME FI09227p OS=Drosophila melanogaster OX=7227 GN=Rab11-RB PE=2 SV=1;tr|O18335|O18335_DROME Drab11 OS=Drosophila melanogaster OX=7227 GN=Rab11 PE=1 SV=1;tr|Q8IGH2|Q8IGH2_DROME RH21315p OS=Drosophila melanogaster OX=7227 GN=Rab11 PE=2 SV	8	47.2	24.187	214	0	24.732	11204000	14684000	16873000	18703000	13572000	14828000	13249000	-0.497386	2	5	6	3	6	7	6	1.1875
sp|P04146|COPIA_DROME	sp|P04146|COPIA_DROME Copia protein OS=Drosophila melanogaster OX=7227 GN=GIP PE=1 SV=3	8	5	162.82	1409	0	19.338	11090000	10893000	12915000	8959800	13593000	12208000	14109000	-0.0812208	4	6	4	3	9	7	8	1.41176
tr|Q9VB46|Q9VB46_DROME;tr|Q8MT56|Q8MT56_DROME;tr|Q58SN2|Q58SN2_DROME;tr|Q58SN1|Q58SN1_DROME;tr|Q58SN4|Q58SN4_DROME;tr|Q58SN3|Q58SN3_DROME;tr|Q24160|Q24160_DROME;tr|Q58SM9|Q58SM9_DROME;tr|Q58SM8|Q58SM8_DROME;tr|Q58SN0|Q58SN0_DROME	tr|Q9VB46|Q9VB46_DROME FI18644p1 OS=Drosophila melanogaster OX=7227 GN=Hmu PE=1 SV=1;tr|Q8MT56|Q8MT56_DROME RE16762p OS=Drosophila melanogaster OX=7227 GN=Hmu PE=2 SV=1;tr|Q58SN2|Q58SN2_DROME Hemomucin (Fragment) OS=Drosophila melanogaster OX=7227 GN=Hmu P	8	20.2	63.415	579	0	31.519	12640000	17499000	17563000	24853000	11660000	13776000	12654000	-1.09185	1	8	8	6	8	9	6	1
sp|P23257|TBG1_DROME	sp|P23257|TBG1_DROME Tubulin gamma-1 chain OS=Drosophila melanogaster OX=7227 GN=gammaTub23C PE=1 SV=2	8	26.3	53.339	475	0	51.44		4310700	4598600		13146000	12439000	12022000	1.38641	2	1	0	0	8	9	10	9
sp|Q9VTZ6|PMM_DROME	sp|Q9VTZ6|PMM_DROME Probable phosphomannomutase OS=Drosophila melanogaster OX=7227 GN=CG10688 PE=2 SV=1	8	37.4	29.667	254	0	20.827	6581800	8000500	7135500	6902600	9414100	15258000	12489000	0.234733	3	3	3	1	6	6	7	1.9
tr|H5V888|H5V888_DROME;tr|C8VV04|C8VV04_DROME;tr|C7LA80|C7LA80_DROME;sp|P52034|PFKA_DROME;tr|A0A0B4K7L1|A0A0B4K7L1_DROME;tr|A0A0B4KFI7|A0A0B4KFI7_DROME	tr|H5V888|H5V888_DROME ATP-dependent 6-phosphofructokinase OS=Drosophila melanogaster OX=7227 GN=Pfk-RB PE=2 SV=1;tr|C8VV04|C8VV04_DROME ATP-dependent 6-phosphofructokinase OS=Drosophila melanogaster OX=7227 GN=Pfk-RB PE=2 SV=1;tr|C7LA80|C7LA80_DROME ATP-d	8	14.3	86.647	788	0	39.442	4195100	4210400			14018000	10932000	11365000	1.37653	0	1	0	0	8	6	10	24
tr|Q9VQI7|Q9VQI7_DROME;tr|Q9GPQ2|Q9GPQ2_DROME;tr|Q95SB0|Q95SB0_DROME;tr|H0RNE1|H0RNE1_DROME	tr|Q9VQI7|Q9VQI7_DROME Peroxiredoxin OS=Drosophila melanogaster OX=7227 GN=Prx6005 PE=1 SV=1;tr|Q9GPQ2|Q9GPQ2_DROME Peroxiredoxin OS=Drosophila melanogaster OX=7227 GN=Prx6005 PE=2 SV=1;tr|Q95SB0|Q95SB0_DROME Peroxiredoxin OS=Drosophila melanogaster OX=722	8	42.8	24.845	222	0	41.38	16398000	13828000	16077000	18087000	11969000	11475000	12436000	-0.656459	6	3	4	3	5	6	6	1.0625
tr|Q9VZ20|Q9VZ20_DROME;tr|Q8IR93|Q8IR93_DROME	tr|Q9VZ20|Q9VZ20_DROME Dynein light intermediate chain OS=Drosophila melanogaster OX=7227 GN=Dlic PE=1 SV=2;tr|Q8IR93|Q8IR93_DROME Dynein light intermediate chain OS=Drosophila melanogaster OX=7227 GN=Dlic PE=1 SV=1	8	22.3	54.457	493	0	114.62	5046900	5278300	5762700	5170500	12219000	12117000	11439000	0.989144	5	4	5	3	6	8	7	1.23529
sp|P48612|PELO_DROME	sp|P48612|PELO_DROME Protein pelota OS=Drosophila melanogaster OX=7227 GN=pelo PE=2 SV=2	8	30.9	44.211	395	0	28.822	2827400			3458200	12114000	13171000	9518600	1.46073	1	0	1	0	9	9	10	14
tr|E1JGN7|E1JGN7_DROME;tr|Q7KA80|Q7KA80_DROME;tr|A1ZBW1|A1ZBW1_DROME;tr|A1ZBW0|A1ZBW0_DROME;tr|Q7KHL0|Q7KHL0_DROME;tr|Q9V948|Q9V948_DROME;tr|D3DMD1|D3DMD1_DROME;tr|A1ZBW3|A1ZBW3_DROME	tr|E1JGN7|E1JGN7_DROME Heterogeneous nuclear ribonucleoprotein K, isoform E OS=Drosophila melanogaster OX=7227 GN=HnRNP-K PE=1 SV=1;tr|Q7KA80|Q7KA80_DROME Heterogeneous nuclear ribonucleoprotein (HnRNP) OS=Drosophila melanogaster OX=7227 GN=HnRNP-K PE=2 SV	8	24.9	49.872	493	0	33.3	11227000	9628000	11223000	8625200	11137000	11236000	10869000	-0.0467533	4	4	6	6	5	8	8	1.05
tr|Q9VRD4|Q9VRD4_DROME;tr|Q7K0S8|Q7K0S8_DROME	tr|Q9VRD4|Q9VRD4_DROME Uncharacterized protein, isoform A OS=Drosophila melanogaster OX=7227 GN=Dmel\CG1532 PE=1 SV=1;tr|Q7K0S8|Q7K0S8_DROME LD36566p (Fragment) OS=Drosophila melanogaster OX=7227 GN=CG1532 PE=2 SV=1	8	41.7	31.642	288	0	53.515	33311000	24875000	24791000	33151000	10642000	11142000	9620600	-1.7918	8	8	8	6	4	4	5	0.433333
tr|A0A0B4KHW7|A0A0B4KHW7_DROME;tr|Q961V3|Q961V3_DROME;tr|A0A0B4KHJ3|A0A0B4KHJ3_DROME;tr|A0A0B4KHF5|A0A0B4KHF5_DROME;tr|A0A0B4JD23|A0A0B4JD23_DROME;tr|Q7KRU0|Q7KRU0_DROME;tr|Q8IMI0|Q8IMI0_DROME;tr|A0A0B4JDE3|A0A0B4JDE3_DROME;tr|Q9VA53|Q9VA53_DROME	tr|A0A0B4KHW7|A0A0B4KHW7_DROME Uncharacterized protein, isoform P OS=Drosophila melanogaster OX=7227 GN=Dmel\CG2246 PE=1 SV=1;tr|Q961V3|Q961V3_DROME GH05377p OS=Drosophila melanogaster OX=7227 GN=Dmel\CG2246 PE=1 SV=1;tr|A0A0B4KHJ3|A0A0B4KHJ3_DROME Unchara	8	31.2	39.357	356	0	22.786	6254100		4147300		9158700	8869000	13169000	0.503969	2	0	0	0	6	8	8	11
tr|Q9VL25|Q9VL25_DROME	tr|Q9VL25|Q9VL25_DROME RE48269p OS=Drosophila melanogaster OX=7227 GN=cg4901 PE=1 SV=2	8	15.3	78.318	694	0	24.125					10967000	9442600	9900200	9.64386	1	0	0	1	7	8	6	10.5
tr|Q9VAK1|Q9VAK1_DROME;tr|Q8IMK7|Q8IMK7_DROME;tr|Q961C5|Q961C5_DROME;tr|A0A0B4K7Q3|A0A0B4K7Q3_DROME;tr|D6W4T6|D6W4T6_DROME	tr|Q9VAK1|Q9VAK1_DROME Alphabet, isoform A OS=Drosophila melanogaster OX=7227 GN=alph PE=1 SV=1;tr|Q8IMK7|Q8IMK7_DROME Alphabet, isoform B OS=Drosophila melanogaster OX=7227 GN=alph PE=1 SV=1;tr|Q961C5|Q961C5_DROME Alphabet, isoform E OS=Drosophila melanog	8	21.5	40.955	368	0	16.561	6049200	6583300	5586100		9144800	9722000	11235000	0.474141	1	0	0	0	3	4	6	13
sp|Q9V460|SPT5H_DROME	sp|Q9V460|SPT5H_DROME Transcription elongation factor SPT5 OS=Drosophila melanogaster OX=7227 GN=Spt5 PE=1 SV=1	8	10.5	119.44	1078	0	116.35	4901100	5908200	5387700	7401100	10225000	9846100	9580000	0.372286	1	0	2	4	10	10	9	4.14286
tr|Q9VTZ4|Q9VTZ4_DROME	tr|Q9VTZ4|Q9VTZ4_DROME Phosphoacetylglucosamine mutase OS=Drosophila melanogaster OX=7227 GN=nst PE=1 SV=1	8	21.3	60.58	549	0	27.112	5361600	5517300	6591600		9328800	11110000	8714800	0.402839	0	3	0	1	2	11	7	5
sp|P11346|KRAF1_DROME	sp|P11346|KRAF1_DROME Raf homolog serine/threonine-protein kinase Raf OS=Drosophila melanogaster OX=7227 GN=Raf PE=1 SV=6	8	17.6	83.728	739	0	75.44					8160900	8693000	10785000	9.64386	0	0	0	0	8	8	10	#DIV/0!
tr|Q9VR80|Q9VR80_DROME	tr|Q9VR80|Q9VR80_DROME LP10161p OS=Drosophila melanogaster OX=7227 GN=Dmel\CG17068 PE=2 SV=1	8	21.9	75.517	694	0	91.024					7626200	8609600	10073000	9.64386	0	0	0	0	4	4	10	#DIV/0!
tr|Q9VJH2|Q9VJH2_DROME	tr|Q9VJH2|Q9VJH2_DROME Aspartyl-tRNA synthetase, mitochondrial, isoform A OS=Drosophila melanogaster OX=7227 GN=AspRS-m PE=1 SV=3	8	10.4	121.52	1082	0	46.809		3115800	3216300		5998700	12104000	6652200	0.899248	0	0	0	0	7	10	9	#DIV/0!
tr|Q9V3W9|Q9V3W9_DROME;tr|Q9XZE0|Q9XZE0_DROME;tr|Q8IMB7|Q8IMB7_DROME	tr|Q9V3W9|Q9V3W9_DROME UV excision repair protein RAD23 OS=Drosophila melanogaster OX=7227 GN=Rad23 PE=1 SV=1;tr|Q9XZE0|Q9XZE0_DROME UV excision repair protein RAD23 OS=Drosophila melanogaster OX=7227 GN=Rad23 PE=3 SV=1;tr|Q8IMB7|Q8IMB7_DROME UV excision r	8	34.5	45.78	414	0	44.884	15251000	15956000	16838000	13034000	8323300	8671500	7198700	-1.22591	7	7	6	9	4	5	5	0.482759
tr|Q9VEL2|Q9VEL2_DROME;tr|Q9NG52|Q9NG52_DROME;tr|Q9NB72|Q9NB72_DROME	tr|Q9VEL2|Q9VEL2_DROME Brf, isoform A OS=Drosophila melanogaster OX=7227 GN=Brf PE=1 SV=2;tr|Q9NG52|Q9NG52_DROME RNA polymerase III transcription factor BRF OS=Drosophila melanogaster OX=7227 GN=Brf PE=2 SV=1;tr|Q9NB72|Q9NB72_DROME RNA polymerase III trans	8	19.3	73.645	662	0	22.323					6184200	7037800	9348100	9.64386	0	0	0	0	5	6	8	#DIV/0!
sp|P25991|SUF_DROME	sp|P25991|SUF_DROME Protein suppressor of forked OS=Drosophila melanogaster OX=7227 GN=su(f) PE=1 SV=2	8	14.2	88.213	765	0	24.852	3031300	2907000	2904800	3169200	6767900	7157900	8561700	1.09459	1	1	1	1	6	4	7	4.25
tr|Q04134|Q04134_DROME;tr|Q6GKZ8|Q6GKZ8_DROME	tr|Q04134|Q04134_DROME ORF1 for putative RNA binding protein OS=Drosophila melanogaster OX=7227 PE=4 SV=1;tr|Q6GKZ8|Q6GKZ8_DROME RE14563p OS=Drosophila melanogaster OX=7227 PE=2 SV=1	8	18.4	62.74	565	0	55.819	1866800	1390600	1184600		7953900	5503900	8097900	1.55989	0	0	1	0	7	7	9	23
tr|Q9VY91|Q9VY91_DROME	tr|Q9VY91|Q9VY91_DROME LD21074p OS=Drosophila melanogaster OX=7227 GN=Pdcd4 PE=1 SV=2	8	23.6	56.354	509	0	18.273	8878700	12098000	13436000	8666700	7159600	6187300	6992900	-1.11872	2	4	5	2	3	4	5	0.923077
sp|Q9V7Y2|SGPL_DROME	sp|Q9V7Y2|SGPL_DROME Sphingosine-1-phosphate lyase OS=Drosophila melanogaster OX=7227 GN=Sply PE=1 SV=1	8	18.5	60.305	545	0	21.717	2028200	1903700	2493900		5181500	7018800	7713200	1.05497	1	1	1	0	7	9	8	8
tr|Q9VWI2|Q9VWI2_DROME	tr|Q9VWI2|Q9VWI2_DROME N(Alpha)-acetyltransferase 15/16, isoform A OS=Drosophila melanogaster OX=7227 GN=Naa15-16 PE=1 SV=1	8	10.1	103.09	890	0	51.233	4975400	5631400	5543600	6352200	7627600	6462500	5396900	-0.235125	3	1	5	3	5	5	4	1.16667
tr|B7Z120|B7Z120_DROME;tr|Q8IRT7|Q8IRT7_DROME;tr|Q1RL19|Q1RL19_DROME;tr|M9PIZ6|M9PIZ6_DROME;tr|Q9W4Q4|Q9W4Q4_DROME;tr|Q29R23|Q29R23_DROME;tr|Q8IRT8|Q8IRT8_DROME;tr|B7Z126|B7Z126_DROME;tr|D3DMJ2|D3DMJ2_DROME;tr|Q058T2|Q058T2_DROME;tr|A4IJ82|A4IJ82_DROME;tr|M9PDQ2|M9PDQ2_DROME	tr|B7Z120|B7Z120_DROME Tousled-like kinase, isoform I OS=Drosophila melanogaster OX=7227 GN=Tlk PE=1 SV=1;tr|Q8IRT7|Q8IRT7_DROME Tousled-like kinase, isoform C OS=Drosophila melanogaster OX=7227 GN=Tlk PE=1 SV=4;tr|Q1RL19|Q1RL19_DROME LD15160p OS=Drosophil	8	14.3	133.93	1242	0	84.462	9476800	7001100	7628700	7523400	7566700	5504200	6295200	-0.783867	8	4	4	4	4	9	11	1.2
tr|Q7K3F6|Q7K3F6_DROME;tr|Q9VS83|Q9VS83_DROME;tr|B3DNM3|B3DNM3_DROME;tr|M9PHN9|M9PHN9_DROME;tr|M9PBU3|M9PBU3_DROME;tr|B7Z0D4|B7Z0D4_DROME;tr|M9ND57|M9ND57_DROME;tr|Q9VS82|Q9VS82_DROME;tr|M9PEE7|M9PEE7_DROME;tr|B7Z0D3|B7Z0D3_DROME;tr|Q8MQJ3|Q8MQJ3_DROME	tr|Q7K3F6|Q7K3F6_DROME LD31525p OS=Drosophila melanogaster OX=7227 GN=CG7546 PE=2 SV=1;tr|Q9VS83|Q9VS83_DROME LD23551p OS=Drosophila melanogaster OX=7227 GN=clone 2.45 PE=1 SV=3;tr|B3DNM3|B3DNM3_DROME RE35650p OS=Drosophila melanogaster OX=7227 PE=2 SV=1;t	8	17	103.1	977	0	37.91			3677500		5287100	4864600	6944800	0.403596	0	0	1	0	7	7	12	26
tr|Q9VXN3|Q9VXN3_DROME	tr|Q9VXN3|Q9VXN3_DROME LD07988p OS=Drosophila melanogaster OX=7227 GN=Dmel\CG8578 PE=1 SV=2	8	27.5	45.401	396	0	68.875	23136000	9919100	16402000	5558000	3764900	8451500	4834400	-2.61946	11	5	5	0	2	4	4	0.47619
tr|A1YK65|A1YK65_DROME;tr|A1YK63|A1YK63_DROME;tr|A1YK62|A1YK62_DROME;tr|A1YK61|A1YK61_DROME;tr|A1YK60|A1YK60_DROME;tr|A1YK59|A1YK59_DROME;tr|A1YK58|A1YK58_DROME;sp|Q9V466|NU107_DROME;tr|A1YK56|A1YK56_DROME;tr|A1YK57|A1YK57_DROME;tr|A1YK55|A1YK55_DROME;tr|A1YK54|A1YK54_DROME	tr|A1YK65|A1YK65_DROME Nuclear pore complex protein OS=Drosophila melanogaster OX=7227 GN=Nup107 PE=3 SV=1;tr|A1YK63|A1YK63_DROME Nuclear pore complex protein OS=Drosophila melanogaster OX=7227 GN=Nup107 PE=3 SV=1;tr|A1YK62|A1YK62_DROME Nuclear pore comple	8	12.9	97.255	845	0	28.112	3377500	2959700	3330000	2135400	5936400	5631800	5445400	0.689082	3	3	3	1	7	9	9	2.5
sp|Q9W0M7|SF3B3_DROME;tr|Q8T9L6|Q8T9L6_DROME	sp|Q9W0M7|SF3B3_DROME Splicing factor 3B subunit 3 OS=Drosophila melanogaster OX=7227 GN=Sf3b3 PE=1 SV=2;tr|Q8T9L6|Q8T9L6_DROME GM01240p OS=Drosophila melanogaster OX=7227 GN=Sf3b3 PE=2 SV=1	8	9.7	136.61	1227	0	19.741	3968900	3882000	4341500	5159900	3986400	6118200	6062500	-0.372257	1	1	4	2	2	7	3	1.5
tr|L0CPM3|L0CPM3_DROME;tr|L0CRN7|L0CRN7_DROME;tr|L0CRE9|L0CRE9_DROME;tr|L0CPW8|L0CPW8_DROME;tr|L0CRR9|L0CRR9_DROME;tr|L0CRQ3|L0CRQ3_DROME;tr|L0CRP9|L0CRP9_DROME;tr|L0CPN8|L0CPN8_DROME;tr|L0CPL8|L0CPL8_DROME;sp|Q9VF26|SPNE_DROME;tr|L0CPX8|L0CPX8_DROME;tr|L0CPX3|L0CPX3_DROME;tr|L0CPN2|L0CPN2_DROME;tr|L0CPP6|L0CPP6_DROME;tr|L0CRF9|L0CRF9_DROME;tr|L0CQY0|L0CQY0_DROME;tr|L0CQY7|L0CQY7_DROME;tr|L0CR04|…	tr|L0CPM3|L0CPM3_DROME Spindle E OS=Drosophila melanogaster OX=7227 GN=SpnE PE=4 SV=1;tr|L0CRN7|L0CRN7_DROME Spindle E OS=Drosophila melanogaster OX=7227 GN=SpnE PE=4 SV=1;tr|L0CRE9|L0CRE9_DROME Spindle E OS=Drosophila melanogaster OX=7227 GN=SpnE PE=4 SV=	8	6.8	164.45	1434	0	13.941					4281900	5720800	5767200	9.64386	0	0	0	0	3	4	8	#DIV/0!
sp|Q9VNI3|HPF1_DROME	sp|Q9VNI3|HPF1_DROME Histone PARylation factor 1-like OS=Drosophila melanogaster OX=7227 GN=CG1218 PE=1 SV=2	8	24.5	51.099	449	0	15.775	14620000	11082000	10872000	10265000	5325000	4747000	5619600	-1.62286	5	7	5	2	1	4	3	0.421053
tr|Q9VG69|Q9VG69_DROME	tr|Q9VG69|Q9VG69_DROME LP03547p OS=Drosophila melanogaster OX=7227 GN=Srlp PE=1 SV=1	8	27.8	41.619	378	0	55.137	4317800	4440400	4275700	4876600	5184300	5666400	4703300	-0.0522023	3	2	2	1	6	10	5	2.625
tr|X2JCE0|X2JCE0_DROME;tr|Q9NFN0|Q9NFN0_DROME;tr|Q6NR37|Q6NR37_DROME;sp|O46072|KZ_DROME	tr|X2JCE0|X2JCE0_DROME Kurz, isoform B OS=Drosophila melanogaster OX=7227 GN=kz PE=1 SV=1;tr|Q9NFN0|Q9NFN0_DROME Kurz protein OS=Drosophila melanogaster OX=7227 GN=kz PE=2 SV=1;tr|Q6NR37|Q6NR37_DROME RE43077p OS=Drosophila melanogaster OX=7227 GN=kz PE=2 S	8	9.5	134.12	1192	0	25.328					5808800	4401900	5298800	9.64386	0	0	0	0	8	9	9	#DIV/0!
tr|Q8IRC0|Q8IRC0_DROME;tr|M9PE93|M9PE93_DROME;tr|F2FB68|F2FB68_DROME;tr|E6PBW7|E6PBW7_DROME;tr|Q9VZI0|Q9VZI0_DROME;tr|Q9I7T2|Q9I7T2_DROME;tr|M9PEK8|M9PEK8_DROME;tr|M9PBN6|M9PBN6_DROME;tr|Q8IRB9|Q8IRB9_DROME;tr|M9PHB1|M9PHB1_DROME;tr|A8JNK1|A8JNK1_DROME;tr|Q8IRC1|Q8IRC1_DROME	tr|Q8IRC0|Q8IRC0_DROME Ensconsin, isoform E OS=Drosophila melanogaster OX=7227 GN=ens PE=1 SV=2;tr|M9PE93|M9PE93_DROME Ensconsin, isoform K OS=Drosophila melanogaster OX=7227 GN=ens PE=1 SV=1;tr|F2FB68|F2FB68_DROME Ensconsin, isoform H OS=Drosophila melano	8	16.9	99.25	898	0	35.002	1993900	2552900	2438100		3478600	4225500	7164100	0.44637	0	0	1	0	6	6	9	21
tr|Q9NFR7|Q9NFR7_DROME;tr|Q9VB22|Q9VB22_DROME;tr|Q9NH88|Q9NH88_DROME	tr|Q9NFR7|Q9NFR7_DROME Rapsynoid OS=Drosophila melanogaster OX=7227 GN=pins PE=2 SV=1;tr|Q9VB22|Q9VB22_DROME LD33695p OS=Drosophila melanogaster OX=7227 GN=pins PE=1 SV=1;tr|Q9NH88|Q9NH88_DROME Partner of Inscuteable OS=Drosophila melanogaster OX=7227 GN=p	8	18.1	71.455	658	0	21.269	8251400	6920400	9066300	7428900	4604600	4775000	5191200	-0.977438	6	3	6	5	4	4	3	0.55
sp|P25439|BRM_DROME;tr|M9PFM5|M9PFM5_DROME;tr|M9PFS6|M9PFS6_DROME	sp|P25439|BRM_DROME ATP-dependent helicase brm OS=Drosophila melanogaster OX=7227 GN=brm PE=1 SV=2;tr|M9PFM5|M9PFM5_DROME Brahma, isoform F OS=Drosophila melanogaster OX=7227 GN=brm PE=4 SV=1;tr|M9PFS6|M9PFS6_DROME Brahma, isoform E OS=Drosophila melanogas	8	6	185.09	1638	0	21.923			2792800		4856100	3499600	6037600	0.325478	0	1	0	0	5	5	7	17
tr|X2JEW2|X2JEW2_DROME;sp|Q9VYA7|RRP12_DROME;tr|C9QPD2|C9QPD2_DROME;tr|C5WLN0|C5WLN0_DROME	tr|X2JEW2|X2JEW2_DROME Uncharacterized protein, isoform B OS=Drosophila melanogaster OX=7227 GN=Dmel\CG2691 PE=1 SV=1;sp|Q9VYA7|RRP12_DROME RRP12-like protein OS=Drosophila melanogaster OX=7227 GN=CG2691 PE=1 SV=2;tr|C9QPD2|C9QPD2_DROME LD23114p (Fragment)	8	8.8	153.56	1384	0	132.6	1931700				2783000	4998500	5347600	0.52677	3	0	1	1	6	8	6	4
tr|Q9VCH1|Q9VCH1_DROME;tr|Q8T4F9|Q8T4F9_DROME	tr|Q9VCH1|Q9VCH1_DROME Eukaryotic translation initiation factor 4G2, isoform A OS=Drosophila melanogaster OX=7227 GN=eIF4G2 PE=1 SV=2;tr|Q8T4F9|Q8T4F9_DROME SD03848p OS=Drosophila melanogaster OX=7227 GN=eIF4G2 PE=2 SV=1	8	7.5	226.59	2072	0	40.151			1412700		4481400	4180400	4393200	1.56519	0	0	0	0	12	7	10	#DIV/0!
sp|Q24478|CP190_DROME	sp|Q24478|CP190_DROME Centrosome-associated zinc finger protein CP190 OS=Drosophila melanogaster OX=7227 GN=Cp190 PE=1 SV=2	8	8.6	121.68	1096	0	62.069	3937300	4551700	4257500	3026400	4287500	4068800	4114400	-0.161802	4	8	8	6	10	10	10	1.15385
tr|Q86NS4|Q86NS4_DROME;tr|A1Z7H3|A1Z7H3_DROME;tr|Q8T3L1|Q8T3L1_DROME;tr|A1Z7H2|A1Z7H2_DROME;tr|A0A0B4KFE4|A0A0B4KFE4_DROME;tr|H1UUA9|H1UUA9_DROME;tr|Q960I0|Q960I0_DROME	tr|Q86NS4|Q86NS4_DROME RH17880p OS=Drosophila melanogaster OX=7227 GN=l(2)44DEa PE=2 SV=1;tr|A1Z7H3|A1Z7H3_DROME Acyl-CoA synthetase long-chain, isoform C OS=Drosophila melanogaster OX=7227 GN=Acsl PE=1 SV=1;tr|Q8T3L1|Q8T3L1_DROME Acyl-CoA synthetase long-	8	13.7	79.482	707	0	40.037	4094400	3214400	4877100		3739800	3477200	4289400	-0.488098	5	5	5	0	8	4	7	1.26667
sp|P55824|FAF_DROME;tr|A0A0B4K7S0|A0A0B4K7S0_DROME;tr|A0A0B4K6W2|A0A0B4K6W2_DROME	sp|P55824|FAF_DROME Probable ubiquitin carboxyl-terminal hydrolase FAF OS=Drosophila melanogaster OX=7227 GN=faf PE=1 SV=2;tr|A0A0B4K7S0|A0A0B4K7S0_DROME Fat facets, isoform D OS=Drosophila melanogaster OX=7227 GN=faf PE=3 SV=1;tr|A0A0B4K6W2|A0A0B4K6W2_DRO	8	3.6	311.14	2778	0	22.1	2846000	2317500	3714900		3504000	3573900	3726100	-0.0843206	2	2	1	1	3	5	6	2.33333
tr|A0A0B4K823|A0A0B4K823_DROME;tr|Q0E9K4|Q0E9K4_DROME;tr|Q0E9K5|Q0E9K5_DROME;tr|A0A0B4K828|A0A0B4K828_DROME;tr|Q0E9I6|Q0E9I6_DROME;tr|Q0E9J8|Q0E9J8_DROME;tr|Q0E9J5|Q0E9J5_DROME;tr|Q0E9J4|Q0E9J4_DROME;tr|Q0E9L3|Q0E9L3_DROME;tr|Q0E9I4|Q0E9I4_DROME;tr|Q0E9J3|Q0E9J3_DROME;tr|Q0E9I9|Q0E9I9_DROME;tr|Q0E9H8|Q0E9H8_DROME;tr|Q0E9I2|Q0E9I2_DROME;tr|Q0E9H5|Q0E9H5_DROME;tr|A0A0B4K7H9|A0A0B4K7H9_DROME;tr|Q0E9…	tr|A0A0B4K823|A0A0B4K823_DROME Down syndrome cell adhesion molecule 1, isoform BX (Fragment) OS=Drosophila melanogaster OX=7227 GN=Dscam1 PE=1 SV=1;tr|Q0E9K4|Q0E9K4_DROME Down syndrome cell adhesion molecule 1, isoform BE OS=Drosophila melanogaster OX=7227	8	5	225.16	2038	0	32.284	6039700	7210700	7972500	7127300	3643400	3454200	3568900	-1.20668	0	4	3	3	3	4	4	1.1
tr|M9PC07|M9PC07_DROME;sp|Q9VT28|FRY_DROME;tr|M9NFQ5|M9NFQ5_DROME;tr|M9PF44|M9PF44_DROME;tr|E2QCY4|E2QCY4_DROME;tr|M9NE70|M9NE70_DROME;tr|M9PEP1|M9PEP1_DROME;tr|M9ND72|M9ND72_DROME	tr|M9PC07|M9PC07_DROME Furry, isoform H OS=Drosophila melanogaster OX=7227 GN=fry PE=1 SV=1;sp|Q9VT28|FRY_DROME Protein furry OS=Drosophila melanogaster OX=7227 GN=fry PE=1 SV=2;tr|M9NFQ5|M9NFQ5_DROME Furry, isoform F OS=Drosophila melanogaster OX=7227 GN=	8	3.9	384.1	3474	0	20.7					3430500	2538800	2674900	9.64386	0	1	1	0	7	5	6	9
tr|Q9VGI5|Q9VGI5_DROME;tr|Q9VGI4|Q9VGI4_DROME;tr|Q94548|Q94548_DROME	tr|Q9VGI5|Q9VGI5_DROME Lk6 kinase, isoform B OS=Drosophila melanogaster OX=7227 GN=Lk6 PE=1 SV=1;tr|Q9VGI4|Q9VGI4_DROME LD17393p OS=Drosophila melanogaster OX=7227 GN=Lk6 PE=1 SV=1;tr|Q94548|Q94548_DROME LK6 protein kinase OS=Drosophila melanogaster OX=722	8	10.8	123.44	1090	0	26.693					2591000	2433700	3083300	9.64386	1	1	1	0	5	9	10	8
tr|A0A0B4LGC0|A0A0B4LGC0_DROME;sp|Q9V6K1|TPP2_DROME;tr|A0A0B4LF88|A0A0B4LF88_DROME	tr|A0A0B4LGC0|A0A0B4LGC0_DROME Tripeptidyl-peptidase II, isoform F OS=Drosophila melanogaster OX=7227 GN=TppII PE=4 SV=1;sp|Q9V6K1|TPP2_DROME Tripeptidyl-peptidase 2 OS=Drosophila melanogaster OX=7227 GN=TppII PE=1 SV=2;tr|A0A0B4LF88|A0A0B4LF88_DROME Tripe	8	7.8	148.91	1354	0	13.97	2374200	4688200	3709300		3113300	2120100	2279600	-1.1449	0	3	2	0	1	1	2	0.8
tr|Q9VJ86|Q9VJ86_DROME;tr|Q95NR4|Q95NR4_DROME	tr|Q9VJ86|Q9VJ86_DROME Bicoid stability factor OS=Drosophila melanogaster OX=7227 GN=bsf PE=1 SV=2;tr|Q95NR4|Q95NR4_DROME Bicoid mRNA stability factor OS=Drosophila melanogaster OX=7227 GN=bsf PE=2 SV=1	8	7.8	157.26	1412	0	74.451	5290100	3205500	3999800	5441400	2169900	2229700	2065900	-1.39721	2	2	3	5	1	1	1	0.25
tr|M9NEL1|M9NEL1_DROME;sp|Q9VXF1|PP2B3_DROME	tr|M9NEL1|M9NEL1_DROME Serine/threonine-protein phosphatase OS=Drosophila melanogaster OX=7227 GN=CanA-14F PE=3 SV=1;sp|Q9VXF1|PP2B3_DROME Serine/threonine-protein phosphatase 2B catalytic subunit 3 OS=Drosophila melanogaster OX=7227 GN=CanA-14F PE=1 SV=4	8	23.6	64.285	584	0	51.898					1539500	1838100	1975200		0	0	0	0	5	8	6	#DIV/0!
tr|Q9VH64|Q9VH64_DROME	tr|Q9VH64|Q9VH64_DROME LD29322p OS=Drosophila melanogaster OX=7227 GN=Dmel\CG8507 PE=1 SV=1	8	22.7	44.603	379	0	16.578	2472100	12580000	6766100	9209000	1654600	1847600	1101000	-3.51425	3	7	10	6	1	4	0	0.192308
tr|Q9VA54|Q9VA54_DROME	tr|Q9VA54|Q9VA54_DROME Regulatory particle triple-A ATPase 6-related OS=Drosophila melanogaster OX=7227 GN=Rpt6R PE=1 SV=1	8	24.8	45.169	399	0	21.7							853330		0	0	0	0	1	1	1	#DIV/0!
sp|P29843|HSP7A_DROME;tr|F3YDH5|F3YDH5_DROME;tr|Q8IH88|Q8IH88_DROME;tr|Q8I0E9|Q8I0E9_DROME	sp|P29843|HSP7A_DROME Heat shock 70 kDa protein cognate 1 OS=Drosophila melanogaster OX=7227 GN=Hsc70-1 PE=1 SV=1;tr|F3YDH5|F3YDH5_DROME AT29089p (Fragment) OS=Drosophila melanogaster OX=7227 GN=Hsc70-1-RA PE=2 SV=1;tr|Q8IH88|Q8IH88_DROME AT28834p (Fragmen	8	15	70.686	641	0.0006192	5.828				66279000					0	1	1	3	0	0	1	0.2
tr|A8Y560|A8Y560_DROME;sp|O17445|RL15_DROME	tr|A8Y560|A8Y560_DROME Ribosomal protein L15 OS=Drosophila melanogaster OX=7227 GN=RpL15 PE=1 SV=2;sp|O17445|RL15_DROME 60S ribosomal protein L15 OS=Drosophila melanogaster OX=7227 GN=RpL15 PE=1 SV=1	7	31.9	24.325	204	0	72.914	16619000	9102900	9441400	15425000	104490000	91295000	76266000	2.19821	1	2	3	2	10	11	9	3.75
tr|X2JGG6|X2JGG6_DROME;sp|P02517|HSP26_DROME	tr|X2JGG6|X2JGG6_DROME Heat shock protein 26, isoform B OS=Drosophila melanogaster OX=7227 GN=Hsp26 PE=3 SV=1;sp|P02517|HSP26_DROME Heat shock protein 26 OS=Drosophila melanogaster OX=7227 GN=Hsp26 PE=1 SV=2	7	55.8	22.994	208	0	141.5		1228800			58979000	71879000	77409000	5.58488	0	1	0	0	14	16	14	44
tr|X2JDU0|X2JDU0_DROME;sp|P50882|RL9_DROME	tr|X2JDU0|X2JDU0_DROME Ribosomal protein L9, isoform C OS=Drosophila melanogaster OX=7227 GN=RpL9 PE=4 SV=1;sp|P50882|RL9_DROME 60S ribosomal protein L9 OS=Drosophila melanogaster OX=7227 GN=RpL9 PE=1 SV=2	7	30	21.392	190	0	34.965	45182000	30937000	39514000	28813000	53625000	77319000	71983000	0.247158	7	7	5	3	9	11	8	1.27273
tr|M9PIG8|M9PIG8_DROME;sp|P55035|PSMD4_DROME	tr|M9PIG8|M9PIG8_DROME Regulatory particle non-ATPase 10, isoform B OS=Drosophila melanogaster OX=7227 GN=Rpn10 PE=4 SV=1;sp|P55035|PSMD4_DROME 26S proteasome non-ATPase regulatory subunit 4 OS=Drosophila melanogaster OX=7227 GN=Rpn10 PE=1 SV=2	7	34.6	42.618	396	0	51.251	4138900	9710500	10976000		67240000	58810000	43286000	1.97955	0	3	3	1	15	14	10	5.57143
tr|Q9V455|Q9V455_DROME;tr|Q9UB78|Q9UB78_DROME;tr|O76522|O76522_DROME	tr|Q9V455|Q9V455_DROME Importin subunit alpha OS=Drosophila melanogaster OX=7227 GN=Kap-alpha3 PE=1 SV=1;tr|Q9UB78|Q9UB78_DROME Importin subunit alpha OS=Drosophila melanogaster OX=7227 GN=Kap-alpha3 PE=2 SV=1;tr|O76522|O76522_DROME Karyopherin alpha 3 (Fr	7	22.6	56.989	514	0	42.106	19670000	16385000	19394000	16591000	27746000	31002000	31849000	0.496283	6	5	4	5	8	10	12	1.5
tr|Q9VW19|Q9VW19_DROME	tr|Q9VW19|Q9VW19_DROME RE17417p OS=Drosophila melanogaster OX=7227 GN=Dmel\CG9372 PE=1 SV=1	7	24	46.121	408	0	24.233	11217000	9366600	12127000	13805000	28202000	29045000	31968000	1.03061	0	2	1	3	5	6	4	2.5
tr|A0A0B4KGE6|A0A0B4KGE6_DROME;sp|P26270|PSMD7_DROME;tr|A0A0B4KFH4|A0A0B4KFH4_DROME	tr|A0A0B4KGE6|A0A0B4KGE6_DROME Regulatory particle non-ATPase 8, isoform C OS=Drosophila melanogaster OX=7227 GN=Rpn8 PE=4 SV=1;sp|P26270|PSMD7_DROME 26S proteasome non-ATPase regulatory subunit 7 OS=Drosophila melanogaster OX=7227 GN=Rpn8 PE=1 SV=6;tr|A0A	7	32.2	38.089	338	0	22.95	13393000	12838000	11361000	16512000	26770000	28394000	28319000	0.697102	2	0	2	2	6	8	11	4.16667
sp|P17917|PCNA_DROME	sp|P17917|PCNA_DROME Proliferating cell nuclear antigen OS=Drosophila melanogaster OX=7227 GN=PCNA PE=1 SV=2	7	26.5	28.83	260	0	104.05	18939000			12661000	23171000	28495000	24869000	0.29096	0	0	0	0	7	8	5	#DIV/0!
sp|O18373|SPS1_DROME	sp|O18373|SPS1_DROME Inactive selenide, water dikinase-like protein OS=Drosophila melanogaster OX=7227 GN=SelD PE=2 SV=1	7	29.4	43.446	398	0	34.369	24543000	27732000	20251000	27606000	25402000	23386000	26056000	-0.245907	4	4	5	4	7	6	6	1.11765
sp|Q94517|HDAC1_DROME;tr|I1V501|I1V501_DROME	sp|Q94517|HDAC1_DROME Histone deacetylase HDAC1 OS=Drosophila melanogaster OX=7227 GN=HDAC1 PE=1 SV=2;tr|I1V501|I1V501_DROME Histone deacetylase OS=Drosophila melanogaster OX=7227 GN=Rpd3 PE=3 SV=1	7	26.9	58.33	521	0	36.573	13033000	13803000	15259000	10412000	24645000	24767000	23749000	0.638206	3	4	4	1	10	8	9	2.25
tr|I0DHK3|I0DHK3_DROME;sp|P12881|PSA1_DROME	tr|I0DHK3|I0DHK3_DROME Proteasome subunit alpha type OS=Drosophila melanogaster OX=7227 GN=Prosalpha6 PE=2 SV=1;sp|P12881|PSA1_DROME Proteasome subunit alpha type-1 OS=Drosophila melanogaster OX=7227 GN=Prosalpha6 PE=1 SV=1	7	38	31.058	279	0	29.929	17629000	18756000	17887000	25335000	20904000	24760000	22747000	-0.277353	3	4	4	8	11	9	7	1.42105
sp|P91938|TRXR1_DROME	sp|P91938|TRXR1_DROME Thioredoxin reductase 1, mitochondrial OS=Drosophila melanogaster OX=7227 GN=Trxr-1 PE=1 SV=2	7	26	64.322	596	0	59.216	28786000	55987000	47482000	59308000	24173000	23114000	20190000	-1.55459	4	6	4	3	3	8	6	1
tr|Q9VNA3|Q9VNA3_DROME	tr|Q9VNA3|Q9VNA3_DROME GH21273p OS=Drosophila melanogaster OX=7227 GN=BEST:LD29996 PE=1 SV=1	7	38.4	23.633	216	0	65.221	7331700	9100700	6923000	6636400	20594000	23122000	21381000	1.17817	5	2	4	2	8	8	8	1.84615
tr|O18333|O18333_DROME;tr|Q9U5D5|Q9U5D5_DROME	tr|O18333|O18333_DROME GH01619p OS=Drosophila melanogaster OX=7227 GN=Rab2 PE=1 SV=1;tr|Q9U5D5|Q9U5D5_DROME Drab2 OS=Drosophila melanogaster OX=7227 GN=Rab2 PE=2 SV=1	7	43.7	23.56	213	0	36.203	5166000	6373300	8336400	9412000	22874000	20752000	19821000	1.07446	0	1	1	1	8	10	8	8.66667
sp|Q94901|LARK_DROME	sp|Q94901|LARK_DROME RNA-binding protein lark OS=Drosophila melanogaster OX=7227 GN=lark PE=1 SV=1	7	24.7	39.911	352	0	18.879	8234100	5310900	5576400	5825100	17051000	26663000	18826000	1.05017	1	0	0	1	8	12	10	15
tr|Q9Y0Y5|Q9Y0Y5_DROME	tr|Q9Y0Y5|Q9Y0Y5_DROME Coatomer subunit epsilon OS=Drosophila melanogaster OX=7227 GN=epsilonCOP PE=1 SV=1	7	31.4	34.619	306	0	25.551	10324000	8739900	11143000	8570000	17464000	21097000	23165000	0.648246	1	3	1	4	10	11	8	3.22222
tr|Q9V3E7|Q9V3E7_DROME	tr|Q9V3E7|Q9V3E7_DROME LD24793p OS=Drosophila melanogaster OX=7227 GN=Ref1 PE=1 SV=1	7	30.5	27.851	266	0	26.725	8114500	10751000	8778600	10261000	18657000	16594000	19425000	0.626191	0	3	1	2	6	5	6	2.83333
tr|Q9VG04|Q9VG04_DROME	tr|Q9VG04|Q9VG04_DROME LP04475p OS=Drosophila melanogaster OX=7227 GN=dMEMO PE=1 SV=1	7	28.5	33.234	295	0	28.224	4306100	4000100	4720200	4828400	15430000	20324000	18871000	1.67612	1	0	0	0	7	8	7	22
tr|Q8MSW6|Q8MSW6_DROME;tr|Q9VAJ2|Q9VAJ2_DROME;tr|Q9XYF7|Q9XYF7_DROME;tr|O76523|O76523_DROME	tr|Q8MSW6|Q8MSW6_DROME LD23540p OS=Drosophila melanogaster OX=7227 GN=Bub3 PE=2 SV=1;tr|Q9VAJ2|Q9VAJ2_DROME Bub3, isoform A OS=Drosophila melanogaster OX=7227 GN=Bub3 PE=1 SV=1;tr|Q9XYF7|Q9XYF7_DROME WD-40 repeat protein OS=Drosophila melanogaster OX=7227	7	24.8	37.514	323	0	14.916	14934000	13329000	13061000	14672000	18383000	17009000	19114000	0.187698	7	2	5	6	3	5	7	0.75
sp|P32392|ARP3_DROME	sp|P32392|ARP3_DROME Actin-related protein 3 OS=Drosophila melanogaster OX=7227 GN=Arp3 PE=2 SV=3	7	21.5	47.032	418	0	67.326	17470000	19412000	22550000	17822000	15184000	18143000	16729000	-0.570576	2	5	7	1	4	5	4	0.866667
sp|P40417|ERKA_DROME;tr|M9ZYW3|M9ZYW3_DROME;tr|D9PTS4|D9PTS4_DROME	sp|P40417|ERKA_DROME Mitogen-activated protein kinase ERK-A OS=Drosophila melanogaster OX=7227 GN=rl PE=1 SV=3;tr|M9ZYW3|M9ZYW3_DROME Mitogen-activated protein kinase OS=Drosophila melanogaster OX=7227 GN=rl-RE PE=2 SV=2;tr|D9PTS4|D9PTS4_DROME Mitogen-acti	7	28.7	43.151	376	0	26.656	15479000	15870000	11918000	13314000	15229000	15320000	16379000	-0.0594809	4	4	2	4	6	5	5	1.14286
tr|Q9VY78|Q9VY78_DROME	tr|Q9VY78|Q9VY78_DROME Chloride intracellular channel, isoform A OS=Drosophila melanogaster OX=7227 GN=Clic PE=1 SV=1	7	40.4	30.17	260	0	41.639	20138000	33167000	25485000	45053000	15659000	15935000	9773700	-2.20465	2	8	5	5	4	4	4	0.6
tr|Q9VTZ0|Q9VTZ0_DROME;tr|M9PI44|M9PI44_DROME;tr|M9PF14|M9PF14_DROME;tr|M9PF20|M9PF20_DROME;tr|M9PFB2|M9PFB2_DROME;tr|M9PCB7|M9PCB7_DROME;tr|M9PFF9|M9PFF9_DROME;tr|M9PFG3|M9PFG3_DROME	tr|Q9VTZ0|Q9VTZ0_DROME GH08269p OS=Drosophila melanogaster OX=7227 GN=tral PE=1 SV=3;tr|M9PI44|M9PI44_DROME Trailer hitch, isoform F OS=Drosophila melanogaster OX=7227 GN=tral PE=1 SV=1;tr|M9PF14|M9PF14_DROME Trailer hitch, isoform C OS=Drosophila melanoga	7	19.5	69.339	652	0	50.057	9522900	10251000	9731600	9149300	11988000	12580000	14591000	0.225826	7	8	7	6	8	11	11	1.07143
sp|P46415|ADHX_DROME	sp|P46415|ADHX_DROME Alcohol dehydrogenase class-3 OS=Drosophila melanogaster OX=7227 GN=Fdh PE=1 SV=3	7	28.5	40.389	379	0	23.595	9916300	16285000	14799000	14681000	14275000	13642000	11000000	-0.56604	2	3	2	3	6	10	7	2.3
sp|Q9XZ58|CSN5_DROME;tr|A0A0B4KHM2|A0A0B4KHM2_DROME	sp|Q9XZ58|CSN5_DROME COP9 signalosome complex subunit 5 OS=Drosophila melanogaster OX=7227 GN=CSN5 PE=1 SV=1;tr|A0A0B4KHM2|A0A0B4KHM2_DROME COP9 signalosome subunit 5, isoform B OS=Drosophila melanogaster OX=7227 GN=CSN5 PE=4 SV=1	7	32.7	37.083	327	0	37.633	5031600	5530600	4214300	4435700	9688300	14340000	14662000	0.808808	2	3	1	2	3	11	8	2.75
sp|Q95RX5|KCMF1_DROME	sp|Q95RX5|KCMF1_DROME E3 ubiquitin-protein ligase Kcmf1 OS=Drosophila melanogaster OX=7227 GN=Kcmf1 PE=1 SV=1	7	26.2	62.397	599	0	165.59	5671300	4146400	3642400	2415300	10741000	12152000	12750000	0.921377	4	4	5	3	14	15	15	2.75
sp|Q9VBU8|NUP37_DROME	sp|Q9VBU8|NUP37_DROME Nucleoporin Nup37 OS=Drosophila melanogaster OX=7227 GN=Nup37 PE=2 SV=1	7	32.2	35.35	320	0	18.36	8409500		7464400		11925000	12030000	11155000	0.407599	0	0	0	0	5	7	4	#DIV/0!
tr|Q9VYG8|Q9VYG8_DROME;tr|C0MLD8|C0MLD8_DROME;tr|C0MLC9|C0MLC9_DROME;tr|B4F5F8|B4F5F8_DROME;tr|B4F5F5|B4F5F5_DROME;tr|B4F5F6|B4F5F6_DROME;tr|B4F5F0|B4F5F0_DROME;tr|B4F5F4|B4F5F4_DROME;tr|B4F5F3|B4F5F3_DROME;tr|B4F5F2|B4F5F2_DROME	tr|Q9VYG8|Q9VYG8_DROME CG15717-PA OS=Drosophila melanogaster OX=7227 GN=Dmel\CG15717 PE=1 SV=1;tr|C0MLD8|C0MLD8_DROME CG15717-PA OS=Drosophila melanogaster OX=7227 GN=CG15717 PE=4 SV=1;tr|C0MLC9|C0MLC9_DROME CG15717-PA OS=Drosophila melanogaster OX=7227 GN	7	37.3	27.766	252	0	99.081	32272000	23257000	22281000	29438000	10130000	10859000	13945000	-1.67165	8	5	3	3	5	5	5	0.789474
sp|Q24572|CAF1_DROME;tr|C0MJE4|C0MJE4_DROME;tr|E1JIL4|E1JIL4_DROME	sp|Q24572|CAF1_DROME Probable histone-binding protein Caf1 OS=Drosophila melanogaster OX=7227 GN=Caf1 PE=1 SV=1;tr|C0MJE4|C0MJE4_DROME CG4236-PA OS=Drosophila melanogaster OX=7227 GN=CG4236 PE=4 SV=1;tr|E1JIL4|E1JIL4_DROME Chromatin assembly factor 1, p55	7	24.2	48.634	430	0	69.343	14899000	11861000	13164000	12203000	11697000	10578000	10656000	-0.494149	2	3	2	3	7	8	9	2.4
tr|Q8SXQ1|Q8SXQ1_DROME	tr|Q8SXQ1|Q8SXQ1_DROME Aldehyde dehydrogenase 7 family member A1 OS=Drosophila melanogaster OX=7227 GN=Aldh7A1 PE=1 SV=1	7	22.4	58.313	540	0	57.692	5858400	3320400	4491000	3046800	8408300	13068000	10716000	0.521307	3	1	2	1	5	9	6	2.85714
tr|A1Z6R4|A1Z6R4_DROME	tr|A1Z6R4|A1Z6R4_DROME Serpin 42Dc, isoform A OS=Drosophila melanogaster OX=7227 GN=Spn42Dc PE=1 SV=1	7	28.8	45.362	403	0	15.437					8877100	11203000	11201000	9.64386	0	0	0	0	4	4	3	#DIV/0!
sp|Q9V3G7|PSMD6_DROME	sp|Q9V3G7|PSMD6_DROME 26S proteasome non-ATPase regulatory subunit 6 OS=Drosophila melanogaster OX=7227 GN=Rpn7 PE=2 SV=1	7	21.6	45.38	389	0	27.643	9797500	13621000	10953000	15719000	11090000	10756000	9115900	-0.786052	1	3	3	3	9	8	7	2.4
tr|Q9VHC7|Q9VHC7_DROME;tr|A0A0B4K6Z1|A0A0B4K6Z1_DROME	tr|Q9VHC7|Q9VHC7_DROME FI21236p1 OS=Drosophila melanogaster OX=7227 GN=rump PE=1 SV=1;tr|A0A0B4K6Z1|A0A0B4K6Z1_DROME Rumpelstiltskin, isoform B OS=Drosophila melanogaster OX=7227 GN=rump PE=1 SV=1	7	15	66.73	632	0	67.697	3496800	5263300	3342300	2759700	9646300	10400000	10368000	0.874008	3	3	2	1	6	8	8	2.44444
tr|Q9VXF9|Q9VXF9_DROME	tr|Q9VXF9|Q9VXF9_DROME AT13091p OS=Drosophila melanogaster OX=7227 GN=rngo PE=1 SV=1	7	20.1	50.536	458	0	28.376	5052200	3469300	3873400	3128200	8738600	9733600	11438000	0.79049	3	2	2	3	7	8	7	2.2
tr|X2JAI2|X2JAI2_DROME;sp|Q9VIM5|ARPC2_DROME	tr|X2JAI2|X2JAI2_DROME Arp2/3 complex 34 kDa subunit OS=Drosophila melanogaster OX=7227 GN=Arpc2 PE=3 SV=1;sp|Q9VIM5|ARPC2_DROME Actin-related protein 2/3 complex subunit 2 OS=Drosophila melanogaster OX=7227 GN=Arpc2 PE=2 SV=2	7	27.9	35.104	301	0	36.809	11895000	12286000	14180000	9974300	9609900	9943500	9601200	-0.562571	3	4	5	6	6	8	5	1.05556
tr|Q0E924|Q0E924_DROME;tr|A8DYI7|A8DYI7_DROME;tr|A8DYI6|A8DYI6_DROME	tr|Q0E924|Q0E924_DROME Prohibitin OS=Drosophila melanogaster OX=7227 GN=Phb2 PE=1 SV=2;tr|A8DYI7|A8DYI7_DROME Prohibitin OS=Drosophila melanogaster OX=7227 GN=Phb2 PE=1 SV=1;tr|A8DYI6|A8DYI6_DROME Prohibitin OS=Drosophila melanogaster OX=7227 GN=Phb2 PE=1	7	32.4	33.066	299	0	20.89	7421200	8022000	10759000	10546000	9816500	8936700	10183000	-0.26773	1	2	2	1	4	7	5	2.66667
tr|Q9VJD4|Q9VJD4_DROME	tr|Q9VJD4|Q9VJD4_DROME LD24721p OS=Drosophila melanogaster OX=7227 GN=Sgt PE=1 SV=1	7	25.1	36.253	331	0	32.416	9844900	10911000	11179000	15826000	8274600	10593000	10036000	-0.935535	3	7	8	4	6	6	5	0.772727
tr|Q9VYR1|Q9VYR1_DROME;tr|Q76NR6|Q76NR6_DROME;tr|C6TP78|C6TP78_DROME	tr|Q9VYR1|Q9VYR1_DROME Regucalcin homologue OS=Drosophila melanogaster OX=7227 GN=regucalcin PE=1 SV=1;tr|Q76NR6|Q76NR6_DROME Regucalcin, isoform D OS=Drosophila melanogaster OX=7227 GN=regucalcin PE=1 SV=1;tr|C6TP78|C6TP78_DROME GH22783p (Fragment) OS=Dro	7	33	33.644	303	0	22.615	17997000	38717000	25679000	40343000	12703000	10964000	4453100	-3.17944	3	5	5	6	3	2	2	0.368421
tr|Q9VQB4|Q9VQB4_DROME	tr|Q9VQB4|Q9VQB4_DROME LD06553p OS=Drosophila melanogaster OX=7227 GN=Dmel\CG3609 PE=1 SV=1	7	27.5	37.285	335	0	31.009		3599200	4091500	4216600	9342900	9763200	8808900	1.06288	0	0	0	3	5	6	4	5
tr|A0A023GQA5|A0A023GQA5_DROME;sp|P24156|L2CC_DROME	tr|A0A023GQA5|A0A023GQA5_DROME Prohibitin OS=Drosophila melanogaster OX=7227 GN=l(2)37Cc PE=1 SV=1;sp|P24156|L2CC_DROME Protein l(2)37Cc OS=Drosophila melanogaster OX=7227 GN=l(2)37Cc PE=2 SV=2	7	37.7	30.383	276	0	44.596	6981100	10035000	8213700		8588100	9277400	9648200	-0.22463	1	2	1	0	4	4	3	2.75
tr|A0A0S0WIA2|A0A0S0WIA2_DROME;tr|Q9I7N0|Q9I7N0_DROME;tr|Q7KTC0|Q7KTC0_DROME;tr|Q8T9C5|Q8T9C5_DROME;tr|Q7KTD0|Q7KTD0_DROME;tr|Q7KTC9|Q7KTC9_DROME;tr|Q7KTC8|Q7KTC8_DROME;tr|Q7KTC7|Q7KTC7_DROME;tr|Q7KTC6|Q7KTC6_DROME;tr|Q7KTC5|Q7KTC5_DROME;tr|Q7KTC4|Q7KTC4_DROME;tr|Q7KTC3|Q7KTC3_DROME;tr|Q7KTC2|Q7KTC2_DROME;tr|Q7KTC1|Q7KTC1_DROME;tr|Q7KTB9|Q7KTB9_DROME;tr|Q7KTB8|Q7KTB8_DROME;tr|Q7KTB7|Q7KTB7_DROME;…	tr|A0A0S0WIA2|A0A0S0WIA2_DROME Multidrug-Resistance like protein 1, isoform R OS=Drosophila melanogaster OX=7227 GN=MRP PE=1 SV=1;tr|Q9I7N0|Q9I7N0_DROME FI23224p1 OS=Drosophila melanogaster OX=7227 GN=MRP PE=1 SV=2;tr|Q7KTC0|Q7KTC0_DROME Multidrug-Resistan	7	7.6	167.63	1492	0	40.629			3399900		9330400	6763900	10870000	0.992363	0	0	0	0	5	5	9	#DIV/0!
sp|Q9W252|RAD50_DROME;tr|A0A0B4K7L0|A0A0B4K7L0_DROME;tr|D0Z764|D0Z764_DROME	sp|Q9W252|RAD50_DROME DNA repair protein RAD50 OS=Drosophila melanogaster OX=7227 GN=rad50 PE=2 SV=4;tr|A0A0B4K7L0|A0A0B4K7L0_DROME Rad50, isoform E OS=Drosophila melanogaster OX=7227 GN=rad50 PE=1 SV=1;tr|D0Z764|D0Z764_DROME FI13085p (Fragment) OS=Drosoph	7	7.3	152.16	1318	0	113.75	3055800		3921700	4756000	8843600	8188900	8925900	0.783921	0	0	0	0	6	6	6	#DIV/0!
tr|Q9VIM0|Q9VIM0_DROME	tr|Q9VIM0|Q9VIM0_DROME GH14278p OS=Drosophila melanogaster OX=7227 GN=38C.55 PE=1 SV=1	7	20.6	53.701	475	0	18.715	3306900	3414600	3677200	3448500	6764800	10400000	8670700	0.87944	2	1	1	1	3	7	6	3.2
sp|Q9W2D9|EIF3K_DROME	sp|Q9W2D9|EIF3K_DROME Eukaryotic translation initiation factor 3 subunit K OS=Drosophila melanogaster OX=7227 GN=eIF3k PE=2 SV=1	7	30.2	25.665	222	0	21.86	9237500	8373500	9159800	10441000	7836400	8787100	9078500	-0.413997	2	1	3	1	6	8	8	3.14286
tr|Q0KHZ6|Q0KHZ6_DROME;tr|Q8MR58|Q8MR58_DROME	tr|Q0KHZ6|Q0KHZ6_DROME Electron transfer flavoprotein subunit beta OS=Drosophila melanogaster OX=7227 GN=ETFB PE=1 SV=1;tr|Q8MR58|Q8MR58_DROME GH14462p (Fragment) OS=Drosophila melanogaster OX=7227 GN=CG7834 PE=2 SV=1	7	31.2	27.217	253	0	20.778	13228000	14830000	12456000	15310000	8784400	8814200	8060700	-0.925497	3	5	6	9	5	6	3	0.608696
tr|Q9N6D7|Q9N6D7_DROME;tr|Q8MZ09|Q8MZ09_DROME;tr|A0A0B4KG96|A0A0B4KG96_DROME;tr|Q9NDU1|Q9NDU1_DROME	tr|Q9N6D7|Q9N6D7_DROME Poly(A) polymerase OS=Drosophila melanogaster OX=7227 GN=hrg PE=1 SV=1;tr|Q8MZ09|Q8MZ09_DROME Poly(A) polymerase OS=Drosophila melanogaster OX=7227 GN=hrg PE=2 SV=1;tr|A0A0B4KG96|A0A0B4KG96_DROME Hiiragi, isoform D OS=Drosophila mela	7	14.3	74.529	659	0	17.187	5794900	6206900			7185000	8146800	10017000	0.211115	1	0	0	1	3	4	6	6.5
sp|P54397|FKB39_DROME	sp|P54397|FKB39_DROME 39 kDa FK506-binding nuclear protein OS=Drosophila melanogaster OX=7227 GN=FK506-bp1 PE=1 SV=2	7	18.8	39.343	357	0	18.325	6225500	7049800	12872000	4015400	7258700	8623900	8241600	-0.826453	4	2	3	2	6	7	6	1.72727
tr|A0A0B4LEY9|A0A0B4LEY9_DROME;sp|Q9V411|NOG1_DROME;tr|C5WLT8|C5WLT8_DROME	tr|A0A0B4LEY9|A0A0B4LEY9_DROME Nucleolar GTP-binding protein 1 OS=Drosophila melanogaster OX=7227 GN=Non1 PE=1 SV=1;sp|Q9V411|NOG1_DROME Nucleolar GTP-binding protein 1 OS=Drosophila melanogaster OX=7227 GN=Non1 PE=2 SV=1;tr|C5WLT8|C5WLT8_DROME Nucleolar G	7	13.3	75.351	652	0	14.771	4316900	3230000	3514000		8931600	6268900	8840700	0.538217	3	1	3	0	4	4	5	1.85714
tr|Q9VM57|Q9VM57_DROME;tr|Q8SZ50|Q8SZ50_DROME;tr|C8VV39|C8VV39_DROME;tr|Q7KTL4|Q7KTL4_DROME;tr|F7VJV6|F7VJV6_DROME;tr|Q7KTL5|Q7KTL5_DROME	tr|Q9VM57|Q9VM57_DROME Septin interacting protein 2, isoform A OS=Drosophila melanogaster OX=7227 GN=sip2 PE=1 SV=2;tr|Q8SZ50|Q8SZ50_DROME RE16905p OS=Drosophila melanogaster OX=7227 GN=sip2 PE=2 SV=1;tr|C8VV39|C8VV39_DROME AT05639p OS=Drosophila melanogas	7	19.5	68.895	625	0	47.656	6344500	7456000	4848700		6986500	7406100	9340900	-0.093832	3	3	2	3	7	8	9	2.18182
tr|X2JEX7|X2JEX7_DROME;sp|Q9VYQ8|UBP7_DROME	tr|X2JEX7|X2JEX7_DROME Ubiquitin-specific protease 7, isoform C OS=Drosophila melanogaster OX=7227 GN=Usp7 PE=3 SV=1;sp|Q9VYQ8|UBP7_DROME Ubiquitin carboxyl-terminal hydrolase 7 OS=Drosophila melanogaster OX=7227 GN=Usp7 PE=1 SV=1	7	9.8	130.05	1125	0	50.062	5973800	3649800	4012400	13755000	6567900	8572900	8286500	-1.06645	1	1	1	2	2	6	4	2.4
tr|Q9VKW1|Q9VKW1_DROME	tr|Q9VKW1|Q9VKW1_DROME LD41958p OS=Drosophila melanogaster OX=7227 GN=Wdfy2 PE=1 SV=1	7	17.4	46.19	408	0	13.227	13927000	14789000	20122000	12311000	6852200	9192200	7305400	-1.55413	3	0	2	3	1	3	3	0.875
tr|X2JDP6|X2JDP6_DROME;sp|Q8T079|GLYR1_DROME;tr|M9MRG2|M9MRG2_DROME	tr|X2JDP6|X2JDP6_DROME Nucleosome-destabilizing factor, isoform C OS=Drosophila melanogaster OX=7227 GN=Ndf PE=4 SV=1;sp|Q8T079|GLYR1_DROME Putative oxidoreductase GLYR1 homolog OS=Drosophila melanogaster OX=7227 GN=Ndf PE=1 SV=1;tr|M9MRG2|M9MRG2_DROME Nuc	7	21.8	65.251	602	0	68.59					7695700	6891300	8665700	9.64386	0	1	0	4	5	3	9	3.4
tr|Q494L6|Q494L6_DROME;tr|Q0E8X6|Q0E8X6_DROME;tr|Q8MPP1|Q8MPP1_DROME;tr|Q9W1Q8|Q9W1Q8_DROME	tr|Q494L6|Q494L6_DROME RE55357p OS=Drosophila melanogaster OX=7227 GN=eIF2B-delta PE=2 SV=1;tr|Q0E8X6|Q0E8X6_DROME Eukaryotic translation initiation factor 2B subunit delta, isoform B OS=Drosophila melanogaster OX=7227 GN=eIF2Bdelta PE=1 SV=1;tr|Q8MPP1|Q8M	7	16.7	61.868	576	0	43.628	3294300	3816800	5757500		6623800	7403400	8979400	0.202217	1	2	1	0	9	10	9	7
tr|Q9VWV4|Q9VWV4_DROME;tr|Q7K571|Q7K571_DROME;tr|Q9VWV2|Q9VWV2_DROME;tr|Q7KUW2|Q7KUW2_DROME;tr|Q9VWV5|Q9VWV5_DROME;tr|D0IQG9|D0IQG9_DROME	tr|Q9VWV4|Q9VWV4_DROME GH28326p OS=Drosophila melanogaster OX=7227 GN=45555989 PE=1 SV=2;tr|Q7K571|Q7K571_DROME GH10029p OS=Drosophila melanogaster OX=7227 GN=CG6247 PE=2 SV=1;tr|Q9VWV2|Q9VWV2_DROME Uncharacterized protein, isoform D OS=Drosophila melanoga	7	12.2	71.699	630	0	14.862		2086700	1723800	1598900	6925900	8199800	7874900	1.73078	1	0	1	1	5	5	7	5.66667
tr|Q9VK63|Q9VK63_DROME	tr|Q9VK63|Q9VK63_DROME LD25466p OS=Drosophila melanogaster OX=7227 GN=Dmel\CG5776 PE=2 SV=1	7	15.8	89.093	799	0	35.453					6056600	8280000	8475900	9.64386	1	0	0	0	2	4	6	12
sp|P39205|CIN_DROME;tr|Q6W4E3|Q6W4E3_DROME;tr|Q6W4C3|Q6W4C3_DROME;tr|Q6W4C2|Q6W4C2_DROME	sp|P39205|CIN_DROME Molybdenum cofactor synthesis protein cinnamon OS=Drosophila melanogaster OX=7227 GN=cin PE=1 SV=3;tr|Q6W4E3|Q6W4E3_DROME Cinnamon (Fragment) OS=Drosophila melanogaster OX=7227 GN=cin PE=4 SV=1;tr|Q6W4C3|Q6W4C3_DROME Cinnamon (Fragment)	7	16.1	65.732	601	0	35.352	6055000	5483600	4286800		6940800	7390100	7709600	0.196975	1	0	0	0	7	4	7	18
tr|Q9VC62|Q9VC62_DROME;tr|A0A0B4KGU9|A0A0B4KGU9_DROME;tr|Q7KS16|Q7KS16_DROME;tr|A9UNH8|A9UNH8_DROME;tr|A0A0B4K6F9|A0A0B4K6F9_DROME;tr|Q961I7|Q961I7_DROME	tr|Q9VC62|Q9VC62_DROME Extended synaptotagmin-like protein 2, isoform A OS=Drosophila melanogaster OX=7227 GN=Esyt2 PE=1 SV=1;tr|A0A0B4KGU9|A0A0B4KGU9_DROME Extended synaptotagmin-like protein 2, isoform D OS=Drosophila melanogaster OX=7227 GN=Esyt2 PE=1 S	7	13.6	90.863	816	0	22.689		3950100	6360900		5223400	8982200	7117100	-0.284242	0	0	3	1	2	5	5	3
tr|I1V4X5|I1V4X5_DROME;sp|O02193|MOF_DROME	tr|I1V4X5|I1V4X5_DROME Histone acetyltransferase OS=Drosophila melanogaster OX=7227 GN=mof PE=3 SV=1;sp|O02193|MOF_DROME Males-absent on the first protein OS=Drosophila melanogaster OX=7227 GN=mof PE=1 SV=1	7	15.5	86.474	827	0	23.732	4879300	4527800	3611200	3675600	7102000	6307600	7764300	0.370417	1	0	1	1	3	4	6	4.33333
sp|P20028|RPA2_DROME	sp|P20028|RPA2_DROME DNA-directed RNA polymerase I subunit RPA2 OS=Drosophila melanogaster OX=7227 GN=RpI135 PE=1 SV=2	7	9.1	128.44	1129	0	26.933			4614600		6956800	6995800	6970100	0.592218	1	1	1	0	5	4	6	5
tr|Q9VKU1|Q9VKU1_DROME;tr|E1JHE4|E1JHE4_DROME	tr|Q9VKU1|Q9VKU1_DROME Fatty acid transport protein 1, isoform A OS=Drosophila melanogaster OX=7227 GN=Fatp1 PE=1 SV=2;tr|E1JHE4|E1JHE4_DROME Fatty acid transport protein 1, isoform F OS=Drosophila melanogaster OX=7227 GN=Fatp1 PE=1 SV=3	7	15.5	70.162	626	0	20.971	3953800	3608100	4453100	4151500	7578500	5468400	7872300	0.296309	0	0	1	0	4	1	7	12
sp|Q9VH07|RUVB1_DROME	sp|Q9VH07|RUVB1_DROME RuvB-like helicase 1 OS=Drosophila melanogaster OX=7227 GN=pont PE=1 SV=1	7	23	50.242	456	0	17.031	10042000	12304000	11983000	10827000	5587000	7466500	7780900	-1.13898	2	3	2	2	2	4	3	1
tr|Q8T0F9|Q8T0F9_DROME;tr|Q7KK96|Q7KK96_DROME;tr|Q4QQB8|Q4QQB8_DROME	tr|Q8T0F9|Q8T0F9_DROME LD05471p (Fragment) OS=Drosophila melanogaster OX=7227 GN=SMC2 PE=2 SV=2;tr|Q7KK96|Q7KK96_DROME Structural maintenance of chromosomes protein OS=Drosophila melanogaster OX=7227 GN=SMC2 PE=1 SV=1;tr|Q4QQB8|Q4QQB8_DROME LD32453p (Fragm	7	12.1	112.75	985	0	63.039		2072000	3206600		6466200	5707000	7003600	0.831688	1	0	0	0	7	9	10	26
tr|Q9VWD0|Q9VWD0_DROME	tr|Q9VWD0|Q9VWD0_DROME GH23568p OS=Drosophila melanogaster OX=7227 GN=parvin PE=1 SV=2	7	24.3	41.863	367	0	26.412	5741400	3345200	5388000	4029700	6246600	6373100	6447600	0.121669	3	2	1	1	6	8	7	3
tr|Q9V9R2|Q9V9R2_DROME	tr|Q9V9R2|Q9V9R2_DROME Cullin 2, isoform A OS=Drosophila melanogaster OX=7227 GN=Cul2 PE=1 SV=3	7	11.7	87.372	753	0	21.271	3940000	4565000	5205400	4815100	5787300	5858500	7276400	0.152881	1	4	2	2	4	3	3	1.11111
tr|X2JFP6|X2JFP6_DROME;tr|X2JL40|X2JL40_DROME;tr|Q9VWS3|Q9VWS3_DROME;tr|Q494I2|Q494I2_DROME;tr|X2JEA7|X2JEA7_DROME	tr|X2JFP6|X2JFP6_DROME Rab11 interacting protein, isoform E OS=Drosophila melanogaster OX=7227 GN=Rip11 PE=1 SV=1;tr|X2JL40|X2JL40_DROME Rab11 interacting protein, isoform D OS=Drosophila melanogaster OX=7227 GN=Rip11 PE=1 SV=1;tr|Q9VWS3|Q9VWS3_DROME Rab11	7	13.7	89.748	815	0	17.835	4918900	4480300	17788000	4938300	7789600	4433900	6621300	-2.00426	0	0	7	0	3	6	3	1.71429
tr|Q5U117|Q5U117_DROME	tr|Q5U117|Q5U117_DROME Enigma OS=Drosophila melanogaster OX=7227 GN=Egm PE=1 SV=1	7	12.5	70.808	639	0	49.359	2700000	4204700	3014000	2394600	6358400	5664400	6665300	0.42992	3	4	4	3	7	9	10	1.85714
tr|M9PG43|M9PG43_DROME;sp|Q9NBK5|TRC_DROME	tr|M9PG43|M9PG43_DROME Tricornered, isoform B OS=Drosophila melanogaster OX=7227 GN=trc PE=3 SV=1;sp|Q9NBK5|TRC_DROME Serine/threonine-protein kinase tricorner OS=Drosophila melanogaster OX=7227 GN=trc PE=1 SV=1	7	23.5	53.332	463	0	43.551	5032700	2904300		4535200	5906600	6236100	6487400	0.230995	0	2	1	2	2	8	5	3
tr|M9NFA7|M9NFA7_DROME;sp|Q9VX91|UBR1_DROME	tr|M9NFA7|M9NFA7_DROME E3 ubiquitin-protein ligase OS=Drosophila melanogaster OX=7227 GN=Ubr1 PE=3 SV=1;sp|Q9VX91|UBR1_DROME E3 ubiquitin-protein ligase UBR1 OS=Drosophila melanogaster OX=7227 GN=Ubr1 PE=2 SV=2	7	5.7	208.36	1824	0	27.258					5584100	5672300	6957900	9.64386	0	0	0	0	5	8	6	#DIV/0!
tr|Q0IGW6|Q0IGW6_DROME;tr|M9ND86|M9ND86_DROME;sp|P43248|MSH2_DROME;tr|A0A024E347|A0A024E347_DROME	tr|Q0IGW6|Q0IGW6_DROME RE64551p OS=Drosophila melanogaster OX=7227 GN=spel1 PE=2 SV=1;tr|M9ND86|M9ND86_DROME Spellchecker1, isoform D OS=Drosophila melanogaster OX=7227 GN=spel1 PE=1 SV=1;sp|P43248|MSH2_DROME DNA mismatch repair protein spellchecker 1 OS=D	7	8.7	103.34	917	0	33.076					5950500	5281700	6365200	9.64386	0	0	0	0	4	7	4	#DIV/0!
tr|E5DK16|E5DK16_DROME;tr|A0A0B4JD31|A0A0B4JD31_DROME;tr|A0A0B4JCS1|A0A0B4JCS1_DROME;tr|A0A0B4JD00|A0A0B4JD00_DROME;tr|A8DY69|A8DY69_DROME;tr|A0A0B4JD27|A0A0B4JD27_DROME;tr|A0A0B4JCQ5|A0A0B4JCQ5_DROME;tr|Q8SXP0|Q8SXP0_DROME;tr|F0JAG5|F0JAG5_DROME;tr|I0E2I4|I0E2I4_DROME	tr|E5DK16|E5DK16_DROME Lipin isoform J OS=Drosophila melanogaster OX=7227 GN=Lpin PE=1 SV=1;tr|A0A0B4JD31|A0A0B4JD31_DROME Lipin, isoform L OS=Drosophila melanogaster OX=7227 GN=Lpin PE=1 SV=1;tr|A0A0B4JCS1|A0A0B4JCS1_DROME Lipin, isoform G OS=Drosophila m	7	13.3	106.62	962	0	25.816					5563200	5832900	6177000	9.64386	0	0	0	0	9	9	10	#DIV/0!
tr|Q86NM8|Q86NM8_DROME;tr|C4IY07|C4IY07_DROME;sp|Q24276|CDC37_DROME	tr|Q86NM8|Q86NM8_DROME SD25413p OS=Drosophila melanogaster OX=7227 GN=Cdc37 PE=2 SV=1;tr|C4IY07|C4IY07_DROME FI07667p OS=Drosophila melanogaster OX=7227 GN=Cdc37-RA PE=2 SV=1;sp|Q24276|CDC37_DROME Hsp90 co-chaperone Cdc37 OS=Drosophila melanogaster OX=7227	7	26	45.148	389	0	24.269	7737800	8553400	9056600	7913300	5593000	5676700	6263000	-0.695347	2	5	5	1	4	8	5	1.30769
tr|Q9VPL5|Q9VPL5_DROME	tr|Q9VPL5|Q9VPL5_DROME LD27216p OS=Drosophila melanogaster OX=7227 GN=Tbc1d15-17 PE=1 SV=1	7	12.9	81.804	715	0	150.65	6559900		4017900		5105100	5717100	5914200	-0.361735	3	2	2	0	4	7	7	2.57143
sp|P54359|SEPT2_DROME;tr|A0A0B4KGJ1|A0A0B4KGJ1_DROME	sp|P54359|SEPT2_DROME Septin-2 OS=Drosophila melanogaster OX=7227 GN=Sep2 PE=2 SV=2;tr|A0A0B4KGJ1|A0A0B4KGJ1_DROME Septin 2, isoform B OS=Drosophila melanogaster OX=7227 GN=Sep2 PE=3 SV=1	7	23.2	48.474	419	0	17.682	9016800	9030400	11772000	8950500	5878800	5566500	5275000	-1.15812	4	9	6	7	1	6	4	0.423077
tr|Q9VV60|Q9VV60_DROME	tr|Q9VV60|Q9VV60_DROME Tyrosine--tRNA ligase OS=Drosophila melanogaster OX=7227 GN=TyrRS PE=1 SV=1	7	14.9	58.158	525	0	18.473	4947500	5409200	5516600	4856400	5103800	5696400	5234000	-0.112208	2	0	2	3	3	8	6	2.42857
tr|Q9XZ53|Q9XZ53_DROME;tr|Q7KN63|Q7KN63_DROME	tr|Q9XZ53|Q9XZ53_DROME Catalytic subunit 3B of the oligosaccharyltransferase complex OS=Drosophila melanogaster OX=7227 GN=Stt3B PE=1 SV=1;tr|Q7KN63|Q7KN63_DROME GM01838p (Fragment) OS=Drosophila melanogaster OX=7227 GN=Stt3B PE=2 SV=1	7	11.2	87.626	774	0	30.238	3258400		2594200		3504900	5556500	6941500	0.10521	0	1	2	0	5	5	7	5.66667
tr|Q961N7|Q961N7_DROME;tr|Q9VKW5|Q9VKW5_DROME	tr|Q961N7|Q961N7_DROME GH13952p OS=Drosophila melanogaster OX=7227 GN=CG5355 PE=2 SV=1;tr|Q9VKW5|Q9VKW5_DROME LP07359p OS=Drosophila melanogaster OX=7227 GN=Dmel\CG5355 PE=1 SV=2	7	18.3	73.13	639	0	43.782	5693100	16631000	16042000	17495000	6447200	5227200	4242500	-2.04396	0	7	4	6	2	2	1	0.294118
tr|Q9VVA4|Q9VVA4_DROME;tr|M9NFH8|M9NFH8_DROME;tr|Q7KUQ2|Q7KUQ2_DROME	tr|Q9VVA4|Q9VVA4_DROME GH26789p OS=Drosophila melanogaster OX=7227 GN=GS PE=1 SV=2;tr|M9NFH8|M9NFH8_DROME Uncharacterized protein, isoform F OS=Drosophila melanogaster OX=7227 GN=GS PE=1 SV=1;tr|Q7KUQ2|Q7KUQ2_DROME MIP15742p OS=Drosophila melanogaster OX=7	7	5.3	232.07	2114	0	49.013	2962900	3693500	4006000		4072800	5498800	5380900	0.0238585	1	1	1	1	6	7	5	4.5
tr|Q7KM15|Q7KM15_DROME;tr|Q9U9Q7|Q9U9Q7_DROME	tr|Q7KM15|Q7KM15_DROME Transcription factor BTF3 OS=Drosophila melanogaster OX=7227 GN=bic PE=1 SV=1;tr|Q9U9Q7|Q9U9Q7_DROME Transcription factor BTF3 OS=Drosophila melanogaster OX=7227 GN=bic PE=2 SV=1	7	69.2	17.738	169	0	26.564	8120400	41126000	19145000	30615000	5141400	4482800	4987800	-3.19758	0	7	4	4	0	2	0	0.133333
tr|E1JHB7|E1JHB7_DROME;tr|M9MRE1|M9MRE1_DROME;tr|M9PCX2|M9PCX2_DROME;tr|E1JHB6|E1JHB6_DROME;tr|Q8IPG1|Q8IPG1_DROME;tr|Q9VLQ8|Q9VLQ8_DROME;tr|Q7KTI8|Q7KTI8_DROME;tr|Q8T4L8|Q8T4L8_DROME;tr|M9PCJ1|M9PCJ1_DROME;tr|Q7KTI7|Q7KTI7_DROME;tr|E1JHB8|E1JHB8_DROME;tr|Q8T4M0|Q8T4M0_DROME;tr|B6IDV6|B6IDV6_DROME;tr|Q8T9F6|Q8T9F6_DROME;tr|Q95P10|Q95P10_DROME;tr|C1C3C7|C1C3C7_DROME;tr|C4IXZ5|C4IXZ5_DROME	tr|E1JHB7|E1JHB7_DROME Receptor protein-tyrosine kinase OS=Drosophila melanogaster OX=7227 GN=Pvr PE=1 SV=1;tr|M9MRE1|M9MRE1_DROME Receptor protein-tyrosine kinase OS=Drosophila melanogaster OX=7227 GN=Pvr PE=1 SV=1;tr|M9PCX2|M9PCX2_DROME Receptor protein-	7	6.6	177.28	1577	0	22.429	3404600	4677200	4003600	3862700	5081100	4715500	4681600	0.00135655	5	3	2	3	5	8	8	1.61538
tr|H1UUI8|H1UUI8_DROME;tr|C6SUT3|C6SUT3_DROME;sp|Q95RJ9|EBI_DROME	tr|H1UUI8|H1UUI8_DROME FI17838p1 OS=Drosophila melanogaster OX=7227 GN=ebi-RA PE=2 SV=1;tr|C6SUT3|C6SUT3_DROME GM02335p OS=Drosophila melanogaster OX=7227 GN=ebi-RA PE=2 SV=1;sp|Q95RJ9|EBI_DROME F-box-like/WD repeat-containing protein ebi OS=Drosophila mel	7	13.7	72.387	700	0	26.623	8739800	7526100	9120600	6625900	5301100	4138500	4893300	-1.14002	3	4	2	4	3	8	7	1.38462
sp|Q9VBP9|NPL4_DROME	sp|Q9VBP9|NPL4_DROME Nuclear protein localization protein 4 homolog OS=Drosophila melanogaster OX=7227 GN=Npl4 PE=1 SV=3	7	16.6	73.36	652	0	18.904	5864500				4473700	4314800	5105200	-0.442714	2	0	1	1	6	5	6	4.25
tr|A0A0B4LFX0|A0A0B4LFX0_DROME;sp|Q8T4F7|ENA_DROME	tr|A0A0B4LFX0|A0A0B4LFX0_DROME Enabled, isoform G OS=Drosophila melanogaster OX=7227 GN=ena PE=4 SV=1;sp|Q8T4F7|ENA_DROME Protein enabled OS=Drosophila melanogaster OX=7227 GN=ena PE=1 SV=4	7	18.1	69.615	664	0	32.424	2977700	3153200	3970400	3147300	4066900	4705200	4433100	0.0346452	0	0	0	0	6	9	7	#DIV/0!
tr|L0CRT0|L0CRT0_DROME;tr|L0CPZ4|L0CPZ4_DROME;tr|A1ZAK9|A1ZAK9_DROME;tr|A1ZAK7|A1ZAK7_DROME;tr|A1ZAK8|A1ZAK8_DROME;tr|O96828|O96828_DROME;tr|Q960R6|Q960R6_DROME;tr|L0CRT5|L0CRT5_DROME;tr|L0CRH5|L0CRH5_DROME;tr|L0CR32|L0CR32_DROME;tr|L0CPZ9|L0CPZ9_DROME;tr|L0CPR4|L0CPR4_DROME;tr|L0CR28|L0CR28_DROME	tr|L0CRT0|L0CRT0_DROME p-element somatic inhibitor OS=Drosophila melanogaster OX=7227 GN=Psi PE=4 SV=1;tr|L0CPZ4|L0CPZ4_DROME p-element somatic inhibitor OS=Drosophila melanogaster OX=7227 GN=Psi PE=4 SV=1;tr|A1ZAK9|A1ZAK9_DROME P-element somatic inhibitor	7	11.3	72.086	716	0	24.88	6197100	6953300	5205900	6287900	4094200	4951700	4072400	-0.771819	8	3	7	3	3	2	2	0.333333
tr|M9PGC9|M9PGC9_DROME;tr|Q8IPT2|Q8IPT2_DROME;tr|Q7YU66|Q7YU66_DROME;tr|Q9VP12|Q9VP12_DROME;tr|Q7KTV9|Q7KTV9_DROME;tr|Q8T386|Q8T386_DROME	tr|M9PGC9|M9PGC9_DROME Structural maintenance of chromosomes 5, isoform G OS=Drosophila melanogaster OX=7227 GN=SMC5 PE=1 SV=1;tr|Q8IPT2|Q8IPT2_DROME FI18910p1 OS=Drosophila melanogaster OX=7227 GN=SMC5 PE=1 SV=3;tr|Q7YU66|Q7YU66_DROME RE65864p OS=Drosophi	7	9.4	116.74	1025	0	126.97					3731700	4214600	4910900	9.64386	0	0	0	0	6	6	7	#DIV/0!
tr|Q9VCE3|Q9VCE3_DROME;tr|Q8SZP5|Q8SZP5_DROME;tr|Q8IMX4|Q8IMX4_DROME;tr|Q08212|Q08212_DROME	tr|Q9VCE3|Q9VCE3_DROME Rox8, isoform B OS=Drosophila melanogaster OX=7227 GN=Rox8 PE=1 SV=1;tr|Q8SZP5|Q8SZP5_DROME RE71384p OS=Drosophila melanogaster OX=7227 GN=Rox8 PE=2 SV=1;tr|Q8IMX4|Q8IMX4_DROME FI04408p OS=Drosophila melanogaster OX=7227 GN=Rox8 PE=1	7	28.2	49.56	464	0	27.359	9852400	9152100	9718800	8334500	3310700	4142500	5159000	-1.57334	6	6	6	5	2	5	6	0.565217
tr|O97182|O97182_DROME	tr|O97182|O97182_DROME Actin-related protein 2/3 complex subunit OS=Drosophila melanogaster OX=7227 GN=Arpc1 PE=1 SV=1	7	21	41.601	377	0	10.663	8191000	7361100	7801600	5903800	3429600	5032200	3999200	-1.256	4	5	3	3	0	2	1	0.2
tr|C1C3H4|C1C3H4_DROME;tr|B7Z0U7|B7Z0U7_DROME;tr|A0A0B4KFE2|A0A0B4KFE2_DROME;tr|E1JJ78|E1JJ78_DROME;tr|A0A0B4KF90|A0A0B4KF90_DROME;tr|A0A0B4KGC6|A0A0B4KGC6_DROME;sp|Q9VI75|PICAL_DROME;tr|A0A0B4K603|A0A0B4K603_DROME;tr|A0A0B4K6V2|A0A0B4K6V2_DROME;tr|A0A0B4K631|A0A0B4K631_DROME	tr|C1C3H4|C1C3H4_DROME MIP05850p (Fragment) OS=Drosophila melanogaster OX=7227 GN=lap-RB PE=2 SV=1;tr|B7Z0U7|B7Z0U7_DROME Like-AP180, isoform C OS=Drosophila melanogaster OX=7227 GN=lap PE=1 SV=2;tr|A0A0B4KFE2|A0A0B4KFE2_DROME Like-AP180, isoform I OS=Dros	7	14.5	80.217	752	0	82.38	9333900	6854300	7348000	9665100	4257500	3250300	4677100	-1.57221	5	2	5	2	1	2	2	0.357143
sp|Q8MT06|GNL3_DROME	sp|Q8MT06|GNL3_DROME Guanine nucleotide-binding protein-like 3 homolog OS=Drosophila melanogaster OX=7227 GN=Ns1 PE=1 SV=2	7	12.2	65.984	581	0	20.912			2893800		3367600	4323700	4476400	0.218756	0	0	2	0	6	5	7	9
sp|Q9U3W6|MAB21_DROME	sp|Q9U3W6|MAB21_DROME Protein mab-21 OS=Drosophila melanogaster OX=7227 GN=mab-21 PE=2 SV=2	7	22.2	41.862	365	0	17.477	9269500	5259400	5386400	5501000	4574600	3617000	3972800	-1.3577	5	5	3	3	1	4	4	0.5625
tr|M9NDG7|M9NDG7_DROME;tr|A8WHG1|A8WHG1_DROME;sp|Q6J5K9|ARMI_DROME;tr|L0CRG8|L0CRG8_DROME;tr|L0CR57|L0CR57_DROME;tr|L0CR52|L0CR52_DROME;tr|L0CQS0|L0CQS0_DROME;tr|L0CQR7|L0CQR7_DROME;tr|L0CPF3|L0CPF3_DROME;tr|L0CPE8|L0CPE8_DROME;tr|L0CPM5|L0CPM5_DROME;tr|K7X538|K7X538_DROME	tr|M9NDG7|M9NDG7_DROME Armitage, isoform C OS=Drosophila melanogaster OX=7227 GN=armi PE=4 SV=1;tr|A8WHG1|A8WHG1_DROME IP15135p OS=Drosophila melanogaster OX=7227 GN=CG11513-RB PE=2 SV=1;sp|Q6J5K9|ARMI_DROME Probable RNA helicase armi OS=Drosophila melanog	7	8	131.5	1154	0	26.45					3987100	3865200	4232100	9.64386	0	0	0	0	5	4	5	#DIV/0!
tr|Q960C7|Q960C7_DROME;tr|A1Z729|A1Z729_DROME;tr|C1C590|C1C590_DROME	tr|Q960C7|Q960C7_DROME SD07613p OS=Drosophila melanogaster OX=7227 GN=CG2064 PE=2 SV=1;tr|A1Z729|A1Z729_DROME Uncharacterized protein OS=Drosophila melanogaster OX=7227 GN=Dmel\CG2064 PE=1 SV=1;tr|C1C590|C1C590_DROME FI07747p (Fragment) OS=Drosophila melan	7	24.2	36.591	330	0	19.44	3093300	3915800	3441600	2890400	2941700	3926500	5146400	-0.412657	0	1	0	1	5	3	4	6
sp|Q8IQV9|NU205_DROME	sp|Q8IQV9|NU205_DROME Nuclear pore complex protein Nup205 OS=Drosophila melanogaster OX=7227 GN=Nup205 PE=2 SV=1	7	5.2	235.14	2090	0	48.16	2770800	2688600	2870600		4162000	3597800	3679100	0.325763	3	2	4	2	5	7	7	1.72727
tr|Q8I9J7|Q8I9J7_DROME;tr|Q59E49|Q59E49_DROME;tr|I1V503|I1V503_DROME;tr|M9NEF2|M9NEF2_DROME;tr|Q9VYF3|Q9VYF3_DROME;tr|I1V504|I1V504_DROME;tr|M9PHQ2|M9PHQ2_DROME;tr|M9PJM2|M9PJM2_DROME;tr|Q8I9J6|Q8I9J6_DROME;tr|A8E6M3|A8E6M3_DROME;tr|Q8IR69|Q8IR69_DROME;tr|L7X6C7|L7X6C7_DROME;tr|I1V505|I1V505_DROME	tr|Q8I9J7|Q8I9J7_DROME Histone deacetylase OS=Drosophila melanogaster OX=7227 GN=HDAC4 PE=2 SV=1;tr|Q59E49|Q59E49_DROME Histone deacetylase OS=Drosophila melanogaster OX=7227 GN=HDAC4 PE=1 SV=2;tr|I1V503|I1V503_DROME Histone deacetylase OS=Drosophila melan	7	11.2	128.66	1203	0	24.263	2803700	4245800	3687700	4223800	3615300	3162100	4631800	-0.425153	1	0	2	3	5	6	8	3.16667
tr|M9PE40|M9PE40_DROME;tr|M9MRD0|M9MRD0_DROME;sp|P35122|UCHL_DROME	tr|M9PE40|M9PE40_DROME Ubiquitin carboxyl-terminal hydrolase OS=Drosophila melanogaster OX=7227 GN=Uch PE=3 SV=1;tr|M9MRD0|M9MRD0_DROME Ubiquitin carboxyl-terminal hydrolase OS=Drosophila melanogaster OX=7227 GN=Uch PE=3 SV=1;sp|P35122|UCHL_DROME Ubiquitin	7	43.8	25.429	224	0	28.392	7978400	9657300	8900200	10159000	4072400	4047100	3282300	-1.62998	7	8	7	8	7	5	5	0.566667
tr|C8VV50|C8VV50_DROME;sp|Q9VU68|WDR1_DROME	tr|C8VV50|C8VV50_DROME RE63353p OS=Drosophila melanogaster OX=7227 GN=CG10724-RB PE=2 SV=1;sp|Q9VU68|WDR1_DROME Actin-interacting protein 1 OS=Drosophila melanogaster OX=7227 GN=flr PE=2 SV=1	7	17.9	66.111	604	0	23.777	6711300	10812000	9881100	10804000	3600600	4259300	3044500	-1.82836	2	9	5	7	2	2	0	0.173913
sp|P48592|RIR2_DROME	sp|P48592|RIR2_DROME Ribonucleoside-diphosphate reductase subunit M2 OS=Drosophila melanogaster OX=7227 GN=RnrS PE=1 SV=2	7	24.2	45.114	393	0	18.584	4770600	5903000	7250800	9211600	4163200	3181900	3476900	-1.53356	2	3	2	2	2	3	1	0.666667
tr|X2JD52|X2JD52_DROME;tr|Q9VR18|Q9VR18_DROME;tr|Q8T3Q2|Q8T3Q2_DROME	tr|X2JD52|X2JD52_DROME Uncharacterized protein, isoform B OS=Drosophila melanogaster OX=7227 GN=Dmel\CG11929 PE=4 SV=1;tr|Q9VR18|Q9VR18_DROME Uncharacterized protein, isoform A OS=Drosophila melanogaster OX=7227 GN=Dmel\CG11929 PE=4 SV=2;tr|Q8T3Q2|Q8T3Q2_D	7	10	103.18	918	0	66.97					3041400	3184600	4037900	9.64386	0	0	0	0	4	7	7	#DIV/0!
tr|Q7JVY0|Q7JVY0_DROME;tr|A0A0B4KEU5|A0A0B4KEU5_DROME;tr|A0A0B4KEJ7|A0A0B4KEJ7_DROME	tr|Q7JVY0|Q7JVY0_DROME Coronin OS=Drosophila melanogaster OX=7227 GN=coro PE=1 SV=1;tr|A0A0B4KEU5|A0A0B4KEU5_DROME Coronin OS=Drosophila melanogaster OX=7227 GN=coro PE=1 SV=1;tr|A0A0B4KEJ7|A0A0B4KEJ7_DROME Coronin OS=Drosophila melanogaster OX=7227 GN=cor	7	18.6	57.268	528	0	15.49	2662100	4492500	4046500		3203500	3060100	3336900	-0.55394	1	2	3	2	3	3	2	1
tr|A1Z9J3|A1Z9J3_DROME	tr|A1Z9J3|A1Z9J3_DROME Short stop, isoform H OS=Drosophila melanogaster OX=7227 GN=shot PE=1 SV=1	7	1.3	989.54	8805	0	10.459	2438400	2020900	2169100		2873000	2383800	2889400	-0.0326716	0	2	0	0	5	0	2	3.5
sp|P08928|LAM0_DROME;tr|M9NE89|M9NE89_DROME;tr|A0A650BPI2|A0A650BPI2_DROME	sp|P08928|LAM0_DROME Lamin Dm0 OS=Drosophila melanogaster OX=7227 GN=Lam PE=1 SV=4;tr|M9NE89|M9NE89_DROME Lamin, isoform B OS=Drosophila melanogaster OX=7227 GN=Lam PE=3 SV=1;tr|A0A650BPI2|A0A650BPI2_DROME Lamin Dm0 (Fragment) OS=Drosophila melanogaster OX	7	20.9	71.299	622	0	35.265	3484800	7034200	7811900	7299400	2519400	2729400	2340500	-1.73886	0	7	2	6	4	2	1	0.466667
tr|E0R979|E0R979_DROME;tr|D2NUH5|D2NUH5_DROME;sp|Q9VZZ4|PXDN_DROME;tr|D5A7N1|D5A7N1_DROME	tr|E0R979|E0R979_DROME RT09996p (Fragment) OS=Drosophila melanogaster OX=7227 GN=Pxn-RD PE=2 SV=1;tr|D2NUH5|D2NUH5_DROME GH13031p OS=Drosophila melanogaster OX=7227 GN=Pxn-RE PE=2 SV=1;sp|Q9VZZ4|PXDN_DROME Peroxidasin OS=Drosophila melanogaster OX=7227 GN=	7	5.7	168	1504	0	12.196	4313000	4734000	5927200	5556500	2134100	2369500	2704300	-1.47372	1	2	3	3	2	1	4	0.777778
tr|Q8MZ73|Q8MZ73_DROME;tr|Q9VH79|Q9VH79_DROME	tr|Q8MZ73|Q8MZ73_DROME AT28212p OS=Drosophila melanogaster OX=7227 GN=Rpt3R PE=2 SV=1;tr|Q9VH79|Q9VH79_DROME RE01104p OS=Drosophila melanogaster OX=7227 GN=Rpt3R PE=2 SV=2	7	27.4	29.895	270	0.0017104	4.5926							1558300		0	0	0	0	1	1	1	#DIV/0!
tr|Q8MLP1|Q8MLP1_DROME;tr|Q7YZB2|Q7YZB2_DROME;tr|Q59E61|Q59E61_DROME;tr|A4UZU8|A4UZU8_DROME;tr|B7YZQ1|B7YZQ1_DROME;tr|Q9W179|Q9W179_DROME;tr|Q8MRH6|Q8MRH6_DROME;tr|Q95U41|Q95U41_DROME;tr|A8WHJ8|A8WHJ8_DROME	tr|Q8MLP1|Q8MLP1_DROME Sterile20-like kinase, isoform A OS=Drosophila melanogaster OX=7227 GN=Slik PE=1 SV=1;tr|Q7YZB2|Q7YZB2_DROME Polo kinase kinase 1 OS=Drosophila melanogaster OX=7227 GN=Slik PE=2 SV=1;tr|Q59E61|Q59E61_DROME FI24227p1 OS=Drosophila mel	7	5.5	147.47	1300	0	16.603	605250	623060	495300	622380	634350	651970	588870	-0.0814219	2	2	3	2	3	7	6	1.77778
sp|miPEP8|miPEP8	sp|miPEP8|miPEP8	6	64.3	7.969	70	0	130.98	3664400				3649500000	2931100000	3309500000	9.64365	2	0	1	1	106	156	74	84
tr|M9PHM6|M9PHM6_DROME;sp|Q9VS34|RL18_DROME	tr|M9PHM6|M9PHM6_DROME Ribosomal protein L18, isoform B OS=Drosophila melanogaster OX=7227 GN=RpL18 PE=4 SV=1;sp|Q9VS34|RL18_DROME 60S ribosomal protein L18 OS=Drosophila melanogaster OX=7227 GN=RpL18 PE=1 SV=1	6	36.7	21.664	188	0	120.53	20147000	15839000	13343000	15661000	58705000	59719000	50428000	1.32366	2	1	2	2	9	10	8	3.85714
sp|Q9V3H2|PSDE_DROME	sp|Q9V3H2|PSDE_DROME 26S proteasome non-ATPase regulatory subunit 14 OS=Drosophila melanogaster OX=7227 GN=Rpn11 PE=1 SV=1	6	29.9	34.4	308	0	45.481	14621000	14664000	11691000	17740000	48869000	48927000	55416000	1.46191	2	7	7	6	8	12	15	1.59091
tr|Q9VW57|Q9VW57_DROME	tr|Q9VW57|Q9VW57_DROME Grasp65 OS=Drosophila melanogaster OX=7227 GN=Grasp65 PE=1 SV=1	6	17	47.723	460	0	32.45		3806200	3894000	3831000	28242000	42175000	42952000	2.85852	1	2	1	1	6	8	8	4.4
sp|P40301|PSA2_DROME	sp|P40301|PSA2_DROME Proteasome subunit alpha type-2 OS=Drosophila melanogaster OX=7227 GN=Prosalpha2 PE=1 SV=1	6	33.3	25.906	234	0	28.677	8000500	13653000	11772000	10854000	30988000	32340000	37334000	1.18249	0	3	3	1	5	4	5	2
sp|A1Z8D0|PWP1_DROME	sp|A1Z8D0|PWP1_DROME Periodic tryptophan protein 1 homolog OS=Drosophila melanogaster OX=7227 GN=nclb PE=1 SV=1	6	17.4	51.391	459	0	29.686	12946000	15124000	13179000	12517000	30412000	28181000	29766000	0.897883	1	3	3	3	8	7	5	2
tr|Q4ABD8|Q4ABD8_DROME;tr|Q4AB54|Q4AB54_DROME;sp|P02255|H1_DROME;tr|Q4ABE3|Q4ABE3_DROME;tr|Q4AB94|Q4AB94_DROME;tr|Q5BI49|Q5BI49_DROME;tr|C4IY08|C4IY08_DROME	tr|Q4ABD8|Q4ABD8_DROME Histone H1 OS=Drosophila melanogaster OX=7227 GN=His1:CG33807 PE=3 SV=1;tr|Q4AB54|Q4AB54_DROME Histone H1 OS=Drosophila melanogaster OX=7227 GN=His1:CG33861 PE=3 SV=1;sp|P02255|H1_DROME Histone H1 OS=Drosophila melanogaster OX=7227 G	6	20.3	26.36	256	0	97.402	14695000	13179000	24024000	11613000	19867000	26777000	40010000	-0.274102	1	3	6	3	10	15	11	2.76923
tr|H5V8E8|H5V8E8_DROME;tr|Q9VDZ8|Q9VDZ8_DROME;tr|C9QP57|C9QP57_DROME;tr|Q95U00|Q95U00_DROME;tr|Q9VDZ7|Q9VDZ7_DROME;tr|Q8IHE3|Q8IHE3_DROME	tr|H5V8E8|H5V8E8_DROME FI19331p1 (Fragment) OS=Drosophila melanogaster OX=7227 GN=CG11779-RA PE=2 SV=1;tr|Q9VDZ8|Q9VDZ8_DROME Mitochondrial import inner membrane translocase subunit TIM44 OS=Drosophila melanogaster OX=7227 GN=CG117799 PE=1 SV=1;tr|C9QP57|C	6	15.4	55.41	480	0	13.075	23045000	20186000	17252000	21029000	25125000	20108000	32301000	-0.196684	2	1	1	1	3	3	4	2
tr|M9NE68|M9NE68_DROME;sp|P02516|HSP23_DROME	tr|M9NE68|M9NE68_DROME Heat shock protein 23, isoform B OS=Drosophila melanogaster OX=7227 GN=Hsp23 PE=3 SV=1;sp|P02516|HSP23_DROME Heat shock protein 23 OS=Drosophila melanogaster OX=7227 GN=Hsp23 PE=2 SV=2	6	45.7	20.629	186	0	34.251					16679000	13267000	37392000	9.64386	0	0	0	0	2	3	8	#DIV/0!
tr|Q8IN02|Q8IN02_DROME	tr|Q8IN02|Q8IN02_DROME BcDNA.LD12153 OS=Drosophila melanogaster OX=7227 GN=Dph5 PE=1 SV=2	6	30.2	31.619	281	0	16.542	5194400				20296000	17193000	26051000	1.72679	0	0	0	0	5	5	8	#DIV/0!
sp|P91679|PEPT1_DROME;tr|X2JAE6|X2JAE6_DROME	sp|P91679|PEPT1_DROME Peptide transporter family 1 OS=Drosophila melanogaster OX=7227 GN=yin PE=1 SV=2;tr|X2JAE6|X2JAE6_DROME Yin, isoform D OS=Drosophila melanogaster OX=7227 GN=yin PE=3 SV=1	6	14.5	82.244	743	0	41.807	11716000	9120700	7870700	11066000	15687000	19571000	23007000	0.421089	2	3	2	2	12	7	8	3
tr|Q9W127|Q9W127_DROME	tr|Q9W127|Q9W127_DROME GH17932p OS=Drosophila melanogaster OX=7227 GN=Dmel\CG3663 PE=1 SV=1	6	36.1	23.281	208	0	27.175	55144000	31706000	36280000	29805000	18071000	19753000	20058000	-1.60953	9	4	6	5	5	8	8	0.875
tr|Q9W0M0|Q9W0M0_DROME;tr|Q8MR61|Q8MR61_DROME	tr|Q9W0M0|Q9W0M0_DROME Dodecenoyl-CoA delta-isomerase OS=Drosophila melanogaster OX=7227 GN=Dci PE=1 SV=1;tr|Q8MR61|Q8MR61_DROME GH11143p (Fragment) OS=Drosophila melanogaster OX=7227 GN=Dci PE=2 SV=1	6	30.5	29.203	262	0	31.632	7011100	5445600	4744600	6708600	16325000	18528000	17828000	1.21937	2	1	0	0	7	7	5	6.33333
tr|Q9W3C8|Q9W3C8_DROME	tr|Q9W3C8|Q9W3C8_DROME Carbonic anhydrase 3, isoform A OS=Drosophila melanogaster OX=7227 GN=CAH3 PE=1 SV=1	6	34.8	28.803	250	0	35.344	15575000	10302000	11793000		17372000	17248000	16722000	0.102515	2	1	3	0	4	10	8	3.66667
tr|X2JC82|X2JC82_DROME;sp|P02518|HSP27_DROME	tr|X2JC82|X2JC82_DROME Heat shock protein 27, isoform B OS=Drosophila melanogaster OX=7227 GN=Hsp27 PE=3 SV=1;sp|P02518|HSP27_DROME Heat shock protein 27 OS=Drosophila melanogaster OX=7227 GN=Hsp27 PE=1 SV=2	6	39.4	23.616	213	0	33.221					13193000	15206000	15882000	9.64386	0	0	0	0	10	11	9	#DIV/0!
sp|Q9V438|PDIA6_DROME	sp|Q9V438|PDIA6_DROME Protein disulfide-isomerase A6 homolog OS=Drosophila melanogaster OX=7227 GN=CaBP1 PE=1 SV=1	6	22.2	46.751	433	0	100.54	31456000	31103000	36778000	33285000	15194000	15462000	12610000	-1.54427	8	9	7	6	7	6	4	0.566667
tr|A0A0B4LGQ1|A0A0B4LGQ1_DROME;sp|Q00637|SODM_DROME	tr|A0A0B4LGQ1|A0A0B4LGQ1_DROME Superoxide dismutase OS=Drosophila melanogaster OX=7227 GN=Sod2 PE=3 SV=1;sp|Q00637|SODM_DROME Superoxide dismutase [Mn], mitochondrial OS=Drosophila melanogaster OX=7227 GN=Sod2 PE=2 SV=3	6	46.5	24.659	217	0	21.791	40934000	27947000	35824000	28210000	13324000	14107000	15835000	-1.61927	5	7	5	8	6	6	5	0.68
tr|Q9XZ19|Q9XZ19_DROME	tr|Q9XZ19|Q9XZ19_DROME WD_REPEATS_REGION domain-containing protein OS=Drosophila melanogaster OX=7227 GN=Dmel\CG3909 PE=1 SV=1	6	27.5	36.1	331	0	69.489	2906400				13738000	14482000	14918000	2.24087	0	0	0	0	7	5	7	#DIV/0!
sp|P12982|PP12_DROME;tr|A0A0B4KHS9|A0A0B4KHS9_DROME;sp|P48461|PP11_DROME;tr|C0MKX3|C0MKX3_DROME;tr|B4F4X2|B4F4X2_DROME;sp|Q05547|PP13_DROME	sp|P12982|PP12_DROME Serine/threonine-protein phosphatase alpha-2 isoform OS=Drosophila melanogaster OX=7227 GN=Pp1-87B PE=1 SV=1;tr|A0A0B4KHS9|A0A0B4KHS9_DROME Serine/threonine-protein phosphatase OS=Drosophila melanogaster OX=7227 GN=Pp1alpha-96A PE=3 SV	6	25.2	34.542	302	0	113.53	7808800	10518000	10938000	12471000	11734000	13023000	17260000	-0.0878823	2	3	3	2	11	10	10	3.1
tr|Q9W3N1|Q9W3N1_DROME	tr|Q9W3N1|Q9W3N1_DROME RH59310p OS=Drosophila melanogaster OX=7227 GN=spidey PE=1 SV=1	6	29.6	35.116	321	0	14.728					13022000	12995000	13662000	9.64386	0	0	0	0	2	6	8	#DIV/0!
tr|O76742|O76742_DROME	tr|O76742|O76742_DROME CG5915 protein OS=Drosophila melanogaster OX=7227 GN=Rab7 PE=1 SV=1	6	36.2	23.331	207	0	27.75		17143000	20324000	17686000	11007000	10165000	18271000	-0.999574	0	2	2	3	1	6	6	1.85714
sp|Q9VIW7|RTCB_DROME	sp|Q9VIW7|RTCB_DROME RNA-splicing ligase RtcB homolog OS=Drosophila melanogaster OX=7227 GN=RtcB PE=2 SV=1	6	19.2	55.916	506	0	13.913	7473000				11511000	12809000	14879000	0.623254	1	0	0	0	5	5	2	12
sp|P20353|GNAI_DROME	sp|P20353|GNAI_DROME G protein alpha i subunit OS=Drosophila melanogaster OX=7227 GN=Galphai PE=1 SV=2	6	20.6	40.595	355	0	18.739	4138400	2412100	2349000	2529300	9821100	12436000	13712000	1.24681	0	0	0	0	8	5	5	#DIV/0!
tr|A0A0B4KHX3|A0A0B4KHX3_DROME;sp|O76324|DCO_DROME	tr|A0A0B4KHX3|A0A0B4KHX3_DROME Discs overgrown, isoform D OS=Drosophila melanogaster OX=7227 GN=dco PE=3 SV=1;sp|O76324|DCO_DROME Discs overgrown protein kinase OS=Drosophila melanogaster OX=7227 GN=dco PE=1 SV=2	6	26.6	47.957	440	0	48.713	11288000	7384900		9425800	9966800	11254000	13271000	-0.179588	3	3	0	1	7	7	7	3
tr|Q9VSI1|Q9VSI1_DROME	tr|Q9VSI1|Q9VSI1_DROME LD21269p OS=Drosophila melanogaster OX=7227 GN=Dmel\CG7182 PE=1 SV=2	6	24.4	56.818	513	0	17.381	6893300	6367400	11283000	9948500	10112000	11510000	11602000	-0.158082	1	1	4	2	2	5	4	1.375
sp|Q9W552|VPS26_DROME	sp|Q9W552|VPS26_DROME Vacuolar protein sorting-associated protein 26 OS=Drosophila melanogaster OX=7227 GN=Vps26 PE=2 SV=1	6	19.5	52.655	478	0	42.823	5225300	4177100	4785000	4696700	8763100	10693000	10924000	0.745927	2	3	3	1	7	7	9	2.55556
tr|Q9VEV7|Q9VEV7_DROME	tr|Q9VEV7|Q9VEV7_DROME Protein farnesyltransferase subunit beta OS=Drosophila melanogaster OX=7227 GN=Dmel\CG17565 PE=1 SV=1	6	18.4	46.711	419	0	14.223					10053000	9446900	10267000	9.64386	0	0	0	0	4	6	6	#DIV/0!
tr|Q9VGV0|Q9VGV0_DROME	tr|Q9VGV0|Q9VGV0_DROME IP09589p OS=Drosophila melanogaster OX=7227 GN=Dmel\CG14695 PE=1 SV=1	6	24.9	33.525	289	0	34.856					8890100	10761000	9381900	9.64386	0	0	0	0	6	8	7	#DIV/0!
tr|A0A0B4LGS4|A0A0B4LGS4_DROME;sp|P54611|VATE_DROME	tr|A0A0B4LGS4|A0A0B4LGS4_DROME Vacuolar H[+]-ATPase 26kD subunit, isoform C OS=Drosophila melanogaster OX=7227 GN=Vha26 PE=3 SV=1;sp|P54611|VATE_DROME V-type proton ATPase subunit E OS=Drosophila melanogaster OX=7227 GN=Vha26 PE=2 SV=1	6	26.1	26.082	226	0	13.215	16413000	20466000	18686000	14027000	9496500	10057000	9454300	-1.11419	1	3	1	4	5	4	6	1.66667
tr|Q9W1H5|Q9W1H5_DROME;tr|Q52KA4|Q52KA4_DROME	tr|Q9W1H5|Q9W1H5_DROME Decapping protein 1, isoform A OS=Drosophila melanogaster OX=7227 GN=DCP1 PE=1 SV=1;tr|Q52KA4|Q52KA4_DROME GH04763p (Fragment) OS=Drosophila melanogaster OX=7227 GN=CG11183 PE=2 SV=1	6	26.3	41.359	372	0	60.601	3101500	1944000		2501500	7104400	9464600	11684000	1.19575	0	0	0	0	6	7	9	#DIV/0!
tr|Q9VT32|Q9VT32_DROME;tr|M9PEY1|M9PEY1_DROME;tr|M9PEP5|M9PEP5_DROME;tr|Q8IGE6|Q8IGE6_DROME;tr|M9PHW7|M9PHW7_DROME;tr|M9PF46|M9PF46_DROME;tr|Q9VT33|Q9VT33_DROME;tr|F0JAG1|F0JAG1_DROME	tr|Q9VT32|Q9VT32_DROME RE57174p OS=Drosophila melanogaster OX=7227 GN=Prps PE=1 SV=2;tr|M9PEY1|M9PEY1_DROME Uncharacterized protein, isoform C OS=Drosophila melanogaster OX=7227 GN=Prps PE=1 SV=1;tr|M9PEP5|M9PEP5_DROME Uncharacterized protein, isoform F OS	6	20	38.279	350	0	16.375	13189000	6917400	6695300	7336200	7853000	7889700	9213100	-0.748019	2	2	1	3	3	1	1	0.625
tr|Q9VIF2|Q9VIF2_DROME	tr|Q9VIF2|Q9VIF2_DROME GM01519p OS=Drosophila melanogaster OX=7227 GN=Pld3 PE=1 SV=1	6	16.8	55.587	494	0	113.51	3879400	3165000	4053800	2437300	6087000	8704600	10048000	0.586456	2	2	2	1	11	6	10	3.85714
tr|G3KKP7|G3KKP7_DROME;sp|Q9VSA3|ACADM_DROME	tr|G3KKP7|G3KKP7_DROME CG12262-PA OS=Drosophila melanogaster OX=7227 GN=CG12262 PE=3 SV=1;sp|Q9VSA3|ACADM_DROME Probable medium-chain specific acyl-CoA dehydrogenase, mitochondrial OS=Drosophila melanogaster OX=7227 GN=CG12262 PE=2 SV=1	6	16.5	45.871	419	0	43.018	2360000		2383600	3132200	6423000	9877700	8324500	1.03607	2	0	1	1	7	7	8	5.5
tr|Q9W3M6|Q9W3M6_DROME	tr|Q9W3M6|Q9W3M6_DROME Alkyl transferase OS=Drosophila melanogaster OX=7227 GN=Dmel\CG10778 PE=1 SV=2	6	23.7	35.233	300	0	78.027					7525700	8185000	8422100	9.64386	0	0	0	0	4	5	8	#DIV/0!
tr|E2QD64|E2QD64_DROME;sp|Q7K4H4|NO66_DROME	tr|E2QD64|E2QD64_DROME Bifunctional lysine-specific demethylase and histidyl-hydroxylase OS=Drosophila melanogaster OX=7227 GN=NO66 PE=1 SV=1;sp|Q7K4H4|NO66_DROME Bifunctional lysine-specific demethylase and histidyl-hydroxylase NO66 OS=Drosophila melanoga	6	13.5	73.097	653	0	19.091	5107200	5155600	5584100	5080900	8602100	6950400	8330600	0.315771	3	1	1	1	4	6	7	2.83333
tr|Q9VZ58|Q9VZ58_DROME	tr|Q9VZ58|Q9VZ58_DROME Purple acid phosphatase OS=Drosophila melanogaster OX=7227 GN=Dmel\CG1637 PE=1 SV=1	6	18.9	51.878	450	0	20.979					7037100	7969200	8663100	9.64386	0	0	0	0	4	3	6	#DIV/0!
tr|Q9U1I5|Q9U1I5_DROME;tr|Q7K8Y3|Q7K8Y3_DROME;tr|Q7K8Y5|Q7K8Y5_DROME;tr|Q8MPN5|Q8MPN5_DROME;tr|Q8MPN6|Q8MPN6_DROME;tr|Q8MM39|Q8MM39_DROME;tr|Q8MPN7|Q8MPN7_DROME;tr|Q8MPN8|Q8MPN8_DROME;tr|Q8MM49|Q8MM49_DROME;tr|Q8T0M5|Q8T0M5_DROME	tr|Q9U1I5|Q9U1I5_DROME Serine protease inhibitor (Serpin-4) OS=Drosophila melanogaster OX=7227 GN=Spn42Da PE=2 SV=1;tr|Q7K8Y3|Q7K8Y3_DROME IP16419p OS=Drosophila melanogaster OX=7227 GN=Spn42Da PE=1 SV=1;tr|Q7K8Y5|Q7K8Y5_DROME Serpin 4 OS=Drosophila melano	6	26.8	44.133	392	0	68.356					7914900	8324700	7066800	9.64386	0	1	0	0	2	2	3	7
tr|Q9VIF6|Q9VIF6_DROME;tr|Q8MRB7|Q8MRB7_DROME	tr|Q9VIF6|Q9VIF6_DROME FI20110p1 OS=Drosophila melanogaster OX=7227 GN=cg9253 PE=1 SV=1;tr|Q8MRB7|Q8MRB7_DROME RE27528p OS=Drosophila melanogaster OX=7227 GN=CG9253 PE=2 SV=1	6	16.2	56.486	507	0	18.542	2575900	2183100	2780900		7150900	6971700	7606100	1.32596	0	0	0	0	6	5	6	#DIV/0!
tr|A4V166|A4V166_DROME;tr|H1ZY86|H1ZY86_DROME;tr|H1ZY83|H1ZY83_DROME;tr|A4V164|A4V164_DROME;tr|H5V8B9|H5V8B9_DROME;tr|C7LAC8|C7LAC8_DROME;sp|Q9W0V1|PDPK1_DROME	tr|A4V166|A4V166_DROME LD02269p OS=Drosophila melanogaster OX=7227 GN=Pdk1 PE=2 SV=1;tr|H1ZY86|H1ZY86_DROME Protein kinase 61C (Fragment) OS=Drosophila melanogaster OX=7227 GN=Pk61C PE=4 SV=1;tr|H1ZY83|H1ZY83_DROME Protein kinase 61C (Fragment) OS=Drosophi	6	15.4	60.953	539	0	18.992					6516800	7510700	7398300	9.64386	0	0	0	0	4	5	6	#DIV/0!
tr|Q7K209|Q7K209_DROME;tr|Q6NPB3|Q6NPB3_DROME	tr|Q7K209|Q7K209_DROME Deoxyribose-phosphate aldolase, isoform A OS=Drosophila melanogaster OX=7227 GN=Dera PE=1 SV=1;tr|Q6NPB3|Q6NPB3_DROME SD14515p OS=Drosophila melanogaster OX=7227 GN=CG8525 PE=2 SV=1	6	28.8	38.502	347	0	76.52	25624000	21535000	13630000	20478000	6300600	5392400	9588400	-2.2485	8	6	2	2	3	2	2	0.388889
tr|E2QD63|E2QD63_DROME;sp|Q86DS1|F10A2_DROME;sp|C4NYP8|F10A1_DROME	tr|E2QD63|E2QD63_DROME Hsc/Hsp70-interacting protein related, isoform B OS=Drosophila melanogaster OX=7227 GN=HIP-R PE=4 SV=1;sp|Q86DS1|F10A2_DROME Hsc70-interacting protein 2 OS=Drosophila melanogaster OX=7227 GN=HIP-R PE=1 SV=2;sp|C4NYP8|F10A1_DROME Hsc7	6	21	41.036	377	0	20.68	14578000	18592000	16034000	18248000	7435300	7626900	5528700	-1.74967	5	5	6	7	2	4	2	0.347826
tr|Q9VEB1|Q9VEB1_DROME	tr|Q9VEB1|Q9VEB1_DROME IP09655p OS=Drosophila melanogaster OX=7227 GN=Mdh2 PE=1 SV=1	6	29.8	35.318	336	0	39.673	12854000	18162000	17817000	33720000	8884700	7627900	3634800	-3.21366	3	8	6	7	3	5	0	0.333333
tr|Q8T4G5|Q8T4G5_DROME;tr|Q8IQQ9|Q8IQQ9_DROME	tr|Q8T4G5|Q8T4G5_DROME SD01613p OS=Drosophila melanogaster OX=7227 GN=AFG3L2 PE=1 SV=1;tr|Q8IQQ9|Q8IQQ9_DROME Uncharacterized protein, isoform B OS=Drosophila melanogaster OX=7227 GN=AFG3L2 PE=1 SV=1	6	12.8	89.7	826	0	19.269	2865400	3508800	4076100		6287700	5702900	7757100	0.484506	0	1	0	0	6	5	6	17
tr|Q9W4N6|Q9W4N6_DROME	tr|Q9W4N6|Q9W4N6_DROME SD20009p OS=Drosophila melanogaster OX=7227 GN=CG-6428 PE=1 SV=1	6	14.1	69.175	631	0	38.789					5944500	6883000	6828700	9.64386	0	0	0	0	3	8	7	#DIV/0!
tr|Q9V400|Q9V400_DROME;tr|Q9NHC7|Q9NHC7_DROME	tr|Q9V400|Q9V400_DROME Integrin linked kinase, isoform A OS=Drosophila melanogaster OX=7227 GN=Ilk PE=1 SV=1;tr|Q9NHC7|Q9NHC7_DROME Integrin-linked kinase OS=Drosophila melanogaster OX=7227 GN=Ilk PE=2 SV=1	6	16.1	50.742	448	0	11.016					4693800	7253400	7686000	9.64386	0	0	0	0	2	5	3	#DIV/0!
tr|A0A0B4KED9|A0A0B4KED9_DROME;sp|O16844|COS_DROME	tr|A0A0B4KED9|A0A0B4KED9_DROME Costa, isoform B OS=Drosophila melanogaster OX=7227 GN=cos PE=3 SV=1;sp|O16844|COS_DROME Kinesin-like protein costa OS=Drosophila melanogaster OX=7227 GN=cos PE=1 SV=2	6	7.2	133.15	1201	0	53.697					5977500	6231500	6464400	9.64386	0	0	0	0	5	4	6	#DIV/0!
tr|F6J6B9|F6J6B9_DROME;tr|X2JF59|X2JF59_DROME;sp|Q9V3P0|PRDX1_DROME	tr|F6J6B9|F6J6B9_DROME CG1633 (Fragment) OS=Drosophila melanogaster OX=7227 GN=CG1633 PE=4 SV=1;tr|X2JF59|X2JF59_DROME Peroxiredoxin OS=Drosophila melanogaster OX=7227 GN=Jafrac1 PE=1 SV=1;sp|Q9V3P0|PRDX1_DROME Peroxiredoxin 1 OS=Drosophila melanogaster OX	6	34.3	19.858	175	0	28.431	20199000	21900000	24759000	29847000	6650600	5517500	6082600	-2.4355	3	3	5	5	2	1	1	0.25
tr|Q86P66|Q86P66_DROME;tr|Q8SZF5|Q8SZF5_DROME;tr|Q9VPJ9|Q9VPJ9_DROME;tr|Q8IPV3|Q8IPV3_DROME	tr|Q86P66|Q86P66_DROME RH38575p OS=Drosophila melanogaster OX=7227 GN=BEST:CK02656 PE=2 SV=1;tr|Q8SZF5|Q8SZF5_DROME RE02452p OS=Drosophila melanogaster OX=7227 GN=BEST:CK02656 PE=2 SV=1;tr|Q9VPJ9|Q9VPJ9_DROME Uncharacterized protein, isoform B OS=Drosophil	6	13.7	57.319	517	0	15.802	3433400				6082000	5767000	6061000	0.748183	0	0	0	0	4	5	5	#DIV/0!
tr|A0A2Z1YTP5|A0A2Z1YTP5_DROME;tr|Q9VHG1|Q9VHG1_DROME	tr|A0A2Z1YTP5|A0A2Z1YTP5_DROME Vacuolar protein sorting-associated protein 16 homolog OS=Drosophila melanogaster OX=7227 GN=mar PE=3 SV=1;tr|Q9VHG1|Q9VHG1_DROME Vacuolar protein sorting-associated protein 16 homolog OS=Drosophila melanogaster OX=7227 GN=Vp	6	9.4	95.569	830	0	42.814		1500500			5934300	5715500	5894900	1.92944	0	0	0	0	10	7	7	#DIV/0!
tr|C6SV45|C6SV45_DROME;sp|Q27297|RAD51_DROME;tr|B6UXY8|B6UXY8_DROME;tr|B6UY07|B6UY07_DROME	tr|C6SV45|C6SV45_DROME DNA repair protein RAD51 homolog OS=Drosophila melanogaster OX=7227 GN=spn-A-RA PE=2 SV=1;sp|Q27297|RAD51_DROME DNA repair protein Rad51 homolog OS=Drosophila melanogaster OX=7227 GN=spn-A PE=2 SV=1;tr|B6UXY8|B6UXY8_DROME Spindle A (	6	24.4	36.647	336	0	29.433					5523500	4971500	6829100	9.64386	0	0	0	0	8	6	8	#DIV/0!
tr|Q9VJ74|Q9VJ74_DROME;tr|Q95SF2|Q95SF2_DROME	tr|Q9VJ74|Q9VJ74_DROME RH55640p OS=Drosophila melanogaster OX=7227 GN=Dmel\CG10333 PE=1 SV=2;tr|Q95SF2|Q95SF2_DROME GM01081p OS=Drosophila melanogaster OX=7227 GN=CG10333 PE=2 SV=1	6	8.8	94.545	822	0	28.756		1426500	2349900	1361700	5248800	5328600	5824000	1.15939	0	1	0	0	6	6	6	18
tr|Q9VZF1|Q9VZF1_DROME	tr|Q9VZF1|Q9VZF1_DROME GH07444p OS=Drosophila melanogaster OX=7227 GN=Dmel\CG1309 PE=1 SV=1	6	14.5	58.402	524	0	17.424					4220800	5494900	6528600	9.64386	0	0	0	0	3	6	2	#DIV/0!
tr|O62528|O62528_DROME;tr|Q9VZF5|Q9VZF5_DROME;tr|Q8SXT9|Q8SXT9_DROME;tr|O16048|O16048_DROME	tr|O62528|O62528_DROME Kinesin-like protein OS=Drosophila melanogaster OX=7227 GN=pav PE=2 SV=1;tr|Q9VZF5|Q9VZF5_DROME Kinesin-like protein OS=Drosophila melanogaster OX=7227 GN=pav PE=1 SV=1;tr|Q8SXT9|Q8SXT9_DROME Kinesin-like protein OS=Drosophila melano	6	10.2	100.54	886	0	52.11	4863100	4661500	6251200		4960300	5110100	5559300	-0.333706	3	1	3	1	5	6	7	2.25
tr|Q95TX5|Q95TX5_DROME;sp|A1ZB86|KLD10_DROME	tr|Q95TX5|Q95TX5_DROME GH26048p OS=Drosophila melanogaster OX=7227 GN=slim PE=2 SV=1;sp|A1ZB86|KLD10_DROME Kelch domain-containing protein 10 homolog OS=Drosophila melanogaster OX=7227 GN=slim PE=1 SV=2	6	19.4	50.172	439	0	15.364					4762400	5736100	5079800	9.64386	0	0	0	0	2	5	2	#DIV/0!
tr|Q27IR0|Q27IR0_DROME;tr|Q7KY08|Q7KY08_DROME;tr|Q32KD4|Q32KD4_DROME;tr|Q960T1|Q960T1_DROME	tr|Q27IR0|Q27IR0_DROME Argonaute-1 (Fragment) OS=Drosophila melanogaster OX=7227 GN=AGO1 PE=1 SV=1;tr|Q7KY08|Q7KY08_DROME Argonaute protein OS=Drosophila melanogaster OX=7227 GN=AGO1 PE=1 SV=1;tr|Q32KD4|Q32KD4_DROME Argonaute-1, isoform A OS=Drosophila mel	6	9.3	95.648	851	0	11.866					5322100	4343500	5709200	9.64386	0	0	0	0	5	1	3	#DIV/0!
sp|Q7KNA0|DYM_DROME	sp|Q7KNA0|DYM_DROME Dymeclin OS=Drosophila melanogaster OX=7227 GN=CG8230 PE=1 SV=1	6	10.3	79.124	699	0	19.514	2801700	3081700	3027300		5025800	5389600	4879100	0.662889	1	0	0	2	2	5	3	3.33333
tr|Q9VGF9|Q9VGF9_DROME;tr|Q27393|Q27393_DROME	tr|Q9VGF9|Q9VGF9_DROME Aurora A OS=Drosophila melanogaster OX=7227 GN=aurA PE=1 SV=1;tr|Q27393|Q27393_DROME Aurora OS=Drosophila melanogaster OX=7227 GN=aurA PE=2 SV=1	6	24.1	46.228	411	0	14.821	11331000	6178400	6403100	6868700	4398000	4935900	5887300	-1.36536	4	2	3	1	4	6	3	1.3
tr|Q9W550|Q9W550_DROME;tr|Q8SX33|Q8SX33_DROME;tr|O46087|O46087_DROME	tr|Q9W550|Q9W550_DROME FI20216p1 OS=Drosophila melanogaster OX=7227 GN=i207 PE=1 SV=1;tr|Q8SX33|Q8SX33_DROME RE49866p OS=Drosophila melanogaster OX=7227 GN=EG:63B12.7 PE=2 SV=1;tr|O46087|O46087_DROME EG:63B12.7 protein OS=Drosophila melanogaster OX=7227 GN	6	20	55.948	506	0	35.118	2363400	2308200			5209800	3582400	6185900	0.600063	0	0	0	0	4	3	5	#DIV/0!
sp|Q8SY41|BCAS3_DROME;tr|M9NED8|M9NED8_DROME;tr|Q9VYU0|Q9VYU0_DROME	sp|Q8SY41|BCAS3_DROME Breast carcinoma-amplified sequence 3 homolog OS=Drosophila melanogaster OX=7227 GN=rudhira PE=1 SV=1;tr|M9NED8|M9NED8_DROME Rudhira, isoform D OS=Drosophila melanogaster OX=7227 GN=rudhira PE=4 SV=1;tr|Q9VYU0|Q9VYU0_DROME Rudhira, is	6	9.7	117.53	1122	0	39.755		1883600	730970		4718300	5352200	4855800	1.32477	0	2	2	0	8	11	10	7.25
tr|Q5U0W4|Q5U0W4_DROME;tr|A0A1B2AIV7|A0A1B2AIV7_DROME;sp|P55841|RL14_DROME;tr|Q5BIL1|Q5BIL1_DROME	tr|Q5U0W4|Q5U0W4_DROME GM06787p (Fragment) OS=Drosophila melanogaster OX=7227 PE=2 SV=1;tr|A0A1B2AIV7|A0A1B2AIV7_DROME GEO11454p1 (Fragment) OS=Drosophila melanogaster OX=7227 PE=2 SV=1;sp|P55841|RL14_DROME 60S ribosomal protein L14 OS=Drosophila melanogas	6	35.9	19.244	167	0	19.785	10831000	14838000	29597000	16041000	3284500	2150900	9031400	-3.78244	3	7	5	6	1	0	6	0.333333
tr|Q9VKM7|Q9VKM7_DROME;tr|Q9VKM8|Q9VKM8_DROME	tr|Q9VKM7|Q9VKM7_DROME AT01533p OS=Drosophila melanogaster OX=7227 GN=CG6089 PE=1 SV=2;tr|Q9VKM8|Q9VKM8_DROME RH51633p OS=Drosophila melanogaster OX=7227 GN=CG6087 PE=1 SV=1	6	10.9	75.68	677	0	18.092	8261100	11923000	9968200	12830000	4021700	6197600	4131200	-1.67364	2	7	4	4	1	3	1	0.294118
tr|Q7K511|Q7K511_DROME;tr|O46096|O46096_DROME;tr|A0A0F6QCQ6|A0A0F6QCQ6_DROME	tr|Q7K511|Q7K511_DROME CG3835-RA OS=Drosophila melanogaster OX=7227 GN=D2hgdh PE=1 SV=1;tr|O46096|O46096_DROME CG3835-RA OS=Drosophila melanogaster OX=7227 GN=D2hgdh PE=4 SV=1;tr|A0A0F6QCQ6|A0A0F6QCQ6_DROME CG3835-RA OS=Drosophila melanogaster OX=7227 GN=C	6	16.1	58.363	533	0	27.27	4115600	3525300	4487900	3442700	4172500	4940500	4875100	-0.105128	2	2	2	3	3	3	4	1.11111
tr|D5SHV2|D5SHV2_DROME;tr|Q9V9N9|Q9V9N9_DROME	tr|D5SHV2|D5SHV2_DROME MIP21957p OS=Drosophila melanogaster OX=7227 GN=CG3651-RA PE=1 SV=1;tr|Q9V9N9|Q9V9N9_DROME GH15431p OS=Drosophila melanogaster OX=7227 GN=Dmel\CG3651 PE=1 SV=4	6	13.1	77.637	715	0	63.597					4305600	4198500	5289500	9.64386	0	0	0	0	3	6	9	#DIV/0!
tr|Q9VL70|Q9VL70_DROME;tr|Q9NIU5|Q9NIU5_DROME	tr|Q9VL70|Q9VL70_DROME HL08109p OS=Drosophila melanogaster OX=7227 GN=yip2 PE=1 SV=1;tr|Q9NIU5|Q9NIU5_DROME Yippee interacting protein 2 (Fragment) OS=Drosophila melanogaster OX=7227 GN=yip2 PE=2 SV=1	6	17.8	41.61	398	0	39.287	8751200	10745000	10595000	11320000	4915700	4672200	3528100	-1.68191	2	6	3	4	1	1	1	0.2
tr|Q7KV27|Q7KV27_DROME;tr|Q8T9D5|Q8T9D5_DROME;tr|Q9VYD9|Q9VYD9_DROME	tr|Q7KV27|Q7KV27_DROME Uncharacterized protein, isoform A OS=Drosophila melanogaster OX=7227 GN=ALT PE=1 SV=1;tr|Q8T9D5|Q8T9D5_DROME SD05601p OS=Drosophila melanogaster OX=7227 GN=CG1640 PE=2 SV=1;tr|Q9VYD9|Q9VYD9_DROME AT04676p OS=Drosophila melanogaster	6	16.5	63.128	568	0	27.438	9586100	9559700	10988000	9826500	4809000	4467400	3642300	-1.59301	7	3	2	1	3	1	4	0.615385
tr|E1JIT0|E1JIT0_DROME;tr|B3DNL7|B3DNL7_DROME;sp|O01367|HOW_DROME;tr|A0A0B4KHV5|A0A0B4KHV5_DROME;tr|Q8IH06|Q8IH06_DROME	tr|E1JIT0|E1JIT0_DROME Held out wings, isoform E OS=Drosophila melanogaster OX=7227 GN=how PE=1 SV=1;tr|B3DNL7|B3DNL7_DROME Held out wings, isoform D OS=Drosophila melanogaster OX=7227 GN=how PE=1 SV=1;sp|O01367|HOW_DROME Protein held out wings OS=Drosophi	6	16.8	44.226	404	0	18.44	17063000	13776000	11112000	7809800	3732600	3845300	4944300	-2.19262	5	6	3	2	1	1	2	0.25
tr|Q9Y134|Q9Y134_DROME	tr|Q9Y134|Q9Y134_DROME L.2.35Df OS=Drosophila melanogaster OX=7227 GN=Mtr4 PE=1 SV=1	6	8	118.92	1055	0	32.151	2430500	3108800	3213800	3131100	4004400	4100900	4235600	0.317306	1	2	3	4	6	5	6	1.7
sp|O61491|FLOT1_DROME	sp|O61491|FLOT1_DROME Flotillin-1 OS=Drosophila melanogaster OX=7227 GN=Flo1 PE=2 SV=1	6	17.6	47.135	426	0	15.184	5086400	5103600	5927400	4600100	3990100	3814300	4472700	-0.635981	3	4	4	2	2	3	4	0.692308
sp|P52172|SRP_DROME;tr|A0A0B4K6J1|A0A0B4K6J1_DROME;tr|E2QCY6|E2QCY6_DROME;tr|A8WHE9|A8WHE9_DROME;tr|A0A0B4KHL1|A0A0B4KHL1_DROME	sp|P52172|SRP_DROME Box A-binding factor OS=Drosophila melanogaster OX=7227 GN=srp PE=1 SV=2;tr|A0A0B4K6J1|A0A0B4K6J1_DROME Serpent, isoform E OS=Drosophila melanogaster OX=7227 GN=srp PE=1 SV=1;tr|E2QCY6|E2QCY6_DROME Serpent, isoform D OS=Drosophila melan	6	8.6	134.16	1264	0	33.861	5997800	4041100	4557500	5392600	3521900	3908100	4754100	-0.768079	3	4	2	2	7	6	8	1.90909
tr|Q9GSP5|Q9GSP5_DROME;tr|Q0E965|Q0E965_DROME;tr|G2J5W6|G2J5W6_DROME;tr|A0A0B4KF69|A0A0B4KF69_DROME;tr|A1ZA05|A1ZA05_DROME;tr|Q95SW3|Q95SW3_DROME;tr|Q6NP56|Q6NP56_DROME;tr|C4JC89|C4JC89_DROME;tr|C5WLP3|C5WLP3_DROME	tr|Q9GSP5|Q9GSP5_DROME SR protein kinase 1 OS=Drosophila melanogaster OX=7227 GN=SRPK PE=2 SV=1;tr|Q0E965|Q0E965_DROME SR protein kinase, isoform A OS=Drosophila melanogaster OX=7227 GN=SRPK PE=1 SV=1;tr|G2J5W6|G2J5W6_DROME RE75274p1 OS=Drosophila melanoga	6	19.2	85.089	764	0	29.892					3674800	3986000	4426700	9.64386	0	0	0	0	9	10	9	#DIV/0!
tr|V5NZW8|V5NZW8_DROME;tr|Q9VCH4|Q9VCH4_DROME;tr|A0A0B4K7Q6|A0A0B4K7Q6_DROME;tr|Q8MQY7|Q8MQY7_DROME	tr|V5NZW8|V5NZW8_DROME FI24101p1 OS=Drosophila melanogaster OX=7227 GN=mbc-RA PE=2 SV=1;tr|Q9VCH4|Q9VCH4_DROME Myoblast city OS=Drosophila melanogaster OX=7227 GN=mbc PE=1 SV=2;tr|A0A0B4K7Q6|A0A0B4K7Q6_DROME Myoblast city, isoform B OS=Drosophila melanogas	6	3.8	226.43	1970	0	11.055						3691300	4101200		0	0	0	0	0	5	5	#DIV/0!
tr|Q9V9W7|Q9V9W7_DROME;tr|O96695|O96695_DROME	tr|Q9V9W7|Q9V9W7_DROME Rough deal OS=Drosophila melanogaster OX=7227 GN=rod PE=1 SV=2;tr|O96695|O96695_DROME Rough deal protein OS=Drosophila melanogaster OX=7227 GN=rod PE=4 SV=1	6	3	239.69	2089	0	10.736					3248300	3726300	4711900	9.64386	1	1	1	0	3	4	2	3
tr|A1Z850|A1Z850_DROME;tr|Q9BLY4|Q9BLY4_DROME;tr|E1JH26|E1JH26_DROME;tr|H0RNH3|H0RNH3_DROME;tr|C6TP82|C6TP82_DROME	tr|A1Z850|A1Z850_DROME Superoxide dismutase [Cu-Zn] OS=Drosophila melanogaster OX=7227 GN=Ccs PE=1 SV=2;tr|Q9BLY4|Q9BLY4_DROME Superoxide dismutase [Cu-Zn] OS=Drosophila melanogaster OX=7227 GN=Ccs PE=2 SV=1;tr|E1JH26|E1JH26_DROME Superoxide dismutase [Cu-	6	41.1	27.248	258	0	23.146	6457900	4389100	5521000	5034200	4302400	3583400	3602100	-0.849736	3	1	1	2	6	5	5	2.28571
tr|Q960V6|Q960V6_DROME;tr|Q7K9H6|Q7K9H6_DROME	tr|Q960V6|Q960V6_DROME Zinc finger FYVE domain-containing protein OS=Drosophila melanogaster OX=7227 GN=Sara PE=2 SV=1;tr|Q7K9H6|Q7K9H6_DROME Zinc finger FYVE domain-containing protein OS=Drosophila melanogaster OX=7227 GN=Sara PE=1 SV=1	6	7.4	146.26	1343	0	105.03	978370	874500	1289000	1500600	3618800	3866700	3758400	1.26997	2	0	2	4	6	13	9	3.5
tr|Q9W350|Q9W350_DROME;tr|Q9NHY0|Q9NHY0_DROME	tr|Q9W350|Q9W350_DROME C11.1, isoform A OS=Drosophila melanogaster OX=7227 GN=c11.1 PE=1 SV=2;tr|Q9NHY0|Q9NHY0_DROME C11.1 (Fragment) OS=Drosophila melanogaster OX=7227 GN=c11.1 PE=4 SV=1	6	5.9	193.09	1742	0	23.027					4000000	3099600	3842200	9.64386	0	0	0	0	4	4	7	#DIV/0!
tr|C3KKC3|C3KKC3_DROME;tr|Q9W437|Q9W437_DROME;tr|Q8MQR0|Q8MQR0_DROME	tr|C3KKC3|C3KKC3_DROME MIP06744p OS=Drosophila melanogaster OX=7227 GN=raptor-RA PE=2 SV=1;tr|Q9W437|Q9W437_DROME Raptor, isoform B OS=Drosophila melanogaster OX=7227 GN=raptor PE=1 SV=2;tr|Q8MQR0|Q8MQR0_DROME LD12356p (Fragment) OS=Drosophila melanogaster	6	7.2	177.15	1621	0	142.76					3389600	3480100	4028100	9.64386	0	0	0	0	5	7	9	#DIV/0!
tr|A0A0S0X8K7|A0A0S0X8K7_DROME;sp|Q9W4V8|TI50C_DROME	tr|A0A0S0X8K7|A0A0S0X8K7_DROME Mitochondrial import inner membrane translocase subunit TIM50 OS=Drosophila melanogaster OX=7227 GN=ttm50 PE=3 SV=1;sp|Q9W4V8|TI50C_DROME Mitochondrial import inner membrane translocase subunit TIM50-C OS=Drosophila melanogas	6	15.9	49.671	428	0	15.734	2424400	1959600			3152700	4569000	3073800	0.342396	1	0	1	2	6	8	4	4.5
tr|A0A075BHV6|A0A075BHV6_DROME;tr|A0A075BJ51|A0A075BJ51_DROME;tr|A0A075BLM7|A0A075BLM7_DROME;tr|A0A075BJJ9|A0A075BJJ9_DROME;tr|A0A075BJ63|A0A075BJ63_DROME;tr|A0A075BJ54|A0A075BJ54_DROME;tr|A0A075BJJ3|A0A075BJJ3_DROME;tr|A0A075BIZ9|A0A075BIZ9_DROME;tr|A0A075BIZ4|A0A075BIZ4_DROME;tr|A0A075BLM9|A0A075BLM9_DROME;tr|A0A075BHV8|A0A075BHV8_DROME;tr|A0A075BLM0|A0A075BLM0_DROME;tr|A0A075BJJ6|A0A075BJJ6_DR…	tr|A0A075BHV6|A0A075BHV6_DROME Female sterile (1) Yb OS=Drosophila melanogaster OX=7227 GN=fs(1)Yb PE=4 SV=1;tr|A0A075BJ51|A0A075BJ51_DROME Female sterile (1) Yb OS=Drosophila melanogaster OX=7227 GN=fs(1)Yb PE=4 SV=1;tr|A0A075BLM7|A0A075BLM7_DROME Female	6	6.3	117.83	1046	0	12.161	2053600		2013900		3675000	3405800	3562500	0.729839	2	0	1	1	4	4	3	2.75
sp|Q9VNE2|PKRA_DROME	sp|Q9VNE2|PKRA_DROME Protein krasavietz OS=Drosophila melanogaster OX=7227 GN=kra PE=1 SV=1	6	13.3	49.224	422	0	17.919	6034800	8149600	6932400	6386700	3446200	3486700	3278000	-1.31391	4	4	5	5	5	6	3	0.777778
tr|Q59DP9|Q59DP9_DROME;tr|Q59DP8|Q59DP8_DROME;tr|Q59DQ0|Q59DQ0_DROME;tr|E6EK17|E6EK17_DROME;tr|E6EK15|E6EK15_DROME;tr|Q9V4C7|Q9V4C7_DROME;tr|E6EK18|E6EK18_DROME;tr|Q1WWE3|Q1WWE3_DROME	tr|Q59DP9|Q59DP9_DROME Calcium-transporting ATPase OS=Drosophila melanogaster OX=7227 GN=PMCA PE=1 SV=3;tr|Q59DP8|Q59DP8_DROME Calcium-transporting ATPase OS=Drosophila melanogaster OX=7227 GN=PMCA PE=1 SV=3;tr|Q59DQ0|Q59DQ0_DROME Calcium-transporting ATPa	6	8.9	138.67	1255	0	37.376	2509600	3052500	2886500	2788500	2824400	3704000	3511200	-0.112047	0	1	2	0	2	5	4	3.66667
tr|A0A0B4K7N2|A0A0B4K7N2_DROME;tr|Q8IN00|Q8IN00_DROME;tr|D5A7N8|D5A7N8_DROME;tr|Q9VCX2|Q9VCX2_DROME;sp|Q9VCX1|RGS_DROME	tr|A0A0B4K7N2|A0A0B4K7N2_DROME Locomotion defects, isoform F OS=Drosophila melanogaster OX=7227 GN=loco PE=1 SV=1;tr|Q8IN00|Q8IN00_DROME FI19415p1 OS=Drosophila melanogaster OX=7227 GN=loco PE=1 SV=1;tr|D5A7N8|D5A7N8_DROME Locomotion defects, isoform H OS=	6	12.7	86.176	782	0	15.828					3771700	3492700	2687300	9.64386	0	0	0	0	1	3	5	#DIV/0!
sp|Q9VHI7|IRU_DROME	sp|Q9VHI7|IRU_DROME E3 ubiquitin-protein ligase Iruka OS=Drosophila melanogaster OX=7227 GN=Iru PE=1 SV=1	6	24.7	40.319	380	0	43.62					3474300	3261900	3213400	9.64386	0	0	0	0	6	6	7	#DIV/0!
tr|Q7KJA9|Q7KJA9_DROME;tr|Q9Y148|Q9Y148_DROME	tr|Q7KJA9|Q7KJA9_DROME O-glycosyltransferase OS=Drosophila melanogaster OX=7227 GN=sxc PE=1 SV=1;tr|Q9Y148|Q9Y148_DROME BcDNA.GH04245 (Fragment) OS=Drosophila melanogaster OX=7227 GN=sxc PE=2 SV=1	6	8.6	118.65	1059	0	15.951	3317400		3036000		3419200	3224000	3153100	-0.0732821	0	0	0	0	5	6	3	#DIV/0!
tr|A4V3G8|A4V3G8_DROME;sp|Q7KRY6|NHK1_DROME	tr|A4V3G8|A4V3G8_DROME Ballchen, isoform B OS=Drosophila melanogaster OX=7227 GN=ball PE=1 SV=1;sp|Q7KRY6|NHK1_DROME Nucleosomal histone kinase 1 OS=Drosophila melanogaster OX=7227 GN=ball PE=1 SV=1	6	16	65.993	599	0	12.527	2197000	2791100	2297000	1969000	3252500	3415400	3118100	0.159833	2	1	1	1	3	2	5	2
tr|A0A0B4K6B8|A0A0B4K6B8_DROME;tr|A0A0B4K7A6|A0A0B4K7A6_DROME;tr|C7LAE7|C7LAE7_DROME;sp|Q86B87|MMD4_DROME	tr|A0A0B4K6B8|A0A0B4K6B8_DROME Modifier of mdg4, isoform AE OS=Drosophila melanogaster OX=7227 GN=mod(mdg4) PE=1 SV=1;tr|A0A0B4K7A6|A0A0B4K7A6_DROME Modifier of mdg4, isoform AD OS=Drosophila melanogaster OX=7227 GN=mod(mdg4) PE=1 SV=1;tr|C7LAE7|C7LAE7_DRO	6	27.3	52.406	479	0	23.348	3328400	3594000	3208300		3046200	3196600	3461900	-0.23858	0	1	2	1	5	4	5	3.5
tr|Q9VL89|Q9VL89_DROME;tr|O61540|O61540_DROME	tr|Q9VL89|Q9VL89_DROME Methionine aminopeptidase 2 OS=Drosophila melanogaster OX=7227 GN=und PE=1 SV=1;tr|O61540|O61540_DROME Methionine aminopeptidase 2 OS=Drosophila melanogaster OX=7227 GN=und PE=2 SV=1	6	15.6	49.804	448	0	21.687	4271400	5924000	7242200	6663100	4512400	3069100	2080100	-1.79978	1	5	4	2	1	3	1	0.416667
tr|Q9VAZ0|Q9VAZ0_DROME;tr|Q8MSW5|Q8MSW5_DROME	tr|Q9VAZ0|Q9VAZ0_DROME FI05230p OS=Drosophila melanogaster OX=7227 GN=FBXL8 PE=1 SV=1;tr|Q8MSW5|Q8MSW5_DROME LD24928p OS=Drosophila melanogaster OX=7227 GN=CG5003 PE=2 SV=1	6	10.8	80.443	713	0	16.67					3068300	3245600	3094200	9.64386	0	0	0	0	2	6	3	#DIV/0!
tr|E4NKG1|E4NKG1_DROME;sp|Q9I7D3|CAPR1_DROME	tr|E4NKG1|E4NKG1_DROME Caprin, isoform B OS=Drosophila melanogaster OX=7227 GN=Capr PE=1 SV=1;sp|Q9I7D3|CAPR1_DROME Caprin homolog OS=Drosophila melanogaster OX=7227 GN=Capr PE=1 SV=1	6	8.1	103.59	961	0	34.923	2533400	4786600	3359300		2949100	3177200	3272700	-0.698727	2	6	3	3	6	4	6	1.14286
tr|Q0E8J0|Q0E8J0_DROME;tr|Q3KN57|Q3KN57_DROME;tr|Q8T078|Q8T078_DROME	tr|Q0E8J0|Q0E8J0_DROME MEP-1, isoform A OS=Drosophila melanogaster OX=7227 GN=MEP-1 PE=1 SV=1;tr|Q3KN57|Q3KN57_DROME RE60032p2 OS=Drosophila melanogaster OX=7227 GN=CG42245-RA PE=2 SV=1;tr|Q8T078|Q8T078_DROME LD22412p OS=Drosophila melanogaster OX=7227 GN=	6	9.9	124.06	1152	0	69.301	3256100		2833500		2805100	3039300	3489800	-0.215093	2	1	2	0	5	5	2	2.4
sp|Q8T6B9|PUF68_DROME;tr|A4V193|A4V193_DROME	sp|Q8T6B9|PUF68_DROME Poly(U)-binding-splicing factor half pint OS=Drosophila melanogaster OX=7227 GN=hfp PE=1 SV=2;tr|A4V193|A4V193_DROME Half pint, isoform D OS=Drosophila melanogaster OX=7227 GN=hfp PE=1 SV=1	6	11.5	67.939	637	0	17.222	3072600	3903200	3460900	3164700	3234400	2783400	3204000	-0.487809	2	2	0	0	2	3	3	2
tr|Q7JQN4|Q7JQN4_DROME;tr|Q7KK34|Q7KK34_DROME	tr|Q7JQN4|Q7JQN4_DROME LD15481p OS=Drosophila melanogaster OX=7227 GN=Rs1 PE=1 SV=1;tr|Q7KK34|Q7KK34_DROME BcDNA.GM05306 (Fragment) OS=Drosophila melanogaster OX=7227 GN=Rs1 PE=2 SV=1	6	12.3	87.839	782	0	26.68					2535000	3102300	3277400	9.64386	0	0	0	0	3	1	3	#DIV/0!
tr|Q9W0H8|Q9W0H8_DROME;tr|I1V500|I1V500_DROME;tr|Q8IRH7|Q8IRH7_DROME	tr|Q9W0H8|Q9W0H8_DROME IP16409p OS=Drosophila melanogaster OX=7227 GN=scf PE=1 SV=2;tr|I1V500|I1V500_DROME Supercoiling factor variant A OS=Drosophila melanogaster OX=7227 GN=scf PE=4 SV=1;tr|Q8IRH7|Q8IRH7_DROME Supercoiling factor variant B OS=Drosophila	6	26.7	37.992	329	0	40.479	7425000	15130000	17074000	10935000	3994100	3280000	1591000	-3.4238	3	7	5	5	3	1	2	0.3
tr|Q9VSI2|Q9VSI2_DROME;tr|Q8MT33|Q8MT33_DROME;tr|A8JNN5|A8JNN5_DROME;tr|A2RVI2|A2RVI2_DROME;tr|A2RVI6|A2RVI6_DROME	tr|Q9VSI2|Q9VSI2_DROME GTPase activating protein and centrosome-associated, isoform A OS=Drosophila melanogaster OX=7227 GN=GAPcenA PE=1 SV=2;tr|Q8MT33|Q8MT33_DROME RE63030p OS=Drosophila melanogaster OX=7227 GN=GAPcenA PE=2 SV=1;tr|A8JNN5|A8JNN5_DROME GTP	6	8.8	113.29	1005	0	33.669		1125400			2894300	2858200	3104600	1.34467	0	1	0	0	4	5	6	15
sp|P51140|DSH_DROME	sp|P51140|DSH_DROME Segment polarity protein dishevelled OS=Drosophila melanogaster OX=7227 GN=dsh PE=1 SV=2	6	13.6	68.916	623	0	25.271	4923500	2796900	3353900	4563600	2398000	3459200	2948100	-1.03785	4	7	4	2	4	1	3	0.470588
tr|P91634|P91634_DROME;tr|H1ZY91|H1ZY91_DROME;tr|H1ZY88|H1ZY88_DROME	tr|P91634|P91634_DROME PI-3 kinase OS=Drosophila melanogaster OX=7227 GN=Pi3K92E PE=1 SV=1;tr|H1ZY91|H1ZY91_DROME Uncharacterized protein Pi3K92E OS=Drosophila melanogaster OX=7227 GN=Pi3K92E PE=3 SV=1;tr|H1ZY88|H1ZY88_DROME Uncharacterized protein Pi3K92E	6	6.2	127	1088	0	14.34					2383700	2919600	2942400	9.64386	0	0	0	0	4	5	6	#DIV/0!
tr|A1Z942|A1Z942_DROME;tr|A1Z943|A1Z943_DROME;tr|Q0E9A1|Q0E9A1_DROME;tr|E1JH47|E1JH47_DROME;tr|A4IJ68|A4IJ68_DROME;tr|Q7JQK6|Q7JQK6_DROME;tr|A0A0B4LGA3|A0A0B4LGA3_DROME;tr|Q961I1|Q961I1_DROME;tr|A0A0B4LF95|A0A0B4LF95_DROME;tr|A1Z944|A1Z944_DROME;tr|Q1RL13|Q1RL13_DROME;tr|Q8IHB6|Q8IHB6_DROME	tr|A1Z942|A1Z942_DROME Glutaminase, isoform E OS=Drosophila melanogaster OX=7227 GN=GLS PE=1 SV=1;tr|A1Z943|A1Z943_DROME Glutaminase, isoform C OS=Drosophila melanogaster OX=7227 GN=GLS PE=1 SV=1;tr|Q0E9A1|Q0E9A1_DROME Glutaminase, isoform F OS=Drosophila	6	15.1	72.049	648	0	29.253					2734600	2584900	2161400	9.64386	0	0	0	0	4	8	6	#DIV/0!
tr|A0A0B4LES3|A0A0B4LES3_DROME;sp|Q9V9E3|PREP_DROME	tr|A0A0B4LES3|A0A0B4LES3_DROME Uncharacterized protein, isoform D OS=Drosophila melanogaster OX=7227 GN=Dmel\CG3107 PE=4 SV=1;sp|Q9V9E3|PREP_DROME Presequence protease, mitochondrial OS=Drosophila melanogaster OX=7227 GN=CG3107 PE=2 SV=2	6	7.1	119.32	1034	0	140.03	6875500	4106600	5352600	4659200	2002100	2718800	2663100	-1.77995	8	4	2	4	2	2	2	0.333333
tr|Q7K3Z3|Q7K3Z3_DROME	tr|Q7K3Z3|Q7K3Z3_DROME GH01724p OS=Drosophila melanogaster OX=7227 GN=p47 PE=1 SV=1	6	29	43.38	407	0	43.048	2870600	5906000	5713700	5497000	2498200	2721300	2099000	-1.49248	3	7	4	7	4	8	5	0.809524
sp|A1Z713|VPS13_DROME	sp|A1Z713|VPS13_DROME Vacuolar protein sorting-associated protein 13 OS=Drosophila melanogaster OX=7227 GN=Vps13 PE=1 SV=2	6	3.6	374.54	3321	0	14.518	3375400	3465100	3888500	3651300	2416500	2425200	2397800	-0.697502	2	2	4	3	2	2	6	0.909091
tr|L0MLQ9|L0MLQ9_DROME;tr|Q8IH18|Q8IH18_DROME;tr|E8NH84|E8NH84_DROME	tr|L0MLQ9|L0MLQ9_DROME eIF4E-Transporter, isoform H OS=Drosophila melanogaster OX=7227 GN=4E-T PE=1 SV=1;tr|Q8IH18|Q8IH18_DROME LD07709p OS=Drosophila melanogaster OX=7227 GN=4E-T PE=1 SV=1;tr|E8NH84|E8NH84_DROME LD10812p OS=Drosophila melanogaster OX=7227	6	8.3	110.58	979	0	19.157					2136000	2028400	2870700	9.64386	0	1	1	0	4	2	5	5.5
tr|E1JGV6|E1JGV6_DROME;sp|O44081|DKC1_DROME;tr|H5V894|H5V894_DROME;tr|C0P8M5|C0P8M5_DROME;tr|A0A0B4K8B2|A0A0B4K8B2_DROME	tr|E1JGV6|E1JGV6_DROME Nucleolar protein at 60B, isoform C OS=Drosophila melanogaster OX=7227 GN=Nop60B PE=1 SV=1;sp|O44081|DKC1_DROME H/ACA ribonucleoprotein complex subunit 4 OS=Drosophila melanogaster OX=7227 GN=Nop60B PE=1 SV=1;tr|H5V894|H5V894_DROME F	6	15.2	56.83	508	0	18.502	2325700	2727600	5673400	2187100	2344700	1833200	2392700	-1.62985	0	1	6	0	2	4	5	1.57143
tr|Q9VP57|Q9VP57_DROME	tr|Q9VP57|Q9VP57_DROME LD15904p OS=Drosophila melanogaster OX=7227 GN=pzg PE=1 SV=1	6	7.8	105.08	996	0	63.678	3050200	3207000	2843800	3660400	2506500	1888400	2061600	-0.954837	7	5	7	5	4	6	6	0.666667
sp|P13496|DCTN1_DROME	sp|P13496|DCTN1_DROME Dynactin subunit 1 OS=Drosophila melanogaster OX=7227 GN=DCTN1-p150 PE=1 SV=2	6	6.2	141.22	1265	0	103.69		1313800			1975900	1824000	2384900	0.47336	0	0	0	0	4	3	8	#DIV/0!
tr|M9NEV0|M9NEV0_DROME;sp|Q9VMJ7|KDM5_DROME	tr|M9NEV0|M9NEV0_DROME Little imaginal discs, isoform C OS=Drosophila melanogaster OX=7227 GN=lid PE=4 SV=1;sp|Q9VMJ7|KDM5_DROME Lysine-specific demethylase lid OS=Drosophila melanogaster OX=7227 GN=lid PE=1 SV=1	6	5.4	203.99	1838	0	25.492					2023000	1828100	2219800	9.64386	1	0	2	0	3	5	5	4.33333
tr|M9PEJ8|M9PEJ8_DROME;tr|M9PBW9|M9PBW9_DROME;tr|Q9VSL8|Q9VSL8_DROME;tr|D0IQH8|D0IQH8_DROME;tr|M9NDM3|M9NDM3_DROME;tr|Q960C2|Q960C2_DROME	tr|M9PEJ8|M9PEJ8_DROME Rhea, isoform H OS=Drosophila melanogaster OX=7227 GN=rhea PE=1 SV=1;tr|M9PBW9|M9PBW9_DROME Rhea, isoform G OS=Drosophila melanogaster OX=7227 GN=rhea PE=1 SV=1;tr|Q9VSL8|Q9VSL8_DROME Rhea, isoform B OS=Drosophila melanogaster OX=722	6	3.2	291.55	2689	0	26.224	6062300	3581900	5756700	4376900	1685400	2129100	2003900	-1.84677	7	5	5	4	1	1	0	0.0952381
tr|U3PV94|U3PV94_DROME;sp|Q9VIL0|BRUN_DROME	tr|U3PV94|U3PV94_DROME FI22509p1 OS=Drosophila melanogaster OX=7227 GN=bru-RA PE=2 SV=1;sp|Q9VIL0|BRUN_DROME Protein brunelleschi OS=Drosophila melanogaster OX=7227 GN=brun PE=1 SV=2	6	7.2	145.96	1320	0	16.348					2092400	1617200	1951000	9.64386	0	0	0	0	0	3	5	#DIV/0!
tr|Q9VXH3|Q9VXH3_DROME;tr|Q24284|Q24284_DROME	tr|Q9VXH3|Q9VXH3_DROME 1-phosphatidylinositol 4,5-bisphosphate phosphodiesterase gamma OS=Drosophila melanogaster OX=7227 GN=sl PE=1 SV=3;tr|Q24284|Q24284_DROME 1-phosphatidylinositol 4,5-bisphosphate phosphodiesterase gamma OS=Drosophila melanogaster OX=7	6	5.2	142.05	1236	0	16.056	3918000	2646400	2677200	2161000	1989800	1693400	1878000	-1.21019	4	3	3	2	2	3	4	0.75
tr|H1UUG6|H1UUG6_DROME;tr|A8WHL0|A8WHL0_DROME;sp|A1Z9E2|LIN54_DROME;tr|E1JH59|E1JH59_DROME	tr|H1UUG6|H1UUG6_DROME FI18123p1 OS=Drosophila melanogaster OX=7227 GN=mip120-RA PE=2 SV=1;tr|A8WHL0|A8WHL0_DROME RE32583p OS=Drosophila melanogaster OX=7227 GN=CG6061 PE=2 SV=1;sp|A1Z9E2|LIN54_DROME Protein lin-54 homolog OS=Drosophila melanogaster OX=722	6	13.6	100.02	950	0	29.802	886040	1489900	1121200	1139500	1321900	1463400	2335100	-0.172602	1	3	1	3	4	4	7	1.875
tr|Q9VAS9|Q9VAS9_DROME;tr|P91667|P91667_DROME;tr|A0A126GV30|A0A126GV30_DROME	tr|Q9VAS9|Q9VAS9_DROME APC-like, isoform A OS=Drosophila melanogaster OX=7227 GN=Apc PE=4 SV=1;tr|P91667|P91667_DROME Adenomatous polyposis coli OS=Drosophila melanogaster OX=7227 GN=Apc PE=2 SV=1;tr|A0A126GV30|A0A126GV30_DROME APC-like, isoform C OS=Droso	6	4.3	261.28	2417	0	20.87					1521800	1237800	1429000		0	0	0	0	4	3	6	#DIV/0!
tr|A4V2K7|A4V2K7_DROME;sp|P22058|CPD1_DROME	tr|A4V2K7|A4V2K7_DROME D1 chromosomal protein, isoform C OS=Drosophila melanogaster OX=7227 GN=D1 PE=1 SV=1;sp|P22058|CPD1_DROME Chromosomal protein D1 OS=Drosophila melanogaster OX=7227 GN=D1 PE=1 SV=3	6	23.4	37	355	0	20.479	2412000	1440100	7892000		946180	1625700	1047200	-3.0602	2	2	8	0	0	2	0	0.166667
tr|M9MSE8|M9MSE8_DROME;tr|X2JFL7|X2JFL7_DROME;tr|D2NUG8|D2NUG8_DROME;tr|X2JKZ0|X2JKZ0_DROME;tr|X2JE83|X2JE83_DROME;sp|Q8T498|GAP2_DROME;tr|Q8IQZ6|Q8IQZ6_DROME;tr|M9MSB6|M9MSB6_DROME;tr|X2JCD6|X2JCD6_DROME	tr|M9MSE8|M9MSE8_DROME Uncharacterized protein, isoform A OS=Drosophila melanogaster OX=7227 GN=raskol PE=1 SV=1;tr|X2JFL7|X2JFL7_DROME Uncharacterized protein, isoform I OS=Drosophila melanogaster OX=7227 GN=raskol PE=1 SV=1;tr|D2NUG8|D2NUG8_DROME IP07223	6	4.5	218.74	2009	0	51.391	519680	435000			964000	836870	930920	0.68738	2	3	2	0	5	4	8	2.42857
tr|Q95TA3|Q95TA3_DROME;tr|Q8IG84|Q8IG84_DROME	tr|Q95TA3|Q95TA3_DROME GH09289p OS=Drosophila melanogaster OX=7227 GN=Tm1 PE=1 SV=1;tr|Q8IG84|Q8IG84_DROME SD21996p OS=Drosophila melanogaster OX=7227 GN=Tm1 PE=1 SV=1	6	12.9	48.025	441	0.000612	5.625							891350		0	0	0	0	2	2	1	#DIV/0!
sp|Q9VA37|DJ1B_DROME	sp|Q9VA37|DJ1B_DROME Protein dj-1beta OS=Drosophila melanogaster OX=7227 GN=dj-1beta PE=1 SV=3	6	32.1	19.25	187	0	20.759	13361000	12602000	21897000	13412000					6	4	5	7	0	0	0	0
sp|Q9VNE9|RL13A_DROME	sp|Q9VNE9|RL13A_DROME 60S ribosomal protein L13a OS=Drosophila melanogaster OX=7227 GN=RpL13A PE=1 SV=1	5	20	23.647	205	0	12.357	15776000	12294000	17441000	13369000	37375000	47301000	46275000	1.09959	2	3	3	3	6	5	6	1.54545
sp|Q9GYU8|NUP88_DROME	sp|Q9GYU8|NUP88_DROME Nuclear pore complex protein Nup88 OS=Drosophila melanogaster OX=7227 GN=mbo PE=1 SV=2	5	13.8	78.68	702	0	45.417	66182000	59416000	62668000		50277000	43792000	35118000	-0.914228	3	2	2	2	2	4	3	1
tr|Q7JXC4|Q7JXC4_DROME;tr|A0APE6|A0APE6_DROME;tr|A0APE4|A0APE4_DROME	tr|Q7JXC4|Q7JXC4_DROME CG6459 protein OS=Drosophila melanogaster OX=7227 GN=P32 PE=1 SV=1;tr|A0APE6|A0APE6_DROME CG6459 protein OS=Drosophila melanogaster OX=7227 GN=CG6459 PE=4 SV=1;tr|A0APE4|A0APE4_DROME CG6459 protein OS=Drosophila melanogaster OX=7227	5	28.5	28.975	263	0	61.348	25062000	16789000	25812000	31341000	31593000	34252000	30882000	-0.021285	3	7	5	7	8	6	11	1.13636
sp|Q9VEZ5|IKKB_DROME	sp|Q9VEZ5|IKKB_DROME Inhibitor of nuclear factor kappa-B kinase subunit beta OS=Drosophila melanogaster OX=7227 GN=IKKbeta PE=1 SV=2	5	9.2	86.372	751	0	41.351					25029000	24025000	27659000	9.64386	1	0	0	0	3	2	4	9
tr|Q8SZ03|Q8SZ03_DROME;tr|Q7PLE6|Q7PLE6_DROME;tr|H0RNB9|H0RNB9_DROME;tr|A9UNF7|A9UNF7_DROME	tr|Q8SZ03|Q8SZ03_DROME RE25729p OS=Drosophila melanogaster OX=7227 GN=CG17691 PE=2 SV=1;tr|Q7PLE6|Q7PLE6_DROME Uncharacterized protein, isoform C OS=Drosophila melanogaster OX=7227 GN=Dmel\CG17691 PE=1 SV=3;tr|H0RNB9|H0RNB9_DROME FI17126p1 (Fragment) OS=Dr	5	26.4	40.265	364	0	47.34	7526100				25055000	18184000	25430000	1.2727	0	0	0	0	7	6	8	#DIV/0!
tr|Q9VYD5|Q9VYD5_DROME	tr|Q9VYD5|Q9VYD5_DROME Branched-chain-amino-acid aminotransferase OS=Drosophila melanogaster OX=7227 GN=Dmel\CG1673 PE=1 SV=2	5	20.5	49.536	443	0	12.323	10143000	7986100	10548000	11198000	20389000	21735000	21430000	0.86455	2	2	0	0	6	4	7	4.25
sp|P56538|IF6_DROME	sp|P56538|IF6_DROME Eukaryotic translation initiation factor 6 OS=Drosophila melanogaster OX=7227 GN=eIF6 PE=2 SV=3	5	31	26.494	245	0	27.318		6544800	9513700		15008000	17675000	18159000	0.657653	1	2	1	1	5	6	8	3.8
tr|M9PGI3|M9PGI3_DROME;sp|Q27884|PPP6_DROME	tr|M9PGI3|M9PGI3_DROME Serine/threonine-protein phosphatase OS=Drosophila melanogaster OX=7227 GN=PpV PE=3 SV=1;sp|Q27884|PPP6_DROME Serine/threonine-protein phosphatase 6 catalytic subunit OS=Drosophila melanogaster OX=7227 GN=PpV PE=2 SV=1	5	17.8	34.759	303	0	22.758					16379000	14036000	19533000	9.64386	0	0	0	0	4	7	9	#DIV/0!
sp|P18053|PSA4_DROME	sp|P18053|PSA4_DROME Proteasome subunit alpha type-4 OS=Drosophila melanogaster OX=7227 GN=Prosalpha3 PE=1 SV=2	5	20.8	29.411	264	0	16.149	6534500			4998500	13669000	15409000	15994000	1.06476	0	0	1	0	4	7	4	15
tr|E1JIV0|E1JIV0_DROME;sp|Q9VCF0|Y5902_DROME	tr|E1JIV0|E1JIV0_DROME Uncharacterized protein, isoform C OS=Drosophila melanogaster OX=7227 GN=anon-WO0118547.372 PE=1 SV=1;sp|Q9VCF0|Y5902_DROME Uncharacterized protein CG5902 OS=Drosophila melanogaster OX=7227 GN=CG5902 PE=2 SV=1	5	34.2	28.178	243	0	15.63	12115000	9593700	11468000	13079000	14762000	14534000	15456000	0.15218	5	2	0	2	3	6	10	2.11111
tr|Q9V3Q4|Q9V3Q4_DROME	tr|Q9V3Q4|Q9V3Q4_DROME Peroxiredoxin OS=Drosophila melanogaster OX=7227 GN=Jafrac2 PE=1 SV=1	5	26.9	26.743	242	0	20.013	28853000	22964000	22175000	23249000	12699000	14180000	16155000	-1.18401	6	3	5	4	3	6	7	0.888889
sp|P29613|TPIS_DROME;tr|K7Z7Z8|K7Z7Z8_DROME	sp|P29613|TPIS_DROME Triosephosphate isomerase OS=Drosophila melanogaster OX=7227 GN=Tpi PE=1 SV=3;tr|K7Z7Z8|K7Z7Z8_DROME Triosephosphate isomerase (Fragment) OS=Drosophila melanogaster OX=7227 GN=tpi PE=2 SV=1	5	30.4	26.625	247	0	19.5	27799000	27621000	25007000	24607000	11904000	12004000	15512000	-1.22359	6	7	6	4	2	0	2	0.173913
tr|Q9V3I2|Q9V3I2_DROME	tr|Q9V3I2|Q9V3I2_DROME Drab5 OS=Drosophila melanogaster OX=7227 GN=Rab5 PE=1 SV=1	5	26.9	23.959	219	0	70.053	7601400	4925300	6502500	4157400	12517000	13829000	12741000	0.719552	2	2	1	0	7	5	3	3
sp|Q9VJC7|EFTS_DROME	sp|Q9VJC7|EFTS_DROME Elongation factor Ts, mitochondrial OS=Drosophila melanogaster OX=7227 GN=mEFTs PE=2 SV=1	5	24.2	35.412	318	0	16.598	6963500	4232700	5305400	5684300	9942700	13359000	12153000	0.513825	1	0	1	1	3	5	5	4.33333
tr|Q9VHJ4|Q9VHJ4_DROME	tr|Q9VHJ4|Q9VHJ4_DROME GH04846p OS=Drosophila melanogaster OX=7227 GN=RagA-B PE=1 SV=1	5	19.9	35.616	311	0	15.269	3704300		2482400		11229000	11738000	12038000	1.59996	0	0	0	0	4	6	6	#DIV/0!
tr|Q7KY04|Q7KY04_DROME;tr|B5RJE3|B5RJE3_DROME	tr|Q7KY04|Q7KY04_DROME Rab4 protein OS=Drosophila melanogaster OX=7227 GN=Rab4 PE=1 SV=1;tr|B5RJE3|B5RJE3_DROME FI09101p (Fragment) OS=Drosophila melanogaster OX=7227 GN=Rab4-RB PE=2 SV=1	5	29.1	23.573	213	0	24.837	4109300	4186800	2806600		9193300	10623000	14806000	1.13473	1	1	0	0	4	4	5	6.5
tr|Q9VPQ8|Q9VPQ8_DROME;tr|R9Z3R3|R9Z3R3_DROME;tr|Q95R44|Q95R44_DROME	tr|Q9VPQ8|Q9VPQ8_DROME Nicotinic acetylcholine receptor beta 3 (Dbeta3) subunit OS=Drosophila melanogaster OX=7227 GN=nAChRbeta3 PE=1 SV=1;tr|R9Z3R3|R9Z3R3_DROME FI21249p1 OS=Drosophila melanogaster OX=7227 GN=nAcRbeta-21C-RB PE=2 SV=1;tr|Q95R44|Q95R44_DRO	5	20.9	49.241	441	0	34.353					9670100	11318000	13630000	9.64386	0	0	0	0	8	7	9	#DIV/0!
tr|Q95SA6|Q95SA6_DROME;tr|Q8SYQ2|Q8SYQ2_DROME;tr|A0AQH0|A0AQH0_DROME	tr|Q95SA6|Q95SA6_DROME Proteasome subunit beta OS=Drosophila melanogaster OX=7227 GN=Prosbeta1 PE=2 SV=1;tr|Q8SYQ2|Q8SYQ2_DROME Proteasome subunit beta OS=Drosophila melanogaster OX=7227 GN=Prosbeta1 PE=2 SV=1;tr|A0AQH0|A0AQH0_DROME Proteasome subunit beta	5	32.1	24.206	224	0	26.133		7199100	5745900	4167900	12018000	9858400	11705000	0.453537	2	3	2	1	4	6	8	2.25
tr|Q9VWT1|Q9VWT1_DROME;tr|M9PHI2|M9PHI2_DROME;tr|Q8IQX8|Q8IQX8_DROME	tr|Q9VWT1|Q9VWT1_DROME GH22474p OS=Drosophila melanogaster OX=7227 GN=HisRS PE=1 SV=1;tr|M9PHI2|M9PHI2_DROME Histidyl-tRNA synthetase, isoform C OS=Drosophila melanogaster OX=7227 GN=HisRS PE=1 SV=1;tr|Q8IQX8|Q8IQX8_DROME Histidyl-tRNA synthetase, isoform	5	13.6	57.746	522	0	22.398	9704100	16864000	16414000	14933000	10278000	11179000	10135000	-0.734601	1	5	4	3	2	2	1	0.384615
tr|Q960K8|Q960K8_DROME;tr|Q86BP1|Q86BP1_DROME	tr|Q960K8|Q960K8_DROME 3-hydroxyisobutyryl-CoA hydrolase, mitochondrial OS=Drosophila melanogaster OX=7227 GN=CT16187 PE=1 SV=1;tr|Q86BP1|Q86BP1_DROME 3-hydroxyisobutyryl-CoA hydrolase, mitochondrial OS=Drosophila melanogaster OX=7227 GN=Dmel\CG5044 PE=1 S	5	18.4	42.747	385	0	26.073	6178700	6295800	5431900	8673900	10398000	9007100	8882700	0.0343175	1	1	1	1	7	6	7	5
tr|Q7K187|Q7K187_DROME	tr|Q7K187|Q7K187_DROME HL07962p OS=Drosophila melanogaster OX=7227 GN=Tango10 PE=2 SV=1	5	16.2	64.449	587	0	14.993					8092100	9334000	10616000	9.64386	0	0	0	0	2	5	5	#DIV/0!
tr|Q9VT75|Q9VT75_DROME	tr|Q9VT75|Q9VT75_DROME LD19812p OS=Drosophila melanogaster OX=7227 GN=vnc PE=1 SV=1	5	28.6	22.324	196	0	24.012	4106500	4392600	4068800	3071200	9496900	9672700	8704900	0.986753	3	4	4	1	3	5	5	1.08333
tr|Q59E09|Q59E09_DROME;sp|Q9VP61|ACSA_DROME	tr|Q59E09|Q59E09_DROME Acetyl-coenzyme A synthetase OS=Drosophila melanogaster OX=7227 GN=AcCoAS PE=1 SV=2;sp|Q9VP61|ACSA_DROME Acetyl-coenzyme A synthetase OS=Drosophila melanogaster OX=7227 GN=AcCoAS PE=2 SV=1	5	12.2	75.945	670	0	19.614		3676100	3970700		8872900	8659500	10302000	1.12489	0	0	0	0	6	3	6	#DIV/0!
tr|Q7JX82|Q7JX82_DROME	tr|Q7JX82|Q7JX82_DROME GH21964p OS=Drosophila melanogaster OX=7227 GN=kermit PE=1 SV=1	5	22.9	36.833	336	0	15.572		3413700	3604900		10433000	9394400	7001200	0.957643	0	0	1	0	4	4	3	11
tr|O76863|O76863_DROME	tr|O76863|O76863_DROME EG:100G10.3 protein OS=Drosophila melanogaster OX=7227 GN=eIF2Bbeta PE=1 SV=1	5	27	39.154	352	0	14.271	5308400		4845600		7475000	9145600	8070000	0.493796	2	2	2	1	5	2	2	1.28571
tr|E1JJI5|E1JJI5_DROME;sp|P54367|KC1A_DROME	tr|E1JJI5|E1JJI5_DROME Casein kinase ialpha, isoform D OS=Drosophila melanogaster OX=7227 GN=CkIalpha PE=1 SV=1;sp|P54367|KC1A_DROME Casein kinase I isoform alpha OS=Drosophila melanogaster OX=7227 GN=CkIalpha PE=1 SV=1	5	15.1	39.535	337	0	14.381					8133500	7484100	8764000	9.64386	0	0	0	0	6	5	7	#DIV/0!
tr|X2JCX8|X2JCX8_DROME;sp|C0HKA1|RS14B_DROME;sp|C0HKA0|RS14A_DROME	tr|X2JCX8|X2JCX8_DROME GEO12513p1 OS=Drosophila melanogaster OX=7227 GN=RpS14b PE=2 SV=1;sp|C0HKA1|RS14B_DROME 40S ribosomal protein S14b OS=Drosophila melanogaster OX=7227 GN=RpS14b PE=2 SV=1;sp|C0HKA0|RS14A_DROME 40S ribosomal protein S14a OS=Drosophila	5	47.7	16.265	151	0	16.12	5891500	9903400	17804000	7955300	8457400	5681500	10070000	-1.64786	1	3	3	3	6	3	8	1.7
tr|X2J4W8|X2J4W8_DROME;sp|Q9V447|KRH2_DROME	tr|X2J4W8|X2J4W8_DROME Kruppel homolog 2, isoform C OS=Drosophila melanogaster OX=7227 GN=Kr-h2 PE=1 SV=1;sp|Q9V447|KRH2_DROME Krueppel homolog 2 OS=Drosophila melanogaster OX=7227 GN=Kr-h2 PE=1 SV=1	5	20.3	31.215	276	0	90.527	6251500	5475200	5822400	5467000	7155300	7466600	7513800	0.19481	5	4	3	4	8	7	6	1.3125
tr|M9PET0|M9PET0_DROME;tr|M9PC43|M9PC43_DROME;tr|B5RIM9|B5RIM9_DROME;sp|P13706|GPDA_DROME;tr|D5AEK2|D5AEK2_DROME	tr|M9PET0|M9PET0_DROME Glycerol-3-phosphate dehydrogenase [NAD(+)] OS=Drosophila melanogaster OX=7227 GN=Gpdh1 PE=1 SV=1;tr|M9PC43|M9PC43_DROME Glycerol-3-phosphate dehydrogenase [NAD(+)] OS=Drosophila melanogaster OX=7227 GN=Gpdh1 PE=1 SV=1;tr|B5RIM9|B5RI	5	19.7	38.258	350	0	14.795					7058800	8256500	6659100	9.64386	0	0	0	0	4	5	5	#DIV/0!
tr|Q9GNC8|Q9GNC8_DROME;tr|Q0KI94|Q0KI94_DROME;tr|Q6AWM9|Q6AWM9_DROME;tr|A0A0B4KFY5|A0A0B4KFY5_DROME;tr|Q8T4D1|Q8T4D1_DROME;tr|Q0KI96|Q0KI96_DROME;tr|A0A023UKB8|A0A023UKB8_DROME;tr|Q9GQN3|Q9GQN3_DROME;tr|Q9GQN4|Q9GQN4_DROME;tr|Q8INP0|Q8INP0_DROME;tr|A0A0B4LGY5|A0A0B4LGY5_DROME;tr|Q8IGS7|Q8IGS7_DROME;tr|A0A0B4LI06|A0A0B4LI06_DROME;tr|A0A0B4JCX5|A0A0B4JCX5_DROME;tr|A0A0B4KGY6|A0A0B4KGY6_DROME;tr|C9Q…	tr|Q9GNC8|Q9GNC8_DROME PASILLA splice variant 1 OS=Drosophila melanogaster OX=7227 GN=ps PE=1 SV=1;tr|Q0KI94|Q0KI94_DROME Pasilla, isoform I OS=Drosophila melanogaster OX=7227 GN=ps PE=1 SV=1;tr|Q6AWM9|Q6AWM9_DROME RE39088p (Fragment) OS=Drosophila melanog	5	16.6	49.32	475	0	28.868	4771300	7123900	8133500		8454400	6248200	7227800	-0.380436	0	3	2	0	5	8	6	3.8
tr|Q95TH3|Q95TH3_DROME;tr|Q9VV61|Q9VV61_DROME	tr|Q95TH3|Q95TH3_DROME SD04694p OS=Drosophila melanogaster OX=7227 GN=CG4638 PE=2 SV=1;tr|Q9VV61|Q9VV61_DROME Tr-type G domain-containing protein OS=Drosophila melanogaster OX=7227 GN=CG10162 PE=1 SV=3	5	9.1	106.04	949	0	21.546	2826900	3132100	2209800	3783400	6488700	7048500	8062700	0.778246	0	0	0	0	4	5	5	#DIV/0!
tr|O77287|O77287_DROME;tr|Q9V420|Q9V420_DROME;tr|Q9U5V9|Q9U5V9_DROME	tr|O77287|O77287_DROME Su(P) protein OS=Drosophila melanogaster OX=7227 GN=Su(P) PE=4 SV=1;tr|Q9V420|Q9V420_DROME FI02878p OS=Drosophila melanogaster OX=7227 GN=Su(P) PE=1 SV=1;tr|Q9U5V9|Q9U5V9_DROME RH17614p OS=Drosophila melanogaster OX=7227 GN=Su(P) PE=	5	15.3	47.371	419	0	12.729	3135400	2709000	2339900		6220400	8451400	6912200	0.988358	0	1	0	1	4	4	3	5.5
tr|Q8IR23|Q8IR23_DROME;tr|Q8T9B1|Q8T9B1_DROME	tr|Q8IR23|Q8IR23_DROME GH13542p OS=Drosophila melanogaster OX=7227 GN=vap PE=2 SV=2;tr|Q8T9B1|Q8T9B1_DROME SD09318p OS=Drosophila melanogaster OX=7227 GN=vap PE=2 SV=1	5	9.5	107.95	954	0	8.5281	4111100		4281200		7320900	5619900	8642200	0.392529	0	1	0	0	3	1	4	8
sp|P20432|GSTD1_DROME	sp|P20432|GSTD1_DROME Glutathione S-transferase D1 OS=Drosophila melanogaster OX=7227 GN=GstD1 PE=1 SV=1	5	21.1	23.866	209	0	11.119	14597000	18029000	20558000	22391000	7544400	8616300	5170600	-2.11452	2	4	3	4	3	2	1	0.461538
tr|Q9VJ61|Q9VJ61_DROME	tr|Q9VJ61|Q9VJ61_DROME SD03870p OS=Drosophila melanogaster OX=7227 GN=Dmel\CG10376 PE=1 SV=1	5	19.9	48.03	428	0	11.48	5344000	4711100	5409000	4081600	6667900	5882000	8570400	0.120945	1	1	1	2	2	1	4	1.4
sp|Q9W462|UBP30_DROME	sp|Q9W462|UBP30_DROME Ubiquitin carboxyl-terminal hydrolase 30 homolog OS=Drosophila melanogaster OX=7227 GN=Usp30 PE=2 SV=1	5	14.2	60.879	558	0	38.252	2277800				6583800	6790900	7408400	1.53128	0	0	0	0	4	5	7	#DIV/0!
sp|P48609|CDK5_DROME	sp|P48609|CDK5_DROME Cyclin-dependent kinase 5 homolog OS=Drosophila melanogaster OX=7227 GN=Cdk5 PE=1 SV=2	5	22.4	33.18	294	0	12.73	7137300	3199000	4590900	3357700	5432800	7588300	7609100	-0.393682	2	1	2	1	4	3	5	2
sp|Q9VDR1|MED25_DROME	sp|Q9VDR1|MED25_DROME Mediator of RNA polymerase II transcription subunit 25 OS=Drosophila melanogaster OX=7227 GN=MED25 PE=2 SV=1	5	12.1	96.641	863	0	29.365					6520400	6895300	7148700	9.64386	0	0	0	0	5	8	3	#DIV/0!
sp|Q9VXN4|SYRC_DROME	sp|Q9VXN4|SYRC_DROME Probable arginine--tRNA ligase, cytoplasmic OS=Drosophila melanogaster OX=7227 GN=ArgRS PE=2 SV=1	5	9.8	75.576	665	0	12.965	6901000	6244800	6054100		7771100	6272200	6202600	-0.153932	2	1	1	0	5	6	5	4
tr|M9PBM3|M9PBM3_DROME;tr|Q9VPW2|Q9VPW2_DROME	tr|M9PBM3|M9PBM3_DROME Cysteine protease OS=Drosophila melanogaster OX=7227 GN=Atg4a PE=1 SV=1;tr|Q9VPW2|Q9VPW2_DROME Cysteine protease OS=Drosophila melanogaster OX=7227 GN=Atg4a PE=1 SV=1	5	19.3	45.516	410	0	21.547					6109800	7141000	6934200	9.64386	1	0	1	0	3	5	6	7
tr|Q9W3C3|Q9W3C3_DROME	tr|Q9W3C3|Q9W3C3_DROME LD10016p OS=Drosophila melanogaster OX=7227 GN=Dmel\CG2004 PE=1 SV=1	5	18.1	48.286	425	0	19.328	4271000	4932700	4982100	4899700	6404200	7452100	6200200	0.315561	0	1	0	0	3	5	2	10
tr|A4V383|A4V383_DROME;sp|P91929|NDUAA_DROME	tr|A4V383|A4V383_DROME NADH dehydrogenase [ubiquinone] 1 alpha subcomplex subunit 10, mitochondrial OS=Drosophila melanogaster OX=7227 GN=ND-42 PE=1 SV=1;sp|P91929|NDUAA_DROME NADH dehydrogenase [ubiquinone] 1 alpha subcomplex subunit 10, mitochondrial OS=	5	17.4	46.897	407	0	11.856	4517900				6486500	7634900	5907500	0.386895	0	0	1	0	2	5	4	11
tr|E1JHX5|E1JHX5_DROME;sp|Q7K0L4|WDR26_DROME	tr|E1JHX5|E1JHX5_DROME Uncharacterized protein, isoform B OS=Drosophila melanogaster OX=7227 GN=Dmel\CG7611 PE=1 SV=1;sp|Q7K0L4|WDR26_DROME WD repeat-containing protein 26 homolog OS=Drosophila melanogaster OX=7227 GN=CG7611 PE=1 SV=1	5	11.7	69.616	630	0	10.557	5178000	3931200	3503400	4877300	7846000	5014600	6887600	-0.0462603	2	0	2	1	3	3	5	2.2
tr|X5D3H6|X5D3H6_DROME;tr|A0A0B4KFL0|A0A0B4KFL0_DROME;tr|A0A0B4K851|A0A0B4K851_DROME;tr|C4IY22|C4IY22_DROME;sp|Q4Z8K6|RBP9X_DROME;tr|A0A126GUM4|A0A126GUM4_DROME	tr|X5D3H6|X5D3H6_DROME FI24005p1 OS=Drosophila melanogaster OX=7227 GN=RanBPM-RC PE=2 SV=1;tr|A0A0B4KFL0|A0A0B4KFL0_DROME Ran-binding protein M, isoform F OS=Drosophila melanogaster OX=7227 GN=RanBPM PE=1 SV=1;tr|A0A0B4K851|A0A0B4K851_DROME Ran-binding pro	5	15.6	66.42	598	0	25.239	8268900	6952100	6404500	10817000	5588800	6254200	7830600	-0.95269	1	1	1	2	0	4	5	1.8
tr|B3DMP7|B3DMP7_DROME;sp|Q9W1G0|TALDO_DROME	tr|B3DMP7|B3DMP7_DROME Transaldolase OS=Drosophila melanogaster OX=7227 GN=CG2827-RA PE=2 SV=1;sp|Q9W1G0|TALDO_DROME Probable transaldolase OS=Drosophila melanogaster OX=7227 GN=Taldo PE=2 SV=2	5	26.9	36.733	331	0	14.852	4976600	7314400	4438200	13591000	6305400	6912800	6062500	-1.16467	1	2	0	4	4	2	1	1
tr|E2QD75|E2QD75_DROME;sp|Q7K4N3|NCBP1_DROME	tr|E2QD75|E2QD75_DROME Cap binding protein 80, isoform B OS=Drosophila melanogaster OX=7227 GN=Cbp80 PE=1 SV=1;sp|Q7K4N3|NCBP1_DROME Nuclear cap-binding protein subunit 1 OS=Drosophila melanogaster OX=7227 GN=Cbp80 PE=1 SV=1	5	9.2	93.226	800	0	14.918			3961700		6829900	6249200	5899300	0.574424	0	0	0	0	5	5	6	#DIV/0!
tr|Q7KVW1|Q7KVW1_DROME;tr|Q9W4C4|Q9W4C4_DROME	tr|Q7KVW1|Q7KVW1_DROME RE73736p OS=Drosophila melanogaster OX=7227 GN=spoon PE=1 SV=1;tr|Q9W4C4|Q9W4C4_DROME GM14014p OS=Drosophila melanogaster OX=7227 GN=spoon PE=1 SV=2	5	18.9	67.332	607	0	38.823					4689800	6542300	7682500	9.64386	0	0	0	0	3	4	7	#DIV/0!
sp|Q9W4X9|ZW10_DROME;tr|Q8T9C2|Q8T9C2_DROME;tr|H0RNN7|H0RNN7_DROME	sp|Q9W4X9|ZW10_DROME Centromere/kinetochore protein zw10 OS=Drosophila melanogaster OX=7227 GN=Zw10 PE=1 SV=2;tr|Q8T9C2|Q8T9C2_DROME SD07771p OS=Drosophila melanogaster OX=7227 GN=Zw10 PE=2 SV=1;tr|H0RNN7|H0RNN7_DROME FI17506p1 (Fragment) OS=Drosophila mel	5	16.2	82.262	721	0	31.203					6551500	6231800	5946600	9.64386	0	0	0	0	4	6	6	#DIV/0!
tr|Q9U9K4|Q9U9K4_DROME;tr|Q8MS03|Q8MS03_DROME;tr|Q0E931|Q0E931_DROME;tr|D5AEL6|D5AEL6_DROME	tr|Q9U9K4|Q9U9K4_DROME DGP-1 protein OS=Drosophila melanogaster OX=7227 GN=Dgp-1 PE=2 SV=1;tr|Q8MS03|Q8MS03_DROME RH49745p OS=Drosophila melanogaster OX=7227 GN=Dgp-1 PE=2 SV=1;tr|Q0E931|Q0E931_DROME Dgp-1, isoform A OS=Drosophila melanogaster OX=7227 GN=D	5	14.3	72.553	669	0	26.444					6418900	6127900	5956500	9.64386	0	1	1	0	4	3	4	5.5
sp|Q9W1H4|DNLI1_DROME	sp|Q9W1H4|DNLI1_DROME DNA ligase 1 OS=Drosophila melanogaster OX=7227 GN=DNAlig1 PE=1 SV=2	5	13.9	84.718	747	0	51.644	3900700				6450600	5779500	6122000	0.567212	0	0	0	0	3	2	5	#DIV/0!
tr|Q9W3N9|Q9W3N9_DROME	tr|Q9W3N9|Q9W3N9_DROME LD24105p OS=Drosophila melanogaster OX=7227 GN=154229_at PE=1 SV=1	5	17.3	43.47	410	0	23.44	7077900	5698800		6373600	5884400	6120100	6196400	-0.266426	3	3	0	2	2	5	6	1.625
sp|Q9VNA5|PSB4_DROME	sp|Q9VNA5|PSB4_DROME Proteasome subunit beta type-4 OS=Drosophila melanogaster OX=7227 GN=Prosbeta7 PE=2 SV=1	5	22.8	29.986	268	0	25.208					6094600	5348400	6343400	9.64386	0	1	1	1	4	4	4	4
tr|Q9VKX2|Q9VKX2_DROME;tr|Q8MQS7|Q8MQS7_DROME	tr|Q9VKX2|Q9VKX2_DROME Malate dehydrogenase OS=Drosophila melanogaster OX=7227 GN=Mdh1 PE=1 SV=2;tr|Q8MQS7|Q8MQS7_DROME Malate dehydrogenase OS=Drosophila melanogaster OX=7227 GN=Mdh1 PE=2 SV=1	5	25.2	36.058	337	0	20.571	5310700	5020000		7562500	5943200	6800000	5039000	-0.585726	2	3	0	2	3	2	2	1
sp|Q9VIP0|NESD_DROME	sp|Q9VIP0|NESD_DROME Protein nessun dorma OS=Drosophila melanogaster OX=7227 GN=nesd PE=1 SV=1	5	10.8	67.727	602	0	11.596	3200500	2668900	2990600		4016200	5724800	7998300	0.327534	1	1	1	0	1	3	4	2.66667
tr|E6PBV6|E6PBV6_DROME;sp|Q8SWU7|OLA1_DROME;tr|A0A4D6K4F6|A0A4D6K4F6_DROME;tr|C9QP30|C9QP30_DROME	tr|E6PBV6|E6PBV6_DROME Obg-like ATPase 1 OS=Drosophila melanogaster OX=7227 GN=CG1354-RA PE=1 SV=1;sp|Q8SWU7|OLA1_DROME Obg-like ATPase 1 OS=Drosophila melanogaster OX=7227 GN=CG1354 PE=1 SV=1;tr|A0A4D6K4F6|A0A4D6K4F6_DROME Obg-like ATPase 1 OS=Drosophila	5	15.9	44.91	397	0	10.684	5365100	4990000	6878400	4542100	5415100	7184300	4524400	-0.604347	1	2	2	1	2	4	2	1.33333
tr|Q8SY53|Q8SY53_DROME	tr|Q8SY53|Q8SY53_DROME GH11935p OS=Drosophila melanogaster OX=7227 GN=Ostgamma PE=1 SV=1	5	17.6	37.01	330	0	11.404	6021500	5243500	6048300		4267900	5452300	6859900	-0.503003	1	0	2	0	1	5	5	3.66667
tr|G2J611|G2J611_DROME;sp|Q9W415|WUHO_DROME;tr|F6J3W4|F6J3W4_DROME;tr|F6J3W3|F6J3W3_DROME;tr|F6J3W2|F6J3W2_DROME;tr|F6J3W1|F6J3W1_DROME	tr|G2J611|G2J611_DROME tRNA (guanine-N(7)-)-methyltransferase non-catalytic subunit wuho OS=Drosophila melanogaster OX=7227 GN=wuho-RA PE=2 SV=1;sp|Q9W415|WUHO_DROME tRNA (guanine-N(7)-)-methyltransferase non-catalytic subunit wuho OS=Drosophila melanogast	5	23.6	46.498	424	0	16.706	15585000	14944000	12263000	14885000	5821400	5039500	5546800	-1.62881	3	0	1	1	6	5	6	3.4
tr|A0A0B4LG52|A0A0B4LG52_DROME;sp|Q9W237|RS16_DROME	tr|A0A0B4LG52|A0A0B4LG52_DROME GEO08239p1 OS=Drosophila melanogaster OX=7227 GN=RpS16 PE=2 SV=1;sp|Q9W237|RS16_DROME 40S ribosomal protein S16 OS=Drosophila melanogaster OX=7227 GN=RpS16 PE=1 SV=1	5	37.8	16.774	148	0	11.506	6752500	7245300	11472000	7664300	5496300	3413500	7279400	-1.74879	1	1	2	2	5	2	4	1.83333
tr|Q9VRV8|Q9VRV8_DROME;tr|O76331|O76331_DROME;tr|Q86PD5|Q86PD5_DROME	tr|Q9VRV8|Q9VRV8_DROME FI21453p1 OS=Drosophila melanogaster OX=7227 GN=Tnpo PE=1 SV=1;tr|O76331|O76331_DROME Transportin OS=Drosophila melanogaster OX=7227 GN=Tnpo PE=2 SV=1;tr|Q86PD5|Q86PD5_DROME RE59670p OS=Drosophila melanogaster OX=7227 GN=Tnpo PE=2 SV	5	8.8	101.52	893	0	31.112					5021400	6033200	4975300	9.64386	0	0	0	0	1	4	6	#DIV/0!
tr|C8VV60|C8VV60_DROME;sp|Q9VTX8|ODR4_DROME;tr|M9NE87|M9NE87_DROME;tr|Q86D35|Q86D35_DROME	tr|C8VV60|C8VV60_DROME FI03659p OS=Drosophila melanogaster OX=7227 GN=CG10616-RA PE=1 SV=1;sp|Q9VTX8|ODR4_DROME Protein odr-4 homolog OS=Drosophila melanogaster OX=7227 GN=CG10616 PE=3 SV=2;tr|M9NE87|M9NE87_DROME Uncharacterized protein, isoform B OS=Droso	5	14.6	54.586	492	0	31.558				3271800	4295100	5373200	6075500	0.392607	0	0	0	0	7	3	4	#DIV/0!
sp|Q9W4X7|EI3G1_DROME	sp|Q9W4X7|EI3G1_DROME Eukaryotic translation initiation factor 3 subunit G-1 OS=Drosophila melanogaster OX=7227 GN=eIF3g1 PE=1 SV=1	5	25.3	29.946	269	0	22.329			2614700		5637900	4847300	5143000	0.890536	2	2	2	0	2	3	4	1.5
tr|M9PD27|M9PD27_DROME;tr|D1Z373|D1Z373_DROME;sp|Q9VPH7|ERF1_DROME;tr|M9PFR9|M9PFR9_DROME	tr|M9PD27|M9PD27_DROME Eukaryotic translation release factor 1, isoform H OS=Drosophila melanogaster OX=7227 GN=eRF1 PE=1 SV=1;tr|D1Z373|D1Z373_DROME LD01551p OS=Drosophila melanogaster OX=7227 GN=eRF1-RC PE=2 SV=1;sp|Q9VPH7|ERF1_DROME Eukaryotic peptide c	5	19.9	48.991	437	0	22.612	3358700	6989900	6528700	6971300	4589700	6017000	4994700	-0.606872	2	7	3	5	5	5	7	1
tr|Q8T410|Q8T410_DROME;tr|Q86P47|Q86P47_DROME;tr|Q9VAL7|Q9VAL7_DROME;tr|Q86P87|Q86P87_DROME;tr|O02393|O02393_DROME;tr|Q0KHZ9|Q0KHZ9_DROME	tr|Q8T410|Q8T410_DROME AT22968p OS=Drosophila melanogaster OX=7227 GN=Cnx99A PE=2 SV=1;tr|Q86P47|Q86P47_DROME SD17909p (Fragment) OS=Drosophila melanogaster OX=7227 GN=Cnx99A PE=2 SV=1;tr|Q9VAL7|Q9VAL7_DROME Calnexin 99A, isoform A OS=Drosophila melanogast	5	13	67.522	601	0	13.78	7133000	12618000	13401000	11129000	5962800	4849000	4042300	-1.72909	1	3	4	4	2	1	0	0.25
tr|Q9GQ87|Q9GQ87_DROME;tr|Q9W541|Q9W541_DROME;tr|O46090|O46090_DROME	tr|Q9GQ87|Q9GQ87_DROME Eukaryotic initiation factor eIF2B epsilon subunit OS=Drosophila melanogaster OX=7227 GN=eIF2Bepsilon PE=2 SV=1;tr|Q9W541|Q9W541_DROME Eukaryotic translation initiation factor 2B subunit epsilon, isoform A OS=Drosophila melanogaster	5	8.8	74.836	668	0	11.448			3663500		5180700	4725200	4911800	0.367153	0	0	0	0	5	2	4	#DIV/0!
tr|O76928|O76928_DROME	tr|O76928|O76928_DROME Carmine, isoform A OS=Drosophila melanogaster OX=7227 GN=cm PE=1 SV=1	5	16.6	46.795	415	0	13.966	2794700				4698600	5236600	4601900	0.719536	1	0	0	0	0	2	5	7
tr|A0A0B4KHQ0|A0A0B4KHQ0_DROME;sp|Q05652|KPEL_DROME	tr|A0A0B4KHQ0|A0A0B4KHQ0_DROME Pelle, isoform B OS=Drosophila melanogaster OX=7227 GN=pll PE=4 SV=1;sp|Q05652|KPEL_DROME Serine/threonine-protein kinase pelle OS=Drosophila melanogaster OX=7227 GN=pll PE=1 SV=1	5	11.6	56.159	501	0	14.839					4676600	4875200	4918200	9.64386	0	0	0	0	3	2	5	#DIV/0!
tr|Q9VH77|Q9VH77_DROME	tr|Q9VH77|Q9VH77_DROME Mannose-6-phosphate isomerase OS=Drosophila melanogaster OX=7227 GN=Mpi PE=1 SV=1	5	14.9	44.774	396	0	96.618					4726000	4707700	4679200	9.64386	0	0	0	0	4	6	5	#DIV/0!
tr|Q7K3B7|Q7K3B7_DROME	tr|Q7K3B7|Q7K3B7_DROME 2-hydroxyacyl-CoA lyase OS=Drosophila melanogaster OX=7227 GN=Hacl PE=1 SV=1	5	15	62.264	568	0	21.714	5144100	6053400	5414200	5132600	4106000	4942100	4671300	-0.560012	1	2	0	1	3	4	7	3.5
tr|A0A0B4K891|A0A0B4K891_DROME;tr|Q7K581|Q7K581_DROME	tr|A0A0B4K891|A0A0B4K891_DROME Uncharacterized protein, isoform E OS=Drosophila melanogaster OX=7227 GN=Dmel\CG8963 PE=1 SV=1;tr|Q7K581|Q7K581_DROME SD01637p OS=Drosophila melanogaster OX=7227 GN=Dmel\CG8963 PE=1 SV=1	5	14.6	58.357	520	0	31.939	10531000	9547500	9491200	8340400	4568000	4318600	4725700	-1.28601	6	4	6	5	5	1	5	0.52381
tr|Q9V4E0|Q9V4E0_DROME	tr|Q9V4E0|Q9V4E0_DROME LD47962p OS=Drosophila melanogaster OX=7227 GN=ND-49 PE=1 SV=2	5	15.4	52.92	468	0	22.83					3535000	5481500	4324000	9.64386	0	0	0	0	2	3	5	#DIV/0!
tr|Q9U5W4|Q9U5W4_DROME;tr|A0ANZ0|A0ANZ0_DROME;tr|A0ANY9|A0ANY9_DROME;tr|Q9VM69|Q9VM69_DROME	tr|Q9U5W4|Q9U5W4_DROME CG10206 protein OS=Drosophila melanogaster OX=7227 GN=nop5 PE=2 SV=1;tr|A0ANZ0|A0ANZ0_DROME CG10206 protein OS=Drosophila melanogaster OX=7227 GN=CG10206 PE=4 SV=1;tr|A0ANY9|A0ANY9_DROME CG10206 protein OS=Drosophila melanogaster OX=	5	16.5	57.042	510	0	29.755					3818100	4285700	5204200	9.64386	0	0	0	0	3	5	3	#DIV/0!
tr|Q8SX89|Q8SX89_DROME;tr|D3DML4|D3DML4_DROME	tr|Q8SX89|Q8SX89_DROME Kugelkern, isoform A OS=Drosophila melanogaster OX=7227 GN=kuk PE=1 SV=1;tr|D3DML4|D3DML4_DROME MIP15309p (Fragment) OS=Drosophila melanogaster OX=7227 GN=kuk-RB PE=2 SV=1	5	13.2	60.159	570	0	127.34			3306700	3373500	3156800	4178800	5882000	-0.0957833	0	1	0	1	3	5	7	7.5
tr|Q9VCE7|Q9VCE7_DROME;tr|Q8MRS5|Q8MRS5_DROME;tr|Q95R71|Q95R71_DROME;tr|O18359|O18359_DROME	tr|Q9VCE7|Q9VCE7_DROME Krueppel target at 95D, isoform A OS=Drosophila melanogaster OX=7227 GN=KrT95D PE=1 SV=3;tr|Q8MRS5|Q8MRS5_DROME AT03104p OS=Drosophila melanogaster OX=7227 GN=KrT95D PE=1 SV=1;tr|Q95R71|Q95R71_DROME Krueppel target at 95D, isoform D	5	7.5	124.54	1175	0	24.91					3793800	4665700	4441300	9.64386	0	0	0	0	2	8	7	#DIV/0!
tr|A1ZAT5|A1ZAT5_DROME;tr|A8WHL6|A8WHL6_DROME;tr|H1UUM7|H1UUM7_DROME;tr|Q8T0B0|Q8T0B0_DROME	tr|A1ZAT5|A1ZAT5_DROME Testin OS=Drosophila melanogaster OX=7227 GN=Tes PE=1 SV=1;tr|A8WHL6|A8WHL6_DROME RE57334p (Fragment) OS=Drosophila melanogaster OX=7227 GN=CG6522 PE=2 SV=1;tr|H1UUM7|H1UUM7_DROME FI18181p1 (Fragment) OS=Drosophila melanogaster OX=72	5	11.4	89.848	816	0	14.778	7983600	5432100	6310100	5938300	4238600		4286200	-0.913452	3	5	2	2	0	1	1	0.166667
tr|Q9W5R5|Q9W5R5_DROME;tr|B5RJH6|B5RJH6_DROME	tr|Q9W5R5|Q9W5R5_DROME LD47843p OS=Drosophila melanogaster OX=7227 GN=Slmap PE=1 SV=2;tr|B5RJH6|B5RJH6_DROME GH14730p (Fragment) OS=Drosophila melanogaster OX=7227 GN=CG17494-RB PE=2 SV=1	5	9.5	100.93	897	0	11.691					4125800	3828200	4686600	9.64386	0	0	0	0	1	1	6	#DIV/0!
tr|M9PCE0|M9PCE0_DROME;sp|Q01604|PGK_DROME	tr|M9PCE0|M9PCE0_DROME Phosphoglycerate kinase OS=Drosophila melanogaster OX=7227 GN=Pgk PE=3 SV=1;sp|Q01604|PGK_DROME Phosphoglycerate kinase OS=Drosophila melanogaster OX=7227 GN=Pgk PE=2 SV=2	5	21.4	43.861	415	0	15.97	7103500	16078000	11364000	15773000	5296100	4595100	2254200	-2.8344	5	7	3	6	1	2	3	0.285714
tr|Q9VDE3|Q9VDE3_DROME;tr|O44382|O44382_DROME;tr|A0A0B4KHK1|A0A0B4KHK1_DROME	tr|Q9VDE3|Q9VDE3_DROME LD08669p OS=Drosophila melanogaster OX=7227 GN=slmb PE=1 SV=1;tr|O44382|O44382_DROME Slimb OS=Drosophila melanogaster OX=7227 GN=slmb PE=2 SV=1;tr|A0A0B4KHK1|A0A0B4KHK1_DROME Supernumerary limbs, isoform B OS=Drosophila melanogaster	5	10.4	58.952	510	0	20.373					4386900	3227500	4366800	9.64386	0	0	0	0	2	4	6	#DIV/0!
sp|Q9VL72|SMRCD_DROME	sp|Q9VL72|SMRCD_DROME SWI/SNF-related matrix-associated actin-dependent regulator of chromatin subfamily A containing DEAD/H box 1 homolog OS=Drosophila melanogaster OX=7227 GN=Etl1 PE=1 SV=1	5	9.4	95.446	844	0	34.307	2242000				3642200	4369000	3871300	0.700024	1	1	0	0	2	4	3	4.5
sp|P48149|RS15A_DROME;tr|E1JJM9|E1JJM9_DROME;sp|Q7KR04|RS15B_DROME	sp|P48149|RS15A_DROME 40S ribosomal protein S15Aa OS=Drosophila melanogaster OX=7227 GN=RpS15Aa PE=1 SV=2;tr|E1JJM9|E1JJM9_DROME GEO07866p1 OS=Drosophila melanogaster OX=7227 GN=RpS15Aa PE=1 SV=1;sp|Q7KR04|RS15B_DROME 40S ribosomal protein S15Ab OS=Drosoph	5	38.5	14.771	130	0	11.609			3979700		4728600	2290500	4707300	-0.796997	0	1	0	0	4	1	6	11
tr|Q9VJZ5|Q9VJZ5_DROME	tr|Q9VJZ5|Q9VJZ5_DROME LD07294p OS=Drosophila melanogaster OX=7227 GN=Tap42 PE=1 SV=2	5	21.3	43.319	380	0	26.821		3829000	4160500		4243100	3308700	4087100	-0.330492	1	4	3	2	8	6	4	1.8
tr|Q9VL68|Q9VL68_DROME	tr|Q9VL68|Q9VL68_DROME RH73277p OS=Drosophila melanogaster OX=7227 GN=Dmel\CG4598 PE=1 SV=2	5	21.4	30.994	281	0	23.005	8561700	13024000	12907000	12542000	3941500	4058000	3632200	-1.84226	2	5	3	4	3	2	0	0.357143
tr|Q9VPG5|Q9VPG5_DROME;tr|Q8I0S6|Q8I0S6_DROME;tr|Q9VPG4|Q9VPG4_DROME;tr|M9NDE0|M9NDE0_DROME;tr|Q9NHN2|Q9NHN2_DROME;tr|Q6IDG4|Q6IDG4_DROME	tr|Q9VPG5|Q9VPG5_DROME Fumble, isoform B OS=Drosophila melanogaster OX=7227 GN=fbl PE=1 SV=1;tr|Q8I0S6|Q8I0S6_DROME AT20009p OS=Drosophila melanogaster OX=7227 GN=fbl PE=1 SV=1;tr|Q9VPG4|Q9VPG4_DROME Fumble, isoform A OS=Drosophila melanogaster OX=7227 GN=	5	13.4	46.391	417	0	10.249					3290200	3835800	4403800	9.64386	0	0	0	0	1	4	3	#DIV/0!
tr|Q7K3W2|Q7K3W2_DROME	tr|Q7K3W2|Q7K3W2_DROME GH09295p OS=Drosophila melanogaster OX=7227 GN=CG8728-RA PE=1 SV=1	5	15.5	61.049	556	0	50.6	8186500	6090600	7128800	6077100	4914000	3080100	3037600	-1.43031	2	2	4	1	1	4	2	0.777778
tr|H0RNN8|H0RNN8_DROME;sp|Q9VLK2|Y3096_DROME	tr|H0RNN8|H0RNN8_DROME FI17503p1 OS=Drosophila melanogaster OX=7227 GN=CG13096-RA PE=1 SV=1;sp|Q9VLK2|Y3096_DROME Ribosomal L1 domain-containing protein CG13096 OS=Drosophila melanogaster OX=7227 GN=CG13096 PE=1 SV=1	5	10.3	74.363	681	0	12.447			4594300		3738600	3316600	3967400	-0.47014	0	0	3	0	3	3	3	3
tr|E0R983|E0R983_DROME;tr|A0A0B4K730|A0A0B4K730_DROME;tr|E2QC90|E2QC90_DROME;sp|Q7JUY7|CED6_DROME	tr|E0R983|E0R983_DROME Ced-6, isoform D OS=Drosophila melanogaster OX=7227 GN=ced-6 PE=1 SV=1;tr|A0A0B4K730|A0A0B4K730_DROME Ced-6, isoform F OS=Drosophila melanogaster OX=7227 GN=ced-6 PE=1 SV=1;tr|E2QC90|E2QC90_DROME Ced-6, isoform B OS=Drosophila melano	5	13.9	57.898	533	0	16.641			3512000		3225200	4157900	3639200	-0.122904	0	1	1	0	2	3	3	4
tr|X2JG23|X2JG23_DROME;sp|O01939|MST_DROME	tr|X2JG23|X2JG23_DROME Misato, isoform B OS=Drosophila melanogaster OX=7227 GN=mst PE=4 SV=1;sp|O01939|MST_DROME Protein misato OS=Drosophila melanogaster OX=7227 GN=mst PE=2 SV=1	5	13.1	64.783	574	0	12.816	8374000	8129400	7787600	5039100	5080500	2915500	2739300	-1.61211	4	3	2	0	1	2	1	0.444444
tr|A1Z6H4|A1Z6H4_DROME;tr|Q7K1T1|Q7K1T1_DROME	tr|A1Z6H4|A1Z6H4_DROME RE52822p OS=Drosophila melanogaster OX=7227 GN=vlc PE=1 SV=1;tr|Q7K1T1|Q7K1T1_DROME LD44824p OS=Drosophila melanogaster OX=7227 GN=vlc PE=1 SV=1	5	11.7	63.597	583	0	15.135	10652000	5893500	6719500	8007000	3278800	3854300	3266800	-1.70517	4	4	1	2	2	3	4	0.818182
tr|A0A126BEE6|A0A126BEE6_DROME;sp|Q9I7K6|NASP_DROME	tr|A0A126BEE6|A0A126BEE6_DROME Uncharacterized protein, isoform B OS=Drosophila melanogaster OX=7227 GN=Dmel\CG8223 PE=4 SV=1;sp|Q9I7K6|NASP_DROME Protein NASP homolog OS=Drosophila melanogaster OX=7227 GN=CG8223 PE=1 SV=1	5	19.7	51.89	492	0	36.144	11186000	8507700	12798000	7529100	3191800	4077900	3072900	-2.05825	5	2	4	3	4	3	2	0.642857
tr|X2J8I7|X2J8I7_DROME;tr|Q9VQQ6|Q9VQQ6_DROME;tr|Q8MS29|Q8MS29_DROME;tr|D2NUH0|D2NUH0_DROME	tr|X2J8I7|X2J8I7_DROME Sorting nexin 1, isoform B OS=Drosophila melanogaster OX=7227 GN=Snx1 PE=1 SV=1;tr|Q9VQQ6|Q9VQQ6_DROME FI18122p1 OS=Drosophila melanogaster OX=7227 GN=Snx1 PE=1 SV=1;tr|Q8MS29|Q8MS29_DROME RE32163p OS=Drosophila melanogaster OX=7227	5	14.9	51.88	456	0	24.856	4821500	5860800	5235200	4098100	3103800	3496100	3700300	-0.917062	2	3	6	3	1	1	3	0.357143
sp|Q8MQX9|ANKL2_DROME	sp|Q8MQX9|ANKL2_DROME Ankyrin repeat and LEM domain-containing protein 2 homolog OS=Drosophila melanogaster OX=7227 GN=Ankle2 PE=1 SV=1	5	7.8	129.08	1174	0	14.457	2573400	1980700			3070600	3086400	4070400	0.254845	1	1	1	1	4	3	4	2.75
tr|O01349|O01349_DROME;tr|Q6NNU4|Q6NNU4_DROME;tr|A4UZI0|A4UZI0_DROME;tr|A0A0B4KG24|A0A0B4KG24_DROME;tr|A0A0B4LGK5|A0A0B4LGK5_DROME;tr|A1ZA18|A1ZA18_DROME;tr|A0A0B4KFR5|A0A0B4KFR5_DROME	tr|O01349|O01349_DROME Kinesin-73 OS=Drosophila melanogaster OX=7227 GN=Khc-73 PE=2 SV=1;tr|Q6NNU4|Q6NNU4_DROME LP11192p (Fragment) OS=Drosophila melanogaster OX=7227 PE=2 SV=1;tr|A4UZI0|A4UZI0_DROME Kinesin heavy chain 73, isoform C OS=Drosophila melanoga	5	3.4	215.05	1921	0	25.568		1020100	1156800		2643300	3933500	3491700	1.1922	0	2	1	1	4	5	3	3
tr|Q8T0M9|Q8T0M9_DROME;tr|Q9VQ61|Q9VQ61_DROME;tr|Q8IPY3|Q8IPY3_DROME;tr|H5V866|H5V866_DROME;tr|E4NKM3|E4NKM3_DROME	tr|Q8T0M9|Q8T0M9_DROME Aspartate aminotransferase OS=Drosophila melanogaster OX=7227 GN=Got2 PE=2 SV=1;tr|Q9VQ61|Q9VQ61_DROME Aspartate aminotransferase OS=Drosophila melanogaster OX=7227 GN=Got2 PE=1 SV=1;tr|Q8IPY3|Q8IPY3_DROME Aspartate aminotransferase	5	16.8	43.695	393	0	10.917		6733600	6282300	14365000	3355200			-2.09809	2	3	5	3	1	0	0	0.0769231
tr|Q9VVI0|Q9VVI0_DROME	tr|Q9VVI0|Q9VVI0_DROME SD09427p OS=Drosophila melanogaster OX=7227 GN=U4-U6-60K PE=1 SV=1	5	13.6	61.563	553	0	8.6065					3775100	2948700	3254100	9.64386	0	0	0	1	1	1	3	5
tr|A0A0B4LF54|A0A0B4LF54_DROME;sp|Q9V770|C6A17_DROME	tr|A0A0B4LF54|A0A0B4LF54_DROME Cytochrome P450-6a17, isoform B OS=Drosophila melanogaster OX=7227 GN=Cyp6a17 PE=1 SV=1;sp|Q9V770|C6A17_DROME Probable cytochrome P450 6a17 OS=Drosophila melanogaster OX=7227 GN=Cyp6a17 PE=2 SV=1	5	14.4	58.208	501	0	28.877					2598200	3174300	3945900	9.64386	0	0	0	0	3	2	2	#DIV/0!
sp|Q9VU65|POC1_DROME;tr|M9PCD6|M9PCD6_DROME	sp|Q9VU65|POC1_DROME POC1 centriolar protein homolog OS=Drosophila melanogaster OX=7227 GN=Poc1 PE=2 SV=1;tr|M9PCD6|M9PCD6_DROME Proteome of centrioles 1, isoform B OS=Drosophila melanogaster OX=7227 GN=Poc1 PE=4 SV=1	5	19.9	42.809	391	0	34.241	5392000	5456100	4128600	4228600	3468200	2945500	3262200	-0.889358	4	4	4	4	3	2	4	0.5625
tr|Q9VD22|Q9VD22_DROME	tr|Q9VD22|Q9VD22_DROME LP02352p OS=Drosophila melanogaster OX=7227 GN=Dmel\CG18596 PE=1 SV=2	5	7	130.19	1136	0	56.637			1994100		3254500	3516400	2769800	0.474044	0	0	0	0	5	5	5	#DIV/0!
sp|Q9VRJ9|OTU1_DROME;tr|B6IDQ5|B6IDQ5_DROME;tr|M9PED6|M9PED6_DROME	sp|Q9VRJ9|OTU1_DROME Ubiquitin thioesterase OTU1 OS=Drosophila melanogaster OX=7227 GN=CG4603 PE=2 SV=1;tr|B6IDQ5|B6IDQ5_DROME FI06476p OS=Drosophila melanogaster OX=7227 GN=CG4603-RA PE=1 SV=1;tr|M9PED6|M9PED6_DROME Uncharacterized protein, isoform B OS=D	5	21.6	37.822	347	0	17.46					2712000	3386200	3426500		1	1	2	2	2	5	2	1.5
sp|Q05344|SSRP1_DROME;tr|B5RJ65|B5RJ65_DROME;tr|B1PFB4|B1PFB4_DROME;tr|B1PFC9|B1PFC9_DROME;tr|B1PFC8|B1PFC8_DROME;tr|B1PFC4|B1PFC4_DROME;tr|B1PFC1|B1PFC1_DROME;tr|B1PFC0|B1PFC0_DROME;tr|B1PFB8|B1PFB8_DROME;tr|B1PFB6|B1PFB6_DROME;tr|B1PFB2|B1PFB2_DROME;tr|B1PFA9|B1PFA9_DROME;tr|B1PFA7|B1PFA7_DROME;tr|B1PFA5|B1PFA5_DROME;tr|B1PFA4|B1PFA4_DROME;tr|B1PFA2|B1PFA2_DROME;tr|B1PFA0|B1PFA0_DROME;tr|B1PF99…	sp|Q05344|SSRP1_DROME FACT complex subunit Ssrp1 OS=Drosophila melanogaster OX=7227 GN=Ssrp PE=1 SV=2;tr|B5RJ65|B5RJ65_DROME FACT complex subunit SSRP1 OS=Drosophila melanogaster OX=7227 GN=Ssrp-RA PE=2 SV=1;tr|B1PFB4|B1PFB4_DROME FACT complex subunit SSRP	5	8.7	81.532	723	0	9.2367					2277400	3537800	3658800	9.64386	0	0	0	0	6	2	1	#DIV/0!
tr|Q6NR46|Q6NR46_DROME	tr|Q6NR46|Q6NR46_DROME RE58623p OS=Drosophila melanogaster OX=7227 GN=Spt-I PE=1 SV=1	5	15.4	52.533	468	0	13.866					3052700	3056300	3343500	9.64386	0	0	0	0	3	3	4	#DIV/0!
tr|Q8IGT5|Q8IGT5_DROME;tr|Q95WY3|Q95WY3_DROME;tr|Q961E2|Q961E2_DROME	tr|Q8IGT5|Q8IGT5_DROME RE33426p OS=Drosophila melanogaster OX=7227 GN=Nop56 PE=2 SV=1;tr|Q95WY3|Q95WY3_DROME FI04781p OS=Drosophila melanogaster OX=7227 GN=Nop56 PE=1 SV=1;tr|Q961E2|Q961E2_DROME GM14238p OS=Drosophila melanogaster OX=7227 GN=Nop56 PE=2 SV=	5	13.1	54.779	496	0	89.451	2843100		3750000	2393700	2393100	2934700	3640100	-0.64801	0	0	1	0	2	3	6	11
tr|Q7JR58|Q7JR58_DROME	tr|Q7JR58|Q7JR58_DROME Enoyl-CoA hydratase, short chain 1, isoform A OS=Drosophila melanogaster OX=7227 GN=Echs1 PE=1 SV=1	5	21.4	31.582	295	0	54.055	6924400	7648800	9107300	8089900	2536700	3398300	2919000	-1.84407	4	5	4	8	1	2	3	0.285714
sp|Q9W0P2|REV1_DROME	sp|Q9W0P2|REV1_DROME DNA repair protein Rev1 OS=Drosophila melanogaster OX=7227 GN=Rev1 PE=1 SV=1	5	8.8	112.41	995	0	67.405					3257200	2712700	2818300	9.64386	0	0	0	0	5	6	7	#DIV/0!
tr|P92030|P92030_DROME;tr|Q9W1K4|Q9W1K4_DROME;tr|Q7YU43|Q7YU43_DROME	tr|P92030|P92030_DROME Egalitarian OS=Drosophila melanogaster OX=7227 GN=egl PE=2 SV=2;tr|Q9W1K4|Q9W1K4_DROME Egalitarian, isoform B OS=Drosophila melanogaster OX=7227 GN=egl PE=1 SV=4;tr|Q7YU43|Q7YU43_DROME RE33408p OS=Drosophila melanogaster OX=7227 GN=e	5	9	110.71	993	0	52.925					2790900	2739400	3225300	9.64386	2	0	0	0	3	2	7	6
tr|A0A0B4KGQ0|A0A0B4KGQ0_DROME;tr|Q9VCI7|Q9VCI7_DROME	tr|A0A0B4KGQ0|A0A0B4KGQ0_DROME Ran binding protein 3, isoform B OS=Drosophila melanogaster OX=7227 GN=RanBP3 PE=1 SV=1;tr|Q9VCI7|Q9VCI7_DROME LD02979p OS=Drosophila melanogaster OX=7227 GN=RanBP3 PE=1 SV=1	5	14.1	47.373	448	0	18.402	5594200	6944500	5343800	5005300	2301400	2915100	3450100	-1.59336	5	4	5	5	3	3	4	0.526316
tr|Q7KSP6|Q7KSP6_DROME;tr|Q9VGH9|Q9VGH9_DROME;tr|Q960A9|Q960A9_DROME;tr|O96610|O96610_DROME	tr|Q7KSP6|Q7KSP6_DROME SET domain binding factor, isoform B OS=Drosophila melanogaster OX=7227 GN=Sbf PE=1 SV=1;tr|Q9VGH9|Q9VGH9_DROME SET domain binding factor, isoform A OS=Drosophila melanogaster OX=7227 GN=Sbf PE=1 SV=3;tr|Q960A9|Q960A9_DROME SD10541p	5	3.3	222.62	1973	0	29.913	1548700				2030200	2957400	3447300	0.390564	0	1	0	0	2	4	5	11
tr|Q9VCW6|Q9VCW6_DROME	tr|Q9VCW6|Q9VCW6_DROME GH03051p OS=Drosophila melanogaster OX=7227 GN=Gclm PE=1 SV=1	5	17.9	31.472	285	0	17.162	7095700	5370100	5600700	4890800	1934100	2899000	3584100	-1.87528	3	2	2	1	2	1	1	0.5
sp|Q86BY9|RIG_DROME	sp|Q86BY9|RIG_DROME Protein rigor mortis OS=Drosophila melanogaster OX=7227 GN=rig PE=1 SV=1	5	5.2	137.83	1235	0	11.494	2694200	1734900	2972700	2809900	2446900	2802400	3133000	-0.280819	1	3	0	0	1	4	2	1.75
tr|Q95RG8|Q95RG8_DROME	tr|Q95RG8|Q95RG8_DROME G protein-coupled receptor kinase interacting ArfGAP OS=Drosophila melanogaster OX=7227 GN=Git PE=1 SV=1	5	8.5	80.772	731	0	28.02	4362800	3025000	3029500	3304700	2674600	2661900	2806700	-0.712798	5	0	3	0	2	3	7	1.5
tr|Q9VJD1|Q9VJD1_DROME	tr|Q9VJD1|Q9VJD1_DROME Glucosidase 2 beta subunit, isoform A OS=Drosophila melanogaster OX=7227 GN=GCS2beta PE=1 SV=1	5	10.8	61.539	548	0	136.54	5085100	9997900	8238500	10134000	3221400	2985300	1761100	-2.52465	2	6	7	3	3	2	0	0.277778
sp|Q9VCU7|VRET_DROME	sp|Q9VCU7|VRET_DROME Protein vreteno OS=Drosophila melanogaster OX=7227 GN=vret PE=1 SV=1	5	6.8	78.963	691	0	16.466					2684900	2172200	3037500	9.64386	0	0	0	0	3	3	5	#DIV/0!
tr|Q8SX92|Q8SX92_DROME;tr|Q9W091|Q9W091_DROME	tr|Q8SX92|Q8SX92_DROME GH28796p OS=Drosophila melanogaster OX=7227 GN=Dmel\CG8001 PE=1 SV=1;tr|Q9W091|Q9W091_DROME Uncharacterized protein, isoform A OS=Drosophila melanogaster OX=7227 GN=Dmel\CG8001 PE=1 SV=1	5	8.9	82.75	743	0	14.304					2489500	2681300	2679300	9.64386	0	0	0	0	3	3	4	#DIV/0!
tr|A0A0B4KHY8|A0A0B4KHY8_DROME;tr|Q9XZ32|Q9XZ32_DROME	tr|A0A0B4KHY8|A0A0B4KHY8_DROME Uncharacterized protein, isoform C OS=Drosophila melanogaster OX=7227 GN=BcDNA:LD22087 PE=1 SV=1;tr|Q9XZ32|Q9XZ32_DROME Uncharacterized protein, isoform A OS=Drosophila melanogaster OX=7227 GN=Dmel\CG10254 PE=1 SV=1	5	5.9	154.37	1379	0	16.459					2131900	2639600	2855500	9.64386	0	0	0	0	3	2	4	#DIV/0!
tr|A8JQZ0|A8JQZ0_DROME;tr|A8JQY9|A8JQY9_DROME;tr|Q86NW4|Q86NW4_DROME;tr|Q86NY5|Q86NY5_DROME	tr|A8JQZ0|A8JQZ0_DROME Uncharacterized protein, isoform C OS=Drosophila melanogaster OX=7227 GN=CG7472 PE=4 SV=1;tr|A8JQY9|A8JQY9_DROME FI13065p OS=Drosophila melanogaster OX=7227 GN=CG7472 PE=2 SV=1;tr|Q86NW4|Q86NW4_DROME GH27135p (Fragment) OS=Drosophila	5	9.8	87.615	823	0	113.25					2736100	2100500	2678100	9.64386	0	0	0	0	9	7	9	#DIV/0!
sp|P16378|GNAO_DROME	sp|P16378|GNAO_DROME G protein alpha o subunit OS=Drosophila melanogaster OX=7227 GN=Galphao PE=1 SV=1	5	16.9	40.475	354	0	16.788					2426200	2522400	2491800	9.64386	0	0	0	0	5	4	3	#DIV/0!
tr|X2JD07|X2JD07_DROME;tr|H0RNM5|H0RNM5_DROME;sp|Q9W3C1|NAT10_DROME	tr|X2JD07|X2JD07_DROME RNA cytidine acetyltransferase OS=Drosophila melanogaster OX=7227 GN=l(1)G0020 PE=1 SV=1;tr|H0RNM5|H0RNM5_DROME RNA cytidine acetyltransferase OS=Drosophila melanogaster OX=7227 GN=l(1)G0020-RA PE=2 SV=1;sp|Q9W3C1|NAT10_DROME RNA cyt	5	9.2	108.4	967	0	19.545	1654600				2995100	1990800	2364100	0.266866	1	0	1	0	3	1	2	3
tr|A1Z8U0|A1Z8U0_DROME;tr|Q960V2|Q960V2_DROME	tr|A1Z8U0|A1Z8U0_DROME Pre-mRNA processing factor 8 OS=Drosophila melanogaster OX=7227 GN=Prp8 PE=1 SV=1;tr|Q960V2|Q960V2_DROME LD33339p OS=Drosophila melanogaster OX=7227 GN=Prp8 PE=2 SV=1	5	3.5	279.57	2396	0	11.569			3373200		2714900	2360900	2270900	-0.570854	0	0	1	0	3	2	5	10
tr|Q9VCD8|Q9VCD8_DROME;tr|Q9N6I4|Q9N6I4_DROME	tr|Q9VCD8|Q9VCD8_DROME Structural maintenance of chromosomes protein OS=Drosophila melanogaster OX=7227 GN=SMC1 PE=1 SV=1;tr|Q9N6I4|Q9N6I4_DROME Structural maintenance of chromosomes protein OS=Drosophila melanogaster OX=7227 GN=SMC1 PE=2 SV=1	5	5.6	142.88	1238	0	19.034					2341100	2432400	2447100	9.64386	0	0	0	0	3	2	6	#DIV/0!
tr|Q8MR94|Q8MR94_DROME;tr|Q5U0V7|Q5U0V7_DROME	tr|Q8MR94|Q8MR94_DROME SD04710p (Fragment) OS=Drosophila melanogaster OX=7227 GN=Synj PE=2 SV=1;tr|Q5U0V7|Q5U0V7_DROME GH06496p OS=Drosophila melanogaster OX=7227 GN=Synj PE=1 SV=1	5	6.2	105.69	959	0	10.112		2866200	2870600	1941000	2509500	1872800	2305400	-0.616155	1	2	1	2	2	2	4	1.33333
tr|Q9VY44|Q9VY44_DROME	tr|Q9VY44|Q9VY44_DROME mRNA-capping enzyme OS=Drosophila melanogaster OX=7227 GN=mRNA-cap PE=2 SV=1	5	9.2	74.709	649	0	8.491	4709700	3528600	3152700	3960100	1968100	2243100	2191500	-1.25883	3	2	3	3	0	0	3	0.272727
tr|A0A0B4KGW0|A0A0B4KGW0_DROME;tr|I1WYI5|I1WYI5_DROME;sp|Q8IMX7|MIRO_DROME;tr|A0A0B4J3Z9|A0A0B4J3Z9_DROME	tr|A0A0B4KGW0|A0A0B4KGW0_DROME Mitochondrial Rho GTPase OS=Drosophila melanogaster OX=7227 GN=Miro PE=3 SV=1;tr|I1WYI5|I1WYI5_DROME IP02778p1 (Fragment) OS=Drosophila melanogaster OX=7227 GN=Miro-RC PE=2 SV=1;sp|Q8IMX7|MIRO_DROME Mitochondrial Rho GTPase O	5	8.2	76.42	673	0.00063251	6.1388					2012300	2021000	2141400	9.64386	0	0	0	0	2	3	3	#DIV/0!
tr|Q9VTN5|Q9VTN5_DROME;tr|Q7K3H0|Q7K3H0_DROME;tr|Q7JNX6|Q7JNX6_DROME;tr|Q95RR5|Q95RR5_DROME	tr|Q9VTN5|Q9VTN5_DROME Phosphoinositide 3-kinase OS=Drosophila melanogaster OX=7227 GN=Pi3K68D PE=2 SV=2;tr|Q7K3H0|Q7K3H0_DROME LD28067p OS=Drosophila melanogaster OX=7227 GN=Pi3K68D PE=2 SV=1;tr|Q7JNX6|Q7JNX6_DROME Phosphoinositide 3-kinase OS=Drosophila	5	3.9	210.49	1876	0	29.872	2374800					1815700	1996900	-0.38728	1	2	3	1	2	3	1	0.857143
tr|Q9W3F6|Q9W3F6_DROME;tr|A8JV22|A8JV22_DROME;tr|X2JEJ0|X2JEJ0_DROME;tr|A8JV24|A8JV24_DROME	tr|Q9W3F6|Q9W3F6_DROME Bleomycin hydrolase OS=Drosophila melanogaster OX=7227 GN=Dmel\CG1440 PE=1 SV=2;tr|A8JV22|A8JV22_DROME Bleomycin hydrolase OS=Drosophila melanogaster OX=7227 GN=Dmel\CG1440 PE=1 SV=1;tr|X2JEJ0|X2JEJ0_DROME Uncharacterized protein, is	5	12.5	55.156	488	0	12.601		4070400	2428500	3646100	1967700	1409400	1697100	-1.53009	1	1	0	5	3	2	1	0.857143
tr|A0A0B4KI59|A0A0B4KI59_DROME;tr|Q9VAC9|Q9VAC9_DROME;tr|Q8SYB8|Q8SYB8_DROME;tr|M4YQ43|M4YQ43_DROME	tr|A0A0B4KI59|A0A0B4KI59_DROME Uncharacterized protein, isoform B OS=Drosophila melanogaster OX=7227 GN=cg7903 PE=4 SV=1;tr|Q9VAC9|Q9VAC9_DROME Uncharacterized protein, isoform A OS=Drosophila melanogaster OX=7227 GN=cg7903 PE=4 SV=2;tr|Q8SYB8|Q8SYB8_DROME	5	19.6	40.006	382	0	32.674			738810		1388500	1263800	1791000	0.774493	0	0	1	1	3	3	7	6.5
tr|X2JE40|X2JE40_DROME;tr|X2JKQ8|X2JKQ8_DROME;tr|X2JC83|X2JC83_DROME;tr|Q9VXE3|Q9VXE3_DROME;tr|Q9U779|Q9U779_DROME;tr|Q961D4|Q961D4_DROME	tr|X2JE40|X2JE40_DROME Rho kinase, isoform C OS=Drosophila melanogaster OX=7227 GN=Rok PE=1 SV=1;tr|X2JKQ8|X2JKQ8_DROME Rho kinase, isoform D OS=Drosophila melanogaster OX=7227 GN=Rok PE=1 SV=1;tr|X2JC83|X2JC83_DROME Rho kinase, isoform B OS=Drosophila mel	5	3.8	158.6	1374	0	12.454	2013500		1600200		1429400	1394800	1505600	-0.529647	3	1	3	2	1	2	4	0.777778
tr|Q6NL44|Q6NL44_DROME	tr|Q6NL44|Q6NL44_DROME GH28815p OS=Drosophila melanogaster OX=7227 GN=Dmel\CG33722 PE=1 SV=1	5	17.4	53.622	478	0	21.136		1336300	1308600	1134500	1609000	1561000	1150200	-0.216359	1	1	1	1	5	6	5	4
tr|A0A0B4K6N7|A0A0B4K6N7_DROME;sp|Q9VE34|EPG5_DROME	tr|A0A0B4K6N7|A0A0B4K6N7_DROME Ectopic P-granules autophagy protein 5, isoform D OS=Drosophila melanogaster OX=7227 GN=Epg5 PE=1 SV=1;sp|Q9VE34|EPG5_DROME Ectopic P granules protein 5 homolog OS=Drosophila melanogaster OX=7227 GN=Epg5 PE=1 SV=2	5	2.3	280.56	2454	0	14.854						1479000	1279200		1	0	0	0	3	4	3	10
tr|Q6NP22|Q6NP22_DROME;tr|Q3ZAN3|Q3ZAN3_DROME;tr|A1Z843|A1Z843_DROME;tr|B9EQR0|B9EQR0_DROME	tr|Q6NP22|Q6NP22_DROME LD47325p (Fragment) OS=Drosophila melanogaster OX=7227 GN=CG1371 PE=2 SV=1;tr|Q3ZAN3|Q3ZAN3_DROME LD18215p OS=Drosophila melanogaster OX=7227 GN=CG1371 PE=2 SV=1;tr|A1Z843|A1Z843_DROME Uncharacterized protein OS=Drosophila melanogast	5	6.4	129.82	1190	0	9.0584					1082300	1635600			0	0	0	0	6	4	2	#DIV/0!
tr|Q9VL57|Q9VL57_DROME;tr|X2J7M7|X2J7M7_DROME	tr|Q9VL57|Q9VL57_DROME RE10231p OS=Drosophila melanogaster OX=7227 GN=Dmel\CG4658 PE=1 SV=1;tr|X2J7M7|X2J7M7_DROME Uncharacterized protein, isoform E OS=Drosophila melanogaster OX=7227 GN=Dmel\CG4658 PE=1 SV=1	5	15.4	58.476	526	0	52.663					1680500	1160800	1179200		0	0	0	0	5	4	5	#DIV/0!
sp|Q9VBZ5|YTHDF_DROME	sp|Q9VBZ5|YTHDF_DROME YTH domain-containing family protein OS=Drosophila melanogaster OX=7227 GN=Ythdf PE=2 SV=1	5	8.9	78.915	700	0	38.36	1370200	1995200	1571400		1158600	885640	1441700	-1.17174	2	2	3	1	2	3	3	1
tr|H1ZYH1|H1ZYH1_DROME;tr|M9PCQ8|M9PCQ8_DROME;sp|Q9XTN2|IRS1_DROME	tr|H1ZYH1|H1ZYH1_DROME Uncharacterized protein chico OS=Drosophila melanogaster OX=7227 GN=chico PE=4 SV=1;tr|M9PCQ8|M9PCQ8_DROME Chico, isoform B OS=Drosophila melanogaster OX=7227 GN=chico PE=4 SV=1;sp|Q9XTN2|IRS1_DROME Insulin receptor substrate 1 OS=Dr	5	9.5	107.72	967	0.0057692	2.6309							977800		0	0	0	1	2	2	3	7
tr|H1ZYJ5|H1ZYJ5_DROME;tr|H1ZYI2|H1ZYI2_DROME;tr|H1ZYI0|H1ZYI0_DROME;tr|H1ZYH9|H1ZYH9_DROME;tr|H1ZYH6|H1ZYH6_DROME;tr|H1ZYH5|H1ZYH5_DROME;tr|H1ZYH4|H1ZYH4_DROME;tr|H1ZYH2|H1ZYH2_DROME;tr|H1ZYH3|H1ZYH3_DROME;tr|H1ZYH8|H1ZYH8_DROME;tr|H1ZYI1|H1ZYI1_DROME	tr|H1ZYJ5|H1ZYJ5_DROME Uncharacterized protein chico OS=Drosophila melanogaster OX=7227 GN=chico PE=4 SV=1;tr|H1ZYI2|H1ZYI2_DROME Uncharacterized protein chico OS=Drosophila melanogaster OX=7227 GN=chico PE=4 SV=1;tr|H1ZYI0|H1ZYI0_DROME Uncharacterized pro	5	8.7	107.73	967	0	21.123	720500	712800	779930	744540	753170	656460	954720	-0.248638	4	2	2	2	3	3	3	0.9
tr|M9PJI4|M9PJI4_DROME;tr|E1JJH6|E1JJH6_DROME;sp|P31007|DLG1_DROME;tr|M9NGZ2|M9NGZ2_DROME;tr|E8NH13|E8NH13_DROME;tr|M9PHK8|M9PHK8_DROME;tr|E1JJH5|E1JJH5_DROME	tr|M9PJI4|M9PJI4_DROME Discs large 1, isoform T OS=Drosophila melanogaster OX=7227 GN=dlg1 PE=1 SV=1;tr|E1JJH6|E1JJH6_DROME Discs large 1, isoform N OS=Drosophila melanogaster OX=7227 GN=dlg1 PE=1 SV=1;sp|P31007|DLG1_DROME Disks large 1 tumor suppressor pr	5	7.3	100.58	943	0	18.356	1172600	1853600	1954200	2248900	698640	904560	560470	-2.00451	4	2	7	5	1	1	1	0.166667
tr|F6J1D0|F6J1D0_DROME;sp|P40423|SQH_DROME	tr|F6J1D0|F6J1D0_DROME CG3595 OS=Drosophila melanogaster OX=7227 GN=sqh PE=1 SV=1;sp|P40423|SQH_DROME Myosin regulatory light chain sqh OS=Drosophila melanogaster OX=7227 GN=sqh PE=1 SV=1	5	37.9	19.954	174	0	38.232	23589000	19555000	41563000	12069000					6	8	7	2	1	0	2	0.130435
tr|Q9VK60|Q9VK60_DROME	tr|Q9VK60|Q9VK60_DROME GH25425p OS=Drosophila melanogaster OX=7227 GN=Dmel\CG6180 PE=1 SV=2	5	32.3	28.706	257	0	32.814	13533000	20261000	27776000	19817000					4	5	7	7	0	0	0	0
sp|Q9V3J4|SEC13_DROME	sp|Q9V3J4|SEC13_DROME Protein SEC13 homolog OS=Drosophila melanogaster OX=7227 GN=Sec13 PE=1 SV=1	4	13.5	39.527	356	0	39.25	24801000	19784000	22482000	14656000	34570000	37927000	35958000	0.479122	3	2	1	5	4	5	6	1.36364
tr|X2JIQ5|X2JIQ5_DROME;sp|Q9W3W8|RL17_DROME	tr|X2JIQ5|X2JIQ5_DROME Ribosomal protein L17, isoform E OS=Drosophila melanogaster OX=7227 GN=RpL17 PE=3 SV=1;sp|Q9W3W8|RL17_DROME 60S ribosomal protein L17 OS=Drosophila melanogaster OX=7227 GN=RpL17 PE=1 SV=1	4	14.5	21.593	186	0	27.244	16499000	21181000	34025000	20413000	28563000	23579000	42753000	-0.529093	4	5	4	3	4	4	6	0.875
tr|Q95RV5|Q95RV5_DROME	tr|Q95RV5|Q95RV5_DROME Ribulose-phosphate 3-epimerase OS=Drosophila melanogaster OX=7227 GN=Rpe PE=1 SV=1	4	33	24.228	221	0	50.515	34489000	21731000	24783000	25812000	17432000	19366000	20468000	-0.984398	5	6	6	6	5	7	3	0.652174
tr|Q9VM12|Q9VM12_DROME;tr|Q8SYZ8|Q8SYZ8_DROME	tr|Q9VM12|Q9VM12_DROME MIP26555p1 OS=Drosophila melanogaster OX=7227 GN=Dmel\CG5958 PE=1 SV=1;tr|Q8SYZ8|Q8SYZ8_DROME RE26342p OS=Drosophila melanogaster OX=7227 GN=CG5958 PE=2 SV=1	4	18	33.935	294	0	18.012	7468000	4657000	5044200		13162000	12107000	13144000	0.697048	1	1	2	1	3	4	3	2
tr|X2JDI1|X2JDI1_DROME;sp|P23696|PP2A_DROME	tr|X2JDI1|X2JDI1_DROME Serine/threonine-protein phosphatase OS=Drosophila melanogaster OX=7227 GN=mts PE=3 SV=1;sp|P23696|PP2A_DROME Serine/threonine-protein phosphatase PP2A OS=Drosophila melanogaster OX=7227 GN=mts PE=2 SV=1	4	19.1	35.469	309	0	30.696	15552000				10701000	11710000	13238000	-0.539355	0	0	0	2	3	4	3	5
tr|Q9W5W8|Q9W5W8_DROME	tr|Q9W5W8|Q9W5W8_DROME RE22677p OS=Drosophila melanogaster OX=7227 GN=Dmel\CG9577 PE=1 SV=2	4	23.1	33.818	312	0	20.405	9850700	11375000	10350000	15874000	13360000	11349000	9349600	-0.763689	2	1	1	3	2	4	1	1
sp|P48555|RALA_DROME;tr|Q962I2|Q962I2_DROME	sp|P48555|RALA_DROME Ras-related protein Ral-a OS=Drosophila melanogaster OX=7227 GN=Rala PE=1 SV=2;tr|Q962I2|Q962I2_DROME RAL2 OS=Drosophila melanogaster OX=7227 GN=Rala PE=1 SV=1	4	23.4	22.938	201	0	11.281	6570500	8920300	7572500	8034800	11547000	11449000	10952000	0.29603	2	2	3	1	4	4	4	1.5
tr|Q9VDT5|Q9VDT5_DROME	tr|Q9VDT5|Q9VDT5_DROME Carboxypeptidase OS=Drosophila melanogaster OX=7227 GN=anon-WO02059370.13 PE=1 SV=1	4	19.9	54.385	482	0	34.227	6846300		6960300	9003000	12617000	9877200	10476000	0.133696	0	0	1	1	4	5	7	8
tr|X2J9A5|X2J9A5_DROME;tr|Q9VII9|Q9VII9_DROME	tr|X2J9A5|X2J9A5_DROME Uncharacterized protein, isoform B OS=Drosophila melanogaster OX=7227 GN=CCG31673 PE=1 SV=1;tr|Q9VII9|Q9VII9_DROME LD14730p OS=Drosophila melanogaster OX=7227 GN=CCG31673 PE=1 SV=2	4	21.8	35.603	325	0	49.203				9600400	9824200	10089000	9442200	-0.0239715	0	1	0	1	3	5	4	6
tr|E1JHQ1|E1JHQ1_DROME;sp|P20477|GLNA1_DROME	tr|E1JHQ1|E1JHQ1_DROME Glutamine synthetase OS=Drosophila melanogaster OX=7227 GN=Gs1 PE=1 SV=1;sp|P20477|GLNA1_DROME Glutamine synthetase 1, mitochondrial OS=Drosophila melanogaster OX=7227 GN=Gs1 PE=2 SV=3	4	15.3	44.395	399	0	11.011	8025100			8744000	9682300	9007700	9817800	0.0428654	0	1	0	1	3	4	3	5
sp|P48148|RHO1_DROME	sp|P48148|RHO1_DROME Ras-like GTP-binding protein Rho1 OS=Drosophila melanogaster OX=7227 GN=Rho1 PE=1 SV=1	4	33.9	21.723	192	0	57.541	6049700	7801900	7695200	7100200	8777800	9911100	9305900	0.170034	1	3	3	1	3	5	5	1.625
tr|X2JEF0|X2JEF0_DROME;tr|B7FNK0|B7FNK0_DROME;sp|P12646|G6PD_DROME	tr|X2JEF0|X2JEF0_DROME Glucose-6-phosphate 1-dehydrogenase OS=Drosophila melanogaster OX=7227 GN=Zw PE=1 SV=1;tr|B7FNK0|B7FNK0_DROME Glucose-6-phosphate 1-dehydrogenase OS=Drosophila melanogaster OX=7227 GN=Zw-RA PE=2 SV=1;sp|P12646|G6PD_DROME Glucose-6-ph	4	13.9	57.991	502	0	11.996				2991800	5939100	8561600	11449000	0.989231	0	0	0	0	3	4	5	#DIV/0!
sp|Q95028|LDH_DROME;tr|B5RJQ0|B5RJQ0_DROME;tr|Q32KE6|Q32KE6_DROME	sp|Q95028|LDH_DROME L-lactate dehydrogenase OS=Drosophila melanogaster OX=7227 GN=Ldh PE=2 SV=1;tr|B5RJQ0|B5RJQ0_DROME L-lactate dehydrogenase OS=Drosophila melanogaster OX=7227 GN=Ldh PE=1 SV=1;tr|Q32KE6|Q32KE6_DROME L-lactate dehydrogenase OS=Drosophila	4	19.9	35.537	332	0	18.268	3925900	5343900			9671200	7104800	8999000	0.410901	1	2	0	0	5	3	4	4
tr|Q9VY87|Q9VY87_DROME	tr|Q9VY87|Q9VY87_DROME Cathepsin B1, isoform A OS=Drosophila melanogaster OX=7227 GN=CtsB1 PE=1 SV=1	4	22.1	37.424	340	0	21.776	7127200	7674300	5224100	14595000	11479000	6997100	7264300	-1.06065	1	3	3	4	3	6	4	1.18182
sp|P46222|RL11_DROME;tr|A0A0B4LGZ5|A0A0B4LGZ5_DROME;tr|Q4V5R3|Q4V5R3_DROME	sp|P46222|RL11_DROME 60S ribosomal protein L11 OS=Drosophila melanogaster OX=7227 GN=RpL11 PE=1 SV=2;tr|A0A0B4LGZ5|A0A0B4LGZ5_DROME Ribosomal protein L11, isoform B OS=Drosophila melanogaster OX=7227 GN=RpL11 PE=1 SV=1;tr|Q4V5R3|Q4V5R3_DROME IP06777p OS=Dr	4	16.8	21.112	184	0	39.498	8394100	20896000	20627000	15464000		2353900	14141000	-3.1501	1	4	4	2	1	1	4	0.545455
sp|P45889|ACTZ_DROME	sp|P45889|ACTZ_DROME Actin-related protein 1 OS=Drosophila melanogaster OX=7227 GN=Arp1 PE=2 SV=2	4	15.4	42.719	376	0	21.422	6013200	5981500	6433100		9702500	8297500	6642200	0.046147	1	2	1	1	2	2	3	1.4
sp|P41093|RL18A_DROME	sp|P41093|RL18A_DROME 60S ribosomal protein L18a OS=Drosophila melanogaster OX=7227 GN=RpL18A PE=1 SV=1	4	22	21.029	177	0	8.7739		14017000	31253000	13067000			8062100	-1.95477	0	2	3	2	0	0	1	0.142857
tr|A1Z7K8|A1Z7K8_DROME	tr|A1Z7K8|A1Z7K8_DROME AaRS-interacting multifunctional protein 1 OS=Drosophila melanogaster OX=7227 GN=AIMP1 PE=1 SV=1	4	18.6	34.401	323	0	28.91	10697000	6681200	8131100	6058900	7301800	8615600	7885200	-0.550882	4	1	3	1	4	4	4	1.33333
tr|C4IY21|C4IY21_DROME;tr|Q9V9M8|Q9V9M8_DROME;tr|Q8SZU4|Q8SZU4_DROME	tr|C4IY21|C4IY21_DROME GM14140p (Fragment) OS=Drosophila melanogaster OX=7227 GN=CG3262-RD PE=2 SV=1;tr|Q9V9M8|Q9V9M8_DROME Uncharacterized protein, isoform D OS=Drosophila melanogaster OX=7227 GN=Dmel\CG3262 PE=1 SV=3;tr|Q8SZU4|Q8SZU4_DROME GH09040p OS=Dr	4	24	29.055	267	0	12.038					7540700		7598800		0	0	0	0	2	0	4	#DIV/0!
tr|Q7K012|Q7K012_DROME	tr|Q7K012|Q7K012_DROME Brahma associated protein 55kD OS=Drosophila melanogaster OX=7227 GN=Bap55 PE=1 SV=1	4	17.4	47.319	425	0	12.851	4499900	4165400	3630700	5137800	7527500	5744700	9120100	0.161081	2	1	0	0	1	1	4	2
tr|Q6NPB4|Q6NPB4_DROME;tr|A0A0C4FEI4|A0A0C4FEI4_DROME;tr|Q9VMZ9|Q9VMZ9_DROME	tr|Q6NPB4|Q6NPB4_DROME SD15476p OS=Drosophila melanogaster OX=7227 GN=CG1092 PE=2 SV=1;tr|A0A0C4FEI4|A0A0C4FEI4_DROME HL02811p OS=Drosophila melanogaster OX=7227 GN=CG1092 PE=2 SV=1;tr|Q9VMZ9|Q9VMZ9_DROME RE36666p OS=Drosophila melanogaster OX=7227 GN=Dmel	4	21.6	37.999	315	0	14.369					6845600	7538100	7811000	9.64386	1	1	1	1	4	3	2	2.25
tr|A1ZB68|A1ZB68_DROME	tr|A1ZB68|A1ZB68_DROME FI01423p OS=Drosophila melanogaster OX=7227 GN=GstE3 PE=1 SV=1	4	28.6	24.947	220	0	15.246	4146100	4269100	4906000	5805300	7290700	7408300	7368300	0.328687	0	0	1	0	3	4	5	12
tr|Q9W5W6|Q9W5W6_DROME	tr|Q9W5W6|Q9W5W6_DROME HL08141p OS=Drosophila melanogaster OX=7227 GN=Dmel\CG9578 PE=1 SV=2	4	18.4	32.337	272	0	15.969	17273000	10044000	7955000	11871000		7569500	6643500	-1.3785	3	2	1	4	1	0	2	0.3
tr|L0CRX6|L0CRX6_DROME;tr|L0CRM0|L0CRM0_DROME;tr|L0CRL6|L0CRL6_DROME;tr|L0CRL2|L0CRL2_DROME;tr|L0CR72|L0CR72_DROME;tr|L0CR61|L0CR61_DROME;tr|L0CQ42|L0CQ42_DROME;tr|L0CQ26|L0CQ26_DROME;tr|L0CPX0|L0CPX0_DROME;tr|L0CRV4|L0CRV4_DROME;tr|L0CQ48|L0CQ48_DROME;sp|Q23976|KU70_DROME	tr|L0CRX6|L0CRX6_DROME Inverted repeat-binding protein OS=Drosophila melanogaster OX=7227 GN=Irbp PE=4 SV=1;tr|L0CRM0|L0CRM0_DROME Inverted repeat-binding protein OS=Drosophila melanogaster OX=7227 GN=Irbp PE=4 SV=1;tr|L0CRL6|L0CRL6_DROME Inverted repeat-b	4	13.2	72.356	631	0	10.795					7016500	6363400	7649700	9.64386	0	0	0	0	3	4	6	#DIV/0!
tr|Q7K126|Q7K126_DROME	tr|Q7K126|Q7K126_DROME CCR4-NOT transcription complex subunit 3, isoform A OS=Drosophila melanogaster OX=7227 GN=Not3 PE=1 SV=1	4	8.2	92.367	844	0	57.168	6404300	9382500	6410200	6500800	6646700	5475400	8664500	-0.777008	2	3	1	1	5	5	7	2.42857
tr|M9PJP0|M9PJP0_DROME;sp|Q9VXK0|NIPSN_DROME	tr|M9PJP0|M9PJP0_DROME Nipsnap, isoform F OS=Drosophila melanogaster OX=7227 GN=Nipsnap PE=4 SV=2;sp|Q9VXK0|NIPSN_DROME Protein NipSnap OS=Drosophila melanogaster OX=7227 GN=Nipsnap PE=2 SV=2	4	20.5	31.965	273	0	12.216		4141700	4638200		6706500	5898300	7946200	0.346734	2	1	1	0	2	3	2	1.75
tr|Q8IGQ5|Q8IGQ5_DROME;tr|Q8IRJ9|Q8IRJ9_DROME;tr|Q9W0U0|Q9W0U0_DROME	tr|Q8IGQ5|Q8IGQ5_DROME RE46914p OS=Drosophila melanogaster OX=7227 GN=Gk1 PE=2 SV=1;tr|Q8IRJ9|Q8IRJ9_DROME Glycerol kinase 1, isoform B OS=Drosophila melanogaster OX=7227 GN=Gk1 PE=1 SV=1;tr|Q9W0U0|Q9W0U0_DROME GH12641p OS=Drosophila melanogaster OX=7227 G	4	13.9	51.813	474	0	113.97					8040400	5879000	6469400	9.64386	0	0	0	0	3	2	4	#DIV/0!
tr|A4V448|A4V448_DROME;sp|Q9W3K5|GSH1_DROME	tr|A4V448|A4V448_DROME Glutamate-cysteine ligase catalytic subunit, isoform B OS=Drosophila melanogaster OX=7227 GN=Gclc PE=1 SV=1;sp|Q9W3K5|GSH1_DROME Glutamate--cysteine ligase OS=Drosophila melanogaster OX=7227 GN=Gclc PE=2 SV=1	4	9.6	80.745	717	0	6.8641					5655400	6337300	7306100	9.64386	0	0	0	0	1	2	2	#DIV/0!
tr|O18338|O18338_DROME;tr|M9NEE8|M9NEE8_DROME;tr|D5AEN5|D5AEN5_DROME	tr|O18338|O18338_DROME LD44762p OS=Drosophila melanogaster OX=7227 GN=Rab8 PE=1 SV=1;tr|M9NEE8|M9NEE8_DROME Rab8, isoform B OS=Drosophila melanogaster OX=7227 GN=Rab8 PE=1 SV=1;tr|D5AEN5|D5AEN5_DROME MIP21873p (Fragment) OS=Drosophila melanogaster OX=7227	4	25.6	23.691	207	0	83.294			4321600		5571200	7013400	6673100	0.366423	0	0	1	0	3	4	5	12
tr|Q7K3D4|Q7K3D4_DROME	tr|Q7K3D4|Q7K3D4_DROME Peptidylprolyl isomerase OS=Drosophila melanogaster OX=7227 GN=zda PE=1 SV=1	4	12.3	44.861	397	0	9.7689	4369300		4573700	3825200	4789200	6052000	7992000	0.0664229	1	1	2	0	4	4	3	2.75
tr|Q9XZE4|Q9XZE4_DROME;tr|Q0E8E8|Q0E8E8_DROME;tr|Q8SYD4|Q8SYD4_DROME	tr|Q9XZE4|Q9XZE4_DROME Phosphate transporter OS=Drosophila melanogaster OX=7227 GN=Mpcp2 PE=2 SV=1;tr|Q0E8E8|Q0E8E8_DROME MIP08013p1 OS=Drosophila melanogaster OX=7227 GN=Mpcp2 PE=1 SV=1;tr|Q8SYD4|Q8SYD4_DROME RE67391p OS=Drosophila melanogaster OX=7227 GN	4	11.2	38.878	356	0	10.225	3395500	2587800	2829400	2790800	6036200	6765400	5793300	0.770761	1	1	2	2	5	4	4	2.16667
sp|Q24185|HOOK_DROME	sp|Q24185|HOOK_DROME Protein hook OS=Drosophila melanogaster OX=7227 GN=hook PE=1 SV=2	4	9.4	76.664	679	0	10.394		6315900			6462000		5768600	-0.130767	1	2	0	0	0	0	2	0.666667
tr|Q9U972|Q9U972_DROME;tr|Q94541|Q94541_DROME;tr|Q7K4Y0|Q7K4Y0_DROME;tr|Q8SZK8|Q8SZK8_DROME;tr|Q9VG68|Q9VG68_DROME;tr|Q9N9Z8|Q9N9Z8_DROME;tr|Q9BLE1|Q9BLE1_DROME	tr|Q9U972|Q9U972_DROME Fatty acid desaturase OS=Drosophila melanogaster OX=7227 GN=Desat1 PE=2 SV=1;tr|Q94541|Q94541_DROME Fatty acid desaturase OS=Drosophila melanogaster OX=7227 GN=Desat1 PE=2 SV=1;tr|Q7K4Y0|Q7K4Y0_DROME Desaturase 1, isoform A OS=Drosop	4	15.7	43.466	383	0	19.755		3141700			5883300	4975400	5963200	0.663267	1	1	1	1	6	6	6	4.5
sp|Q9VN50|EI3F1_DROME	sp|Q9VN50|EI3F1_DROME Eukaryotic translation initiation factor 3 subunit F-1 OS=Drosophila melanogaster OX=7227 GN=eIF3f1 PE=2 SV=1	4	16.8	31.104	280	0	13.404	4170900	3769400	4851500	4976300	5452800	5790900	5292800	0.0889577	0	1	3	1	2	3	2	1.4
tr|O77267|O77267_DROME;tr|Q9W531|Q9W531_DROME	tr|O77267|O77267_DROME EG:22E5.7 protein OS=Drosophila melanogaster OX=7227 GN=EG:22E5.7 PE=4 SV=1;tr|Q9W531|Q9W531_DROME GH10944p OS=Drosophila melanogaster OX=7227 GN=EG:22E5.7 PE=2 SV=1	4	12.7	66.259	592	0	45.48					5431400	5559500	5335800	9.64386	0	0	0	0	3	4	6	#DIV/0!
tr|A0A0B4KG14|A0A0B4KG14_DROME;tr|A0A0B4KF57|A0A0B4KF57_DROME;tr|Q9VMY8|Q9VMY8_DROME;tr|Q8T0A7|Q8T0A7_DROME	tr|A0A0B4KG14|A0A0B4KG14_DROME Auxilin, isoform C OS=Drosophila melanogaster OX=7227 GN=aux PE=1 SV=1;tr|A0A0B4KF57|A0A0B4KF57_DROME Auxilin, isoform D OS=Drosophila melanogaster OX=7227 GN=aux PE=1 SV=1;tr|Q9VMY8|Q9VMY8_DROME Auxilin, isoform A OS=Drosoph	4	5.7	126.69	1153	0	14.561					5178300	4977700	6047900	9.64386	0	0	0	0	2	5	4	#DIV/0!
sp|Q7K2X8|SEH1_DROME	sp|Q7K2X8|SEH1_DROME Nucleoporin seh1 OS=Drosophila melanogaster OX=7227 GN=Nup44A PE=1 SV=1	4	22.3	39.514	354	0	18.107		5102500	3728400		4298200	5628600	6227600	-0.247472	1	2	0	0	1	2	6	3
tr|A0A0B4K683|A0A0B4K683_DROME;tr|X2JKU5|X2JKU5_DROME;sp|Q24186|RS5A_DROME;sp|Q9VFE4|RS5B_DROME	tr|A0A0B4K683|A0A0B4K683_DROME Ribosomal protein S5b, isoform B OS=Drosophila melanogaster OX=7227 GN=RpS5b PE=3 SV=1;tr|X2JKU5|X2JKU5_DROME Ribosomal protein S5a, isoform B OS=Drosophila melanogaster OX=7227 GN=RpS5a PE=3 SV=1;sp|Q24186|RS5A_DROME 40S rib	4	6.1	20.131	180	0.00060459	5.4311	6835400	4528900	7712000	3949500		5486300	5150300	-0.582449	1	1	2	0	0	1	0	0.25
tr|Q9NH01|Q9NH01_DROME;tr|Q9VFW4|Q9VFW4_DROME;tr|Q6NP11|Q6NP11_DROME	tr|Q9NH01|Q9NH01_DROME DID OS=Drosophila melanogaster OX=7227 GN=poly PE=2 SV=1;tr|Q9VFW4|Q9VFW4_DROME MIP09035p OS=Drosophila melanogaster OX=7227 GN=poly PE=1 SV=1;tr|Q6NP11|Q6NP11_DROME LD12690p (Fragment) OS=Drosophila melanogaster OX=7227 GN=did PE=2	4	25.9	27.899	251	0	74.34	3073200		3477300	4543100	4227500	5802800	5559200	-0.103872	2	0	2	0	4	5	5	3.5
tr|A0A2Z1YXZ9|A0A2Z1YXZ9_DROME;sp|Q9W4P5|VA0D1_DROME	tr|A0A2Z1YXZ9|A0A2Z1YXZ9_DROME V-type proton ATPase subunit OS=Drosophila melanogaster OX=7227 GN=cho PE=3 SV=1;sp|Q9W4P5|VA0D1_DROME V-type proton ATPase subunit d 1 OS=Drosophila melanogaster OX=7227 GN=VhaAC39-1 PE=2 SV=1	4	20.9	39.778	350	0	11.831		3475200	3992200	3384200	4110100	4833700	6445000	0.0419895	0	0	1	0	1	3	5	9
tr|Q8T060|Q8T060_DROME;tr|Q6NKM4|Q6NKM4_DROME;sp|Q9VUR3|AIMP2_DROME;tr|E4NKL6|E4NKL6_DROME	tr|Q8T060|Q8T060_DROME AaRS-interacting multifunctional protein 2, isoform B OS=Drosophila melanogaster OX=7227 GN=AIMP2 PE=1 SV=3;tr|Q6NKM4|Q6NKM4_DROME LP12114p (Fragment) OS=Drosophila melanogaster OX=7227 PE=2 SV=1;sp|Q9VUR3|AIMP2_DROME Probable aminoa	4	21.3	33.241	301	0	7.533	3772500				3987200	4628400	6671100	0.0798551	0	0	0	1	2	5	2	9
tr|Q9VPB2|Q9VPB2_DROME;tr|B5RJI9|B5RJI9_DROME;tr|M9PIC9|M9PIC9_DROME	tr|Q9VPB2|Q9VPB2_DROME Spc105-related, isoform A OS=Drosophila melanogaster OX=7227 GN=Spc105R PE=4 SV=2;tr|B5RJI9|B5RJI9_DROME IP22012p OS=Drosophila melanogaster OX=7227 GN=Spc105R-RA PE=2 SV=1;tr|M9PIC9|M9PIC9_DROME Spc105-related, isoform B OS=Drosophi	4	3	223.1	1959	0	15.224	7119300		6496500		4255800	4633300	6339800	-0.742305	0	0	0	1	3	1	3	7
tr|A8DYJ3|A8DYJ3_DROME;sp|Q11002|CANA_DROME;tr|A0A0B4LG26|A0A0B4LG26_DROME	tr|A8DYJ3|A8DYJ3_DROME Calpain-A, isoform C OS=Drosophila melanogaster OX=7227 GN=CalpA PE=1 SV=1;sp|Q11002|CANA_DROME Calpain-A OS=Drosophila melanogaster OX=7227 GN=CalpA PE=1 SV=2;tr|A0A0B4LG26|A0A0B4LG26_DROME Calpain-A, isoform D OS=Drosophila melanog	4	7.1	93.962	828	0	12.964		2638000	2602900		4657700	5713000	4856900	0.820173	0	2	1	0	3	4	6	4.33333
tr|A0A023GQ99|A0A023GQ99_DROME;sp|Q9VJ62|NAF1_DROME	tr|A0A023GQ99|A0A023GQ99_DROME Uncharacterized protein, isoform C OS=Drosophila melanogaster OX=7227 GN=Dmel\CG10341 PE=1 SV=1;sp|Q9VJ62|NAF1_DROME H/ACA ribonucleoprotein complex non-core subunit NAF1 OS=Drosophila melanogaster OX=7227 GN=CG10341 PE=1 SV=	4	9.1	62.14	563	0	66.969					4351900	4809200	5083300	9.64386	1	0	0	0	5	4	5	14
tr|Q8MSY3|Q8MSY3_DROME;tr|A0A0B4JDA0|A0A0B4JDA0_DROME;tr|Q7KPY3|Q7KPY3_DROME;tr|Q9VF03|Q9VF03_DROME	tr|Q8MSY3|Q8MSY3_DROME LD06146p OS=Drosophila melanogaster OX=7227 GN=mor PE=2 SV=1;tr|A0A0B4JDA0|A0A0B4JDA0_DROME Moira, isoform B OS=Drosophila melanogaster OX=7227 GN=mor PE=1 SV=1;tr|Q7KPY3|Q7KPY3_DROME Moira OS=Drosophila melanogaster OX=7227 GN=mor P	4	6.4	107.52	1002	0	138.74	2888700	4864200	4283600	4266300	5068300	4862900	4135300	-0.234211	3	4	4	4	6	7	5	1.2
tr|Q9VLQ9|Q9VLQ9_DROME;tr|M9NDI3|M9NDI3_DROME	tr|Q9VLQ9|Q9VLQ9_DROME Sorting nexin OS=Drosophila melanogaster OX=7227 GN=Snx6 PE=1 SV=2;tr|M9NDI3|M9NDI3_DROME Sorting nexin 6, isoform B OS=Drosophila melanogaster OX=7227 GN=Snx6 PE=1 SV=1	4	12	50.128	449	0	31.803	4762300	4681100	3632200	7261800	5116700	4117700	4757400	-0.818488	2	1	1	2	1	2	4	1.16667
tr|A0A0B4KH09|A0A0B4KH09_DROME;tr|A0A0B4K6L6|A0A0B4K6L6_DROME;tr|A0A0B4LHP1|A0A0B4LHP1_DROME;tr|A0A0B4JD02|A0A0B4JD02_DROME;tr|A0A0B4JDF1|A0A0B4JDF1_DROME;sp|P16371|GROU_DROME;tr|F0JAN3|F0JAN3_DROME	tr|A0A0B4KH09|A0A0B4KH09_DROME Groucho, isoform I OS=Drosophila melanogaster OX=7227 GN=gro PE=1 SV=1;tr|A0A0B4K6L6|A0A0B4K6L6_DROME Groucho, isoform H OS=Drosophila melanogaster OX=7227 GN=gro PE=1 SV=1;tr|A0A0B4LHP1|A0A0B4LHP1_DROME Groucho, isoform J OS	4	9.5	76.559	698	0	14.543	3743400	3976900	5308400	3455700	4324800	4700600	4898100	-0.295644	1	2	4	2	4	5	5	1.55556
tr|A1ZB78|A1ZB78_DROME;tr|A1ZB77|A1ZB77_DROME;tr|Q7JRI6|Q7JRI6_DROME;tr|Q8IGG3|Q8IGG3_DROME;tr|A1ZB79|A1ZB79_DROME;tr|Q95RC4|Q95RC4_DROME;tr|A1ZB80|A1ZB80_DROME;tr|E1JGL5|E1JGL5_DROME;tr|A0A0B4K7G1|A0A0B4K7G1_DROME;tr|A1ZB83|A1ZB83_DROME;tr|A0A0B4LGX1|A0A0B4LGX1_DROME;tr|A0A0B4K897|A0A0B4K897_DROME	tr|A1ZB78|A1ZB78_DROME Uncharacterized protein, isoform G OS=Drosophila melanogaster OX=7227 GN=BcDNA:RH27395 PE=1 SV=1;tr|A1ZB77|A1ZB77_DROME Uncharacterized protein, isoform J OS=Drosophila melanogaster OX=7227 GN=Dmel\CG5174 PE=1 SV=1;tr|Q7JRI6|Q7JRI6_D	4	26.5	18.273	166	0	37.711	6280300	8363300	8459900	8942800	4816400	4171900	4451200	-1.10002	5	2	2	4	1	1	2	0.307692
tr|A0A0B4KF05|A0A0B4KF05_DROME;sp|Q9V359|VPS28_DROME	tr|A0A0B4KF05|A0A0B4KF05_DROME Vacuolar protein sorting-associated protein 28 homolog OS=Drosophila melanogaster OX=7227 GN=Vps28 PE=3 SV=1;sp|Q9V359|VPS28_DROME Vacuolar protein sorting-associated protein 28 homolog OS=Drosophila melanogaster OX=7227 GN=V	4	26.7	24.512	210	0	12.047	2697600				5133300	3933100	4152100	0.54399	1	0	1	1	4	4	4	4
tr|Q9VS57|Q9VS57_DROME	tr|Q9VS57|Q9VS57_DROME RE14391p OS=Drosophila melanogaster OX=7227 GN=Sec63 PE=1 SV=1	4	9	85.853	753	0	7.0765	2971200	2567500	3135700		4588000	3809400	4799900	0.280776	0	0	0	1	3	1	4	8
tr|Q9U6I2|Q9U6I2_DROME;tr|Q9V3A7|Q9V3A7_DROME;tr|Q9U9P6|Q9U9P6_DROME;tr|Q961A5|Q961A5_DROME	tr|Q9U6I2|Q9U6I2_DROME Structural maintenance of chromosomes protein OS=Drosophila melanogaster OX=7227 GN=glu PE=2 SV=1;tr|Q9V3A7|Q9V3A7_DROME Structural maintenance of chromosomes protein OS=Drosophila melanogaster OX=7227 GN=glu PE=1 SV=1;tr|Q9U9P6|Q9U9	4	5	159.93	1409	0	16.797					3968600	4164700	4986200	9.64386	0	0	0	0	4	1	5	#DIV/0!
tr|M9PGV7|M9PGV7_DROME;tr|A4V3W2|A4V3W2_DROME;tr|M9PGC4|M9PGC4_DROME;tr|H5V852|H5V852_DROME;tr|A8JUV9|A8JUV9_DROME;tr|Q0KHW6|Q0KHW6_DROME;tr|A4V3W1|A4V3W1_DROME;sp|P18431|SGG_DROME;tr|B6IDN4|B6IDN4_DROME;tr|Q6A4T7|Q6A4T7_DROME;tr|C0PUX5|C0PUX5_DROME;tr|Q7KVY5|Q7KVY5_DROME;tr|Q6A4W6|Q6A4W6_DROME;tr|Q6A4R5|Q6A4R5_DROME;tr|Q6A4R8|Q6A4R8_DROME;tr|E6PBX9|E6PBX9_DROME;tr|Q6A4S5|Q6A4S5_DROME;tr|Q6A4T5|Q…	tr|M9PGV7|M9PGV7_DROME Shaggy, isoform Q OS=Drosophila melanogaster OX=7227 GN=sgg PE=1 SV=1;tr|A4V3W2|A4V3W2_DROME Shaggy, isoform C OS=Drosophila melanogaster OX=7227 GN=sgg PE=1 SV=1;tr|M9PGC4|M9PGC4_DROME Shaggy, isoform P OS=Drosophila melanogaster OX	4	6	123.77	1168	0	15.478	4248400	5353500	6081600	4187400	5004300	3755900	4139900	-0.695292	3	5	5	2	4	4	3	0.733333
tr|Q9VBU6|Q9VBU6_DROME	tr|Q9VBU6|Q9VBU6_DROME Protein RER1 OS=Drosophila melanogaster OX=7227 GN=Dmel\CG11857 PE=1 SV=1	4	21.7	23.721	203	0	48.037	2959900	4183600	5888700	2798600	4671800	4340300	3805800	-0.629749	3	3	2	5	4	8	5	1.30769
sp|Q9VXG4|ANX11_DROME	sp|Q9VXG4|ANX11_DROME Annexin B11 OS=Drosophila melanogaster OX=7227 GN=AnxB11 PE=2 SV=2	4	8.6	56.214	511	0	12.57	5657100	17281000	11557000		4233700			-2.0292	1	5	2	1	2	1	0	0.333333
tr|C6TP86|C6TP86_DROME;tr|Q9W0L0|Q9W0L0_DROME;tr|Q7KY09|Q7KY09_DROME;tr|Q7KVD1|Q7KVD1_DROME;tr|Q8IRI4|Q8IRI4_DROME;tr|C8VV43|C8VV43_DROME;tr|Q8T987|Q8T987_DROME;tr|Q7YZA0|Q7YZA0_DROME;tr|Q8IRI5|Q8IRI5_DROME	tr|C6TP86|C6TP86_DROME LP19492p OS=Drosophila melanogaster OX=7227 GN=trio-RA PE=2 SV=1;tr|Q9W0L0|Q9W0L0_DROME Guanine-nucleotide-exchange-factor TRIO OS=Drosophila melanogaster OX=7227 GN=trio PE=2 SV=3;tr|Q7KY09|Q7KY09_DROME Trio OS=Drosophila melanogast	4	3	226.08	1987	0	13.27	3398600				3891300	4047500	4528100	0.195312	0	0	0	0	3	3	3	#DIV/0!
tr|Q9VIH1|Q9VIH1_DROME;tr|Q8SXG3|Q8SXG3_DROME;tr|C0MJ04|C0MJ04_DROME;tr|A0ANL0|A0ANL0_DROME;tr|A0ANL2|A0ANL2_DROME;tr|A0ANL8|A0ANL8_DROME	tr|Q9VIH1|Q9VIH1_DROME CG9273 protein OS=Drosophila melanogaster OX=7227 GN=RPA2 PE=1 SV=2;tr|Q8SXG3|Q8SXG3_DROME RH07841p OS=Drosophila melanogaster OX=7227 GN=RPA2 PE=2 SV=1;tr|C0MJ04|C0MJ04_DROME CG9273-PA OS=Drosophila melanogaster OX=7227 GN=CG9273 PE	4	26.4	26.41	246	0	8.4375	7618900	7411600	5169200		3936600	3833500	4662000	-0.990921	4	1	2	1	2	2	2	0.75
sp|Q9VZI3|UN112_DROME	sp|Q9VZI3|UN112_DROME Unc-112-related protein OS=Drosophila melanogaster OX=7227 GN=Fit1 PE=1 SV=1	4	9.3	80.496	708	0	17.348	3537900	2730100	3452500	3498700	3136900	3632700	4718400	-0.173554	5	2	1	2	2	3	3	0.8
sp|Q7K1Y4|CIAO1_DROME	sp|Q7K1Y4|CIAO1_DROME Probable cytosolic iron-sulfur protein assembly protein Ciao1 OS=Drosophila melanogaster OX=7227 GN=Ciao1 PE=1 SV=1	4	18.2	37.044	335	0	11.601	3484600				3033000	3671300	4696000	-0.200248	2	1	1	2	3	4	4	1.83333
tr|Q9VBU5|Q9VBU5_DROME	tr|Q9VBU5|Q9VBU5_DROME LD07939p OS=Drosophila melanogaster OX=7227 GN=Dmel\CG10425 PE=1 SV=1	4	15.8	36.569	336	0	17.547	2605900				3116900	4444700		0.25833	1	1	0	1	2	4	2	2.66667
sp|P55935|RS9_DROME;tr|C6SUW3|C6SUW3_DROME;tr|Q95RG1|Q95RG1_DROME	sp|P55935|RS9_DROME 40S ribosomal protein S9 OS=Drosophila melanogaster OX=7227 GN=RpS9 PE=1 SV=2;tr|C6SUW3|C6SUW3_DROME LD13662p OS=Drosophila melanogaster OX=7227 GN=RpS9 PE=1 SV=1;tr|Q95RG1|Q95RG1_DROME GEO04282p1 OS=Drosophila melanogaster OX=7227 GN=R	4	16.9	22.623	195	0	7.3986		4562900	5205000	3189000	1797400	1926800	7392500	-1.53399	1	2	2	1	2	1	2	0.833333
sp|Q9VTF9|UFD1_DROME	sp|Q9VTF9|UFD1_DROME Ubiquitin fusion degradation protein 1 homolog OS=Drosophila melanogaster OX=7227 GN=Ufd1-like PE=2 SV=1	4	15.8	34.791	316	0	7.4211					3453000	3554500	4063500	9.64386	0	0	0	0	2	1	2	#DIV/0!
tr|Q9V9V0|Q9V9V0_DROME	tr|Q9V9V0|Q9V9V0_DROME Cleavage stimulation factor 50 kD subunit OS=Drosophila melanogaster OX=7227 GN=CstF50 PE=1 SV=1	4	12	46.921	424	0	14.026	2011800		1579000		2984800	3214900	4846000	0.569147	1	0	1	1	6	5	5	5.33333
tr|Q8T046|Q8T046_DROME;tr|O18336|O18336_DROME;tr|A8E777|A8E777_DROME;tr|Q86BK8|Q86BK8_DROME	tr|Q8T046|Q8T046_DROME LD29476p OS=Drosophila melanogaster OX=7227 GN=Rab14 PE=2 SV=1;tr|O18336|O18336_DROME MIP20481p OS=Drosophila melanogaster OX=7227 GN=Rab14 PE=1 SV=1;tr|A8E777|A8E777_DROME RH10422p OS=Drosophila melanogaster OX=7227 GN=Rab14 PE=2 SV	4	25.6	24.23	215	0	52.924		1545100	2393000	2083500	3297900	4043600	3613100	0.462727	0	2	3	0	3	4	5	2.4
tr|Q9W2I2|Q9W2I2_DROME	tr|Q9W2I2|Q9W2I2_DROME Queuosine salvage protein OS=Drosophila melanogaster OX=7227 GN=Dmel\CG9752 PE=1 SV=1	4	19.8	39.545	343	0	11.658					3133800	4000600	3635000	9.64386	0	2	2	0	5	4	3	3
sp|Q9VBY8|UN13B_DROME	sp|Q9VBY8|UN13B_DROME Protein unc-13 homolog 4B OS=Drosophila melanogaster OX=7227 GN=stac PE=1 SV=5	4	4.3	131.92	1153	0	13.115						2678600	4427000		0	1	1	0	1	1	3	2.5
tr|Q9VGV8|Q9VGV8_DROME	tr|Q9VGV8|Q9VGV8_DROME GM03430p OS=Drosophila melanogaster OX=7227 GN=Dmel\CG4511 PE=2 SV=1	4	25	25.109	216	0	12.353		1744200	1855700		3442100	3187600	4007700	0.780507	0	0	0	0	2	4	3	#DIV/0!
tr|Q95SY7|Q95SY7_DROME;tr|Q9VD29|Q9VD29_DROME	tr|Q95SY7|Q95SY7_DROME LD39266p OS=Drosophila melanogaster OX=7227 GN=Sar1 PE=2 SV=1;tr|Q9VD29|Q9VD29_DROME RE74312p OS=Drosophila melanogaster OX=7227 GN=Sar1 PE=1 SV=1	4	38.1	17.488	155	0	8.2306		5597300	7268500				3513800	-1.04863	0	4	3	0	0	0	1	0.142857
sp|P24785|MLE_DROME;tr|A8ILA7|A8ILA7_DROME;tr|B3STH6|B3STH6_DROME;tr|B3STH3|B3STH3_DROME;tr|B3STH2|B3STH2_DROME;tr|B3STG7|B3STG7_DROME;tr|B3STG6|B3STG6_DROME;tr|B3STG4|B3STG4_DROME;tr|A8ILB3|A8ILB3_DROME;tr|B3STG2|B3STG2_DROME;tr|A8ILA2|A8ILA2_DROME;tr|A8IL99|A8IL99_DROME;tr|A8IL95|A8IL95_DROME;tr|A8IL87|A8IL87_DROME;tr|A8IL83|A8IL83_DROME;tr|B3STG3|B3STG3_DROME;tr|B3STG5|B3STG5_DROME;tr|B3STH0|B…	sp|P24785|MLE_DROME Dosage compensation regulator OS=Drosophila melanogaster OX=7227 GN=mle PE=1 SV=2;tr|A8ILA7|A8ILA7_DROME Maleless OS=Drosophila melanogaster OX=7227 GN=mle PE=4 SV=1;tr|B3STH6|B3STH6_DROME Maleless OS=Drosophila melanogaster OX=7227 GN=	4	5.6	143.66	1293	0	11.227					3376700	3415500	3711400	9.64386	0	0	0	0	0	4	3	#DIV/0!
sp|Q9VXE6|NU153_DROME;tr|A8JV18|A8JV18_DROME;tr|A1YKA3|A1YKA3_DROME;tr|A1YKA1|A1YKA1_DROME;tr|A1YKB1|A1YKB1_DROME;tr|A1YKA8|A1YKA8_DROME;tr|A1YKA7|A1YKA7_DROME;tr|A1YKA5|A1YKA5_DROME	sp|Q9VXE6|NU153_DROME Nuclear pore complex protein Nup153 OS=Drosophila melanogaster OX=7227 GN=Nup153 PE=1 SV=4;tr|A8JV18|A8JV18_DROME Nucleoporin 153kD, isoform D OS=Drosophila melanogaster OX=7227 GN=Nup153 PE=1 SV=1;tr|A1YKA3|A1YKA3_DROME Nup153 (Fragm	4	3	196.58	1883	0	7.7339					3165600	3679800	3628300	9.64386	0	0	0	1	1	2	2	5
tr|Q7PLS1|Q7PLS1_DROME;tr|F2FBA2|F2FBA2_DROME;tr|E6PBW2|E6PBW2_DROME;tr|D2A6J2|D2A6J2_DROME;tr|Q8SZ06|Q8SZ06_DROME	tr|Q7PLS1|Q7PLS1_DROME LD01937p OS=Drosophila melanogaster OX=7227 GN=Dmel\CG12567 PE=1 SV=2;tr|F2FBA2|F2FBA2_DROME RE52528p OS=Drosophila melanogaster OX=7227 GN=CG12567-RE PE=2 SV=1;tr|E6PBW2|E6PBW2_DROME LD14164p OS=Drosophila melanogaster OX=7227 GN=CG	4	12.9	39.632	349	0	8.487	6330900	4018500	4220000	3352500	2850300	3202800	4246200	-1.1513	3	4	3	1	2	3	3	0.727273
tr|A4V3G9|A4V3G9_DROME;tr|A4V3H1|A4V3H1_DROME;sp|Q02926|RB97D_DROME;tr|Q59DT6|Q59DT6_DROME	tr|A4V3G9|A4V3G9_DROME Ribonuclear protein at 97D, isoform C OS=Drosophila melanogaster OX=7227 GN=Rb97D PE=4 SV=1;tr|A4V3H1|A4V3H1_DROME Ribonuclear protein at 97D, isoform F OS=Drosophila melanogaster OX=7227 GN=Rb97D PE=4 SV=1;sp|Q02926|RB97D_DROME Ribo	4	10.8	50.844	465	0	83.88	12011000	9066200	8019700	8715700	3342000	3170600	3710800	-1.92153	4	4	3	4	2	1	3	0.4
tr|Q9W0R0|Q9W0R0_DROME	tr|Q9W0R0|Q9W0R0_DROME Cell division cycle 5, isoform A OS=Drosophila melanogaster OX=7227 GN=Cdc5 PE=1 SV=2	4	6.5	93.084	814	0	20.375	2361300	2304000	2467900	2010900	2820600	3561300	3617300	0.192718	1	2	1	1	2	4	4	2
tr|Q9VTH1|Q9VTH1_DROME	tr|Q9VTH1|Q9VTH1_DROME LD21888p OS=Drosophila melanogaster OX=7227 GN=Ube3a PE=1 SV=1	4	5.2	107.59	973	0	11.981					3539100	3061300	3309200	9.64386	0	0	0	0	4	5	5	#DIV/0!
tr|F0JAI1|F0JAI1_DROME;sp|Q9VH48|CARM1_DROME	tr|F0JAI1|F0JAI1_DROME Arginine methyltransferase 4, isoform B OS=Drosophila melanogaster OX=7227 GN=Art4 PE=1 SV=1;sp|Q9VH48|CARM1_DROME Probable histone-arginine methyltransferase CARMER OS=Drosophila melanogaster OX=7227 GN=Art4 PE=1 SV=1	4	14.5	59.727	530	0	18.173					3233500	3453400	3198600	9.64386	0	0	0	0	1	2	5	#DIV/0!
tr|E1NZD5|E1NZD5_DROME;tr|F0JAL2|F0JAL2_DROME;tr|E1NZD6|E1NZD6_DROME;tr|E3CTP8|E3CTP8_DROME;sp|P24014|SLIT_DROME;tr|A0A0B4KES0|A0A0B4KES0_DROME;tr|E1NZA8|E1NZA8_DROME	tr|E1NZD5|E1NZD5_DROME RT09975p (Fragment) OS=Drosophila melanogaster OX=7227 GN=sli-RA PE=2 SV=1;tr|F0JAL2|F0JAL2_DROME RT11125p (Fragment) OS=Drosophila melanogaster OX=7227 GN=sli-RE PE=2 SV=1;tr|E1NZD6|E1NZD6_DROME RT09980p (Fragment) OS=Drosophila mel	4	3.2	161.82	1444	0.00059988	5.291	3371200	4436500	3446100	3683200	3156700	2959400	3710100	-0.584117	1	2	0	1	2	2	2	1.5
tr|Q8IQR5|Q8IQR5_DROME;tr|B7Z067|B7Z067_DROME;tr|B7Z068|B7Z068_DROME;tr|M9PFY9|M9PFY9_DROME;sp|Q9VVI3|NEDD4_DROME;tr|M9PFK2|M9PFK2_DROME;tr|C0PUW9|C0PUW9_DROME	tr|Q8IQR5|Q8IQR5_DROME E3 ubiquitin-protein ligase OS=Drosophila melanogaster OX=7227 GN=Nedd4 PE=1 SV=2;tr|B7Z067|B7Z067_DROME Nedd4, isoform I OS=Drosophila melanogaster OX=7227 GN=Nedd4 PE=1 SV=1;tr|B7Z068|B7Z068_DROME Nedd4, isoform H OS=Drosophila mel	4	6.7	106.24	931	0	11.053					3045500	3309400	3441600	9.64386	0	0	0	0	3	3	3	#DIV/0!
tr|Q95TR0|Q95TR0_DROME;tr|E1JJS2|E1JJS2_DROME;tr|Q6IDH3|Q6IDH3_DROME;tr|M9NFH4|M9NFH4_DROME;tr|Q9VRA6|Q9VRA6_DROME;tr|X2JEI9|X2JEI9_DROME	tr|Q95TR0|Q95TR0_DROME LD29482p OS=Drosophila melanogaster OX=7227 GN=RhoGAP19D PE=2 SV=1;tr|E1JJS2|E1JJS2_DROME Rho GTPase activating protein at 19D, isoform B OS=Drosophila melanogaster OX=7227 GN=RhoGAP19D PE=1 SV=1;tr|Q6IDH3|Q6IDH3_DROME SD12316p OS=Dr	4	4.7	163.05	1553	0	16.875			1192200		3360300	2875100	3491300	1.26999	0	1	1	0	5	6	5	8
tr|X2JFD6|X2JFD6_DROME;sp|Q9VXJ0|DHB4_DROME	tr|X2JFD6|X2JFD6_DROME Peroxisomal multifunctional enzyme type 2, isoform B OS=Drosophila melanogaster OX=7227 GN=Mfe2 PE=4 SV=1;sp|Q9VXJ0|DHB4_DROME Peroxisomal multifunctional enzyme type 2 OS=Drosophila melanogaster OX=7227 GN=Mfe2 PE=1 SV=1	4	11	64.072	598	0	44.803	6678700	6933600	9397100	11192000		3922100	2557000	-2.12994	2	4	2	4	2	2	2	0.5
sp|Q9VZS5|RL28_DROME;tr|D1Z3A1|D1Z3A1_DROME;tr|Q8MZI5|Q8MZI5_DROME	sp|Q9VZS5|RL28_DROME 60S ribosomal protein L28 OS=Drosophila melanogaster OX=7227 GN=RpL28 PE=1 SV=1;tr|D1Z3A1|D1Z3A1_DROME MIP15344p OS=Drosophila melanogaster OX=7227 GN=RpL28 PE=1 SV=1;tr|Q8MZI5|Q8MZI5_DROME GH04183p OS=Drosophila melanogaster OX=7227 P	4	33.3	16.029	144	0	16.797	3576400	4539800	10669000	4513700			3161000	-1.75497	0	1	6	0	0	0	2	0.285714
tr|Q9VKI8|Q9VKI8_DROME	tr|Q9VKI8|Q9VKI8_DROME GH03305p OS=Drosophila melanogaster OX=7227 GN=GH26 PE=1 SV=1	4	19	35.234	332	0	13.208	4111400	6517400	6926600	5353700	3228000	3416000	2711400	-1.35311	2	5	6	2	1	3	0	0.266667
tr|Q9VRL0|Q9VRL0_DROME	tr|Q9VRL0|Q9VRL0_DROME Cytochrome c1, isoform A OS=Drosophila melanogaster OX=7227 GN=Cyt-c1 PE=1 SV=1	4	22.1	33.764	307	0	10.571	2272100	2980300	4169600	2830800	2738200	3211400	3292400	-0.606681	0	0	3	0	4	3	5	4
tr|Q9GU73|Q9GU73_DROME;tr|Q9VAN7|Q9VAN7_DROME;tr|A5XD89|A5XD89_DROME;tr|A5XD88|A5XD88_DROME;tr|A5XD87|A5XD87_DROME;tr|A5XD86|A5XD86_DROME;tr|A5XD83|A5XD83_DROME	tr|Q9GU73|Q9GU73_DROME Phosphoglycerate mutase (Fragment) OS=Drosophila melanogaster OX=7227 GN=Pglym78 PE=4 SV=1;tr|Q9VAN7|Q9VAN7_DROME Phosphoglycerate mutase OS=Drosophila melanogaster OX=7227 GN=Pglym78 PE=1 SV=2;tr|A5XD89|A5XD89_DROME Phosphoglycerate	4	23.2	24.499	220	0	9.9484		5048500	4400100	6405100	3351700	2808800		-1.18927	0	2	0	2	2	2	0	1
tr|Q9VWG1|Q9VWG1_DROME;tr|Q8IQW5|Q8IQW5_DROME	tr|Q9VWG1|Q9VWG1_DROME LD37169p OS=Drosophila melanogaster OX=7227 GN=dHspB8 PE=1 SV=1;tr|Q8IQW5|Q8IQW5_DROME RE23625p OS=Drosophila melanogaster OX=7227 GN=HspB8 PE=1 SV=1	4	36.6	20.841	183	0	12.639	3079200	3460500		3652500	3271200	3143000	2706400	-0.432509	0	0	0	0	3	2	3	#DIV/0!
tr|Q95RL2|Q95RL2_DROME;tr|Q5U156|Q5U156_DROME;tr|A0A0B4KER0|A0A0B4KER0_DROME	tr|Q95RL2|Q95RL2_DROME LD21608p OS=Drosophila melanogaster OX=7227 GN=row PE=1 SV=1;tr|Q5U156|Q5U156_DROME RE01954p OS=Drosophila melanogaster OX=7227 GN=row PE=1 SV=1;tr|A0A0B4KER0|A0A0B4KER0_DROME Relative of woc, isoform C OS=Drosophila melanogaster OX=	4	9.6	67.032	602	0	24.275	1960200	1937500	1758100	1815200	2928900	2819800	3089000	0.524592	3	3	3	2	5	3	5	1.18182
tr|Q86LC4|Q86LC4_DROME;tr|Q9VJ57|Q9VJ57_DROME	tr|Q86LC4|Q86LC4_DROME Gamma-tubulin ring complex subunit Dgrip71 OS=Drosophila melanogaster OX=7227 GN=Grip71 PE=2 SV=1;tr|Q9VJ57|Q9VJ57_DROME Grip71 OS=Drosophila melanogaster OX=7227 GN=Grip71 PE=1 SV=2	4	7.3	71.748	646	0	30.714					2939300	2685100	3169300	9.64386	0	0	0	0	2	2	3	#DIV/0!
sp|Q9W088|DPOD2_DROME	sp|Q9W088|DPOD2_DROME DNA polymerase delta subunit 2 OS=Drosophila melanogaster OX=7227 GN=Pol31 PE=1 SV=1	4	17.9	48.008	431	0	12.407		2632000	2352600		3069900	2814500	2899800	0.0967192	1	2	0	0	2	1	5	2.66667
sp|Q8SYG2|CSN3_DROME;tr|B5RIG9|B5RIG9_DROME	sp|Q8SYG2|CSN3_DROME COP9 signalosome complex subunit 3 OS=Drosophila melanogaster OX=7227 GN=CSN3 PE=2 SV=2;tr|B5RIG9|B5RIG9_DROME FI02069p (Fragment) OS=Drosophila melanogaster OX=7227 PE=2 SV=1	4	12.8	50.703	445	0	11.609		3267600		3493600	2889500	2910000	2978500	-0.273895	1	2	1	2	1	2	1	0.666667
tr|M9PFQ9|M9PFQ9_DROME;tr|M9PG56|M9PG56_DROME;tr|B7Z086|B7Z086_DROME;tr|B7Z087|B7Z087_DROME;tr|B7Z088|B7Z088_DROME;tr|Q9VW85|Q9VW85_DROME;tr|Q8SWY9|Q8SWY9_DROME	tr|M9PFQ9|M9PFQ9_DROME Uncharacterized protein, isoform E OS=Drosophila melanogaster OX=7227 GN=CG13811 PE=1 SV=1;tr|M9PG56|M9PG56_DROME Uncharacterized protein, isoform G OS=Drosophila melanogaster OX=7227 GN=CG13812 PE=1 SV=1;tr|B7Z086|B7Z086_DROME Uncha	4	5.2	156.32	1412	0	88.225					2396800	3060600	3283700	9.64386	1	0	0	0	7	5	7	19
tr|M9MRM4|M9MRM4_DROME;sp|Q9W0I6|SAC1_DROME	tr|M9MRM4|M9MRM4_DROME Sac1 phosphatase, isoform B OS=Drosophila melanogaster OX=7227 GN=Sac1 PE=4 SV=1;sp|Q9W0I6|SAC1_DROME Phosphatidylinositol-3-phosphatase SAC1 OS=Drosophila melanogaster OX=7227 GN=Sac1 PE=2 SV=1	4	9.6	67.767	592	0	12.991					2463400	3098200	3064700	9.64386	0	0	0	0	4	4	2	#DIV/0!
tr|A0A0C4DHA1|A0A0C4DHA1_DROME;tr|Q2M1E6|Q2M1E6_DROME;tr|A8JQT5|A8JQT5_DROME	tr|A0A0C4DHA1|A0A0C4DHA1_DROME Chondrocyte-derived ezrin-like domain containing protein, isoform F OS=Drosophila melanogaster OX=7227 GN=Cdep PE=1 SV=1;tr|Q2M1E6|Q2M1E6_DROME Chondrocyte-derived ezrin-like domain containing protein, isoform E OS=Drosophila	4	5	131.6	1163	0	38.251			1144400		2150500	2988800	3374900	0.910081	0	0	1	0	4	6	7	17
tr|Q9W3M7|Q9W3M7_DROME	tr|Q9W3M7|Q9W3M7_DROME LD32873p OS=Drosophila melanogaster OX=7227 GN=mahe PE=1 SV=1	4	6.2	100.42	945	0	6.9731					2416600	3111100			0	1	0	0	3	1	0	4
tr|Q9Y128|Q9Y128_DROME;tr|M9PEI8|M9PEI8_DROME	tr|Q9Y128|Q9Y128_DROME BcDNA.GH07688 OS=Drosophila melanogaster OX=7227 GN=cert PE=1 SV=1;tr|M9PEI8|M9PEI8_DROME Ceramide transfer protein, isoform B OS=Drosophila melanogaster OX=7227 GN=cert PE=4 SV=1	4	7	68.51	601	0	9.7417					3106100	2551200	2633400	9.64386	0	0	0	0	3	4	3	#DIV/0!
sp|Q9VCH5|NUP98_DROME;tr|A1YK38|A1YK38_DROME;tr|A1YK36|A1YK36_DROME;tr|A1YK35|A1YK35_DROME;tr|A1YK33|A1YK33_DROME;tr|A1YK27|A1YK27_DROME;tr|A1YK25|A1YK25_DROME;tr|A1YK24|A1YK24_DROME;tr|Q86G43|Q86G43_DROME;tr|Q868A8|Q868A8_DROME;tr|Q867W7|Q867W7_DROME;tr|Q867M7|Q867M7_DROME;tr|Q867M2|Q867M2_DROME;tr|Q867H5|Q867H5_DROME	sp|Q9VCH5|NUP98_DROME Nuclear pore complex protein Nup98-Nup96 OS=Drosophila melanogaster OX=7227 GN=Nup98-96 PE=1 SV=3;tr|A1YK38|A1YK38_DROME Nup98 (Fragment) OS=Drosophila melanogaster OX=7227 GN=Nup98-96 PE=4 SV=1;tr|A1YK36|A1YK36_DROME Nup98 (Fragment)	4	3.1	210.14	1960	0	7.8207						2832100	2622200		0	1	2	1	2	2	3	1.75
tr|Q9V9X8|Q9V9X8_DROME;tr|O61651|O61651_DROME;tr|O01712|O01712_DROME;tr|A0A0B4KHX7|A0A0B4KHX7_DROME;tr|Q7YU14|Q7YU14_DROME	tr|Q9V9X8|Q9V9X8_DROME AT10027p OS=Drosophila melanogaster OX=7227 GN=Gcn2 PE=1 SV=1;tr|O61651|O61651_DROME eIF-2alpha kinase OS=Drosophila melanogaster OX=7227 GN=Gcn2 PE=2 SV=1;tr|O01712|O01712_DROME Eukaryotic initiation factor eIF-2 alpha kinase OS=Dro	4	4.5	178.68	1589	0	14.872					2654900	2684800	2833200	9.64386	0	0	0	0	3	6	6	#DIV/0!
tr|Q7JXZ2|Q7JXZ2_DROME;tr|O97121|O97121_DROME	tr|Q7JXZ2|Q7JXZ2_DROME Ecdysone-induced protein 55E, isoform A OS=Drosophila melanogaster OX=7227 GN=Eip55E PE=1 SV=1;tr|O97121|O97121_DROME Ecdysteroid-inducible polypeptide EIP40 OS=Drosophila melanogaster OX=7227 GN=Eip55E PE=3 SV=1	4	16	42.988	393	0	8.5806	4043600	8214900	7423000	10686000	2483100	2823600	2811600	-2.10551	1	2	2	3	1	1	1	0.375
sp|O18404|HCD2_DROME	sp|O18404|HCD2_DROME 3-hydroxyacyl-CoA dehydrogenase type-2 OS=Drosophila melanogaster OX=7227 GN=scu PE=1 SV=1	4	22.7	26.905	255	0	45.187	3881100	4798100	6830400	7753100	2630900	3256500	2220100	-1.80415	3	2	4	4	1	1	1	0.230769
tr|A0A0B4KHI4|A0A0B4KHI4_DROME;tr|A0A0B4KGF9|A0A0B4KGF9_DROME;tr|A0A0B4KHT5|A0A0B4KHT5_DROME;tr|A0A0B4KHH8|A0A0B4KHH8_DROME;tr|Q7KSA0|Q7KSA0_DROME;tr|Q9VDI8|Q9VDI8_DROME;tr|A0A4D6K4U6|A0A4D6K4U6_DROME;tr|A0A0B4KGK5|A0A0B4KGK5_DROME;tr|A0A4D6K3P4|A0A4D6K3P4_DROME;tr|A0A4D6K1Z7|A0A4D6K1Z7_DROME;tr|Q86NT3|Q86NT3_DROME;tr|C6SV30|C6SV30_DROME;tr|A0A0B4KH24|A0A0B4KH24_DROME;tr|A0A0B4KH21|A0A0B4KH21_DRO…	tr|A0A0B4KHI4|A0A0B4KHI4_DROME Syncrip, isoform Q OS=Drosophila melanogaster OX=7227 GN=Syp PE=1 SV=1;tr|A0A0B4KGF9|A0A0B4KGF9_DROME Syncrip, isoform N OS=Drosophila melanogaster OX=7227 GN=Syp PE=1 SV=1;tr|A0A0B4KHT5|A0A0B4KHT5_DROME Syncrip, isoform J OS	4	8.3	83.011	761	0	7.3263					2554700	2974000	2551600	9.64386	0	0	0	0	2	2	4	#DIV/0!
tr|A0A0B4KF27|A0A0B4KF27_DROME;tr|A0A0B4KFF1|A0A0B4KFF1_DROME;tr|A0A0B4KEH3|A0A0B4KEH3_DROME;tr|Q7JW73|Q7JW73_DROME;tr|A0A0B4KEG0|A0A0B4KEG0_DROME	tr|A0A0B4KF27|A0A0B4KF27_DROME NAD kinase 2, mitochondrial OS=Drosophila melanogaster OX=7227 GN=Dmel\CG8080 PE=1 SV=1;tr|A0A0B4KFF1|A0A0B4KFF1_DROME NAD kinase 2, mitochondrial OS=Drosophila melanogaster OX=7227 GN=CG30346 PE=1 SV=1;tr|A0A0B4KEH3|A0A0B4KE	4	13.5	46.131	408	0	11.473	2660100	2211700		2079500	2647600	2758600	2596100	-0.0351345	2	2	0	0	2	5	4	2.75
tr|Q9VNB9|Q9VNB9_DROME	tr|Q9VNB9|Q9VNB9_DROME GEO07455p1 OS=Drosophila melanogaster OX=7227 GN=RpL35A PE=1 SV=1	4	24.8	17.655	157	0	8.4269	1216700	5615600	5148800	2530800	799240	731560	6407500	-2.94039	0	4	6	1	0	1	4	0.454545
tr|Q9VVU2|Q9VVU2_DROME	tr|Q9VVU2|Q9VVU2_DROME GEO07453p1 OS=Drosophila melanogaster OX=7227 GN=RpL26 PE=1 SV=1	4	21.5	17.281	149	0	8.7118	3117100	6764200	10109000	4293100	1601000	905380	5230500	-3.48097	1	3	2	5	2	1	3	0.545455
tr|M9NF33|M9NF33_DROME;sp|Q9VSH4|CPSF6_DROME	tr|M9NF33|M9NF33_DROME Cleavage and polyadenylation specific factor 6, isoform B OS=Drosophila melanogaster OX=7227 GN=Cpsf6 PE=4 SV=1;sp|Q9VSH4|CPSF6_DROME Cleavage and polyadenylation specificity factor subunit CG7185 OS=Drosophila melanogaster OX=7227 G	4	14	66.125	605	0	26.503	2106000	2670900	3494700	4263900	2365700	2452900	2895500	-0.849906	2	3	3	4	5	2	4	0.916667
sp|Q9V431|API5_DROME	sp|Q9V431|API5_DROME Apoptosis inhibitor 5 homolog OS=Drosophila melanogaster OX=7227 GN=Aac11 PE=2 SV=1	4	10.8	59.929	536	0	13.021	2900500	2697000	2778600	2471300	2566100	2594100	2528400	-0.198077	1	2	1	0	2	2	2	1.5
tr|E4NKM2|E4NKM2_DROME;tr|Q86BG8|Q86BG8_DROME;tr|Q961L8|Q961L8_DROME	tr|E4NKM2|E4NKM2_DROME RH67648p OS=Drosophila melanogaster OX=7227 GN=CG33056-RE PE=2 SV=1;tr|Q86BG8|Q86BG8_DROME Uncharacterized protein, isoform C OS=Drosophila melanogaster OX=7227 GN=Dmel\CG33056 PE=1 SV=1;tr|Q961L8|Q961L8_DROME GH17661p OS=Drosophila	4	11.9	36.144	318	0	8.4402	3039200	1972100	1584700		2385300	2555100	2579000	-0.349521	1	1	1	0	5	3	4	4
tr|I1V4Y8|I1V4Y8_DROME;sp|Q24368|ISWI_DROME	tr|I1V4Y8|I1V4Y8_DROME Imitation SWI OS=Drosophila melanogaster OX=7227 GN=ISWI PE=4 SV=1;sp|Q24368|ISWI_DROME Chromatin-remodeling complex ATPase chain Iswi OS=Drosophila melanogaster OX=7227 GN=Iswi PE=1 SV=1	4	5.9	113.37	1027	0	55.734	2184800	1646700	1966300		2608900	2131000	2739800	-0.0359706	3	0	0	1	5	5	4	3.5
[truncated: 693 more rows]

## Sheet: miPEP8 interactants
Majority protein IDs	Fasta headers	Peptides	Sequence coverage [%]	Mol. weight [kDa]	Sequence length	Q-value	Score	LFQ intensity EGFP_1	LFQ intensity EGFP_2	LFQ intensity EGFP_3	LFQ intensity EGFP_4	LFQ intensity EGFP-miPEP8_1	LFQ intensity EGFP-miPEP8_2	LFQ intensity EGFP-miPEP8_3	Log2 ratio (min IP EGFP-miPEP8 / max IP EGFP)	MS/MS count EGFP_1	MS/MS count EGFP_2	MS/MS count EGFP_3	MS/MS count EGFP_4	MS/MS count EGFP-miPEP8_1	MS/MS count EGFP-miPEP8_2	MS/MS count EGFP-miPEP8_3	ratio MS/MS count EGFP-miPEP8/EGFP
[truncated: 212 more rows]
